# Supplementary material for: Predicting drug targets by homology modelling of Pseudomonas aeruginosa proteins of unknown function
Source: PLoS One. 2021 Oct 14;16(10):e0258385. doi: 10.1371/journal.pone.0258385 (PMC8516228; doi:10.1371/journal.pone.0258385)
Supplement: S1 Table — (XLSX) [file pone.0258385.s004.xlsx]

## Sheet: Functions
Unique nr.	PGD ID	Template nr.	PDB ID of template	Chain	Confidence [%]	Seq. Id. [%]	Modell length	PDB header	PDB molecule	PDB title	PDB ID + title	Unique nr.
1	PA0006	1	3l8h	C	100	57	174	hydrolase	putative haloacid dehalogenase-like hydrolase;	crystal structure of d,d-heptose 1.7-bisphosphate phosphatase from b.2 bronchiseptica complexed with magnesium and phosphate	PA0006 crystal structure of d,d-heptose 1.7-bisphosphate phosphatase from b.2 bronchiseptica complexed with magnesium and phosphate	1
2	PA0006	2	2gmw	a	100	30	176	hydrolase	d,d-heptose 1,7-bisphosphate phosphatase;	crystal structure of d,d-heptose 1.7-bisphosphate2 phosphatase from e. coli.	PA0006 crystal structure of d,d-heptose 1.7-bisphosphate2 phosphatase from e. coli.	2
3	PA0006	3	3esq	A	100	30	176	hydrolase	d,d-heptose 1,7-bisphosphate phosphatase;	crystal structure of calcium-bound d,d-heptose 1.7-bisphosphate2 phosphatase from e. coli	PA0006 crystal structure of calcium-bound d,d-heptose 1.7-bisphosphate2 phosphatase from e. coli	3
4	PA0006	4	2o2x	a	100	33	174	hydrolase	hypothetical protein;	crystal structure of a putative had-like phosphatase (mll2559) from2 mesorhizobium loti at 1.50 a resolution	PA0006 crystal structure of a putative had-like phosphatase (mll2559) from2 mesorhizobium loti at 1.50 a resolution	4
5	PA0006	5	4jyr	G	100	49	174	hydrolase	d,d-heptose 1,7-bisphosphate phosphatase;	crystal structure of d,d-heptose 1,7-bisphosphate phosphatase from2 burkholderia thailandensis	PA0006 crystal structure of d,d-heptose 1,7-bisphosphate phosphatase from2 burkholderia thailandensis	5
6	PA0006	6	3iru	A	100	18	174	structural genomics, unknown function	phoshonoacetaldehyde hydrolase like protein;	crystal structure of phoshonoacetaldehyde hydrolase like protein from2 oleispira antarctica	PA0006 crystal structure of phoshonoacetaldehyde hydrolase like protein from2 oleispira antarctica	6
7	PA0006	7	3dv9	A	100	17	175	isomerase	beta-phosphoglucomutase;	putative beta-phosphoglucomutase from bacteroides vulgatus.	PA0006 putative beta-phosphoglucomutase from bacteroides vulgatus.	7
8	PA0006	8	3mc1	A	100	15	176	hydrolase	predicted phosphatase, had family;	crystal structure of a predicted phosphatase from2 clostridium acetobutylicum	PA0006 crystal structure of a predicted phosphatase from2 clostridium acetobutylicum	8
9	PA0006	9	2fpw	a	100	25	154	hydrolase	histidine biosynthesis bifunctional protein hisb;	crystal structure of the n-terminal domain of e.coli hisb-2 phosphoaspartate intermediate.	PA0006 crystal structure of the n-terminal domain of e.coli hisb-2 phosphoaspartate intermediate.	9
10	PA0006	10	3d6j	A	99.9	14	170	hydrolase	putative haloacid dehalogenase-like hydrolase;	crystal structure of putative haloacid dehalogenase-like hydrolase2 from bacteroides fragilis	PA0006 crystal structure of putative haloacid dehalogenase-like hydrolase2 from bacteroides fragilis	10
11	PA0007	1	4b2n	B	100	26	517	electron transport	70 kda protein;	latex oxygenase roxa	PA0007 latex oxygenase roxa	11
12	PA0007	2	5c2w	F	99.9	23	323	oxidoreductase	hypothetical (di heme) protein;	kuenenia stuttgartiensis hydrazine synthase pressurized with 20 bar2 xenon	PA0007 kuenenia stuttgartiensis hydrazine synthase pressurized with 20 bar2 xenon	12
13	PA0007	3	3l4o	B	99.9	20	238	oxidoreductase/electron transport	methylamine utilization protein maug;	crystal structure of the maug/pre-methylamine dehydrogenase complex2 after treatment with hydrogen peroxide	PA0007 crystal structure of the maug/pre-methylamine dehydrogenase complex2 after treatment with hydrogen peroxide	13
14	PA0007	4	3o5c	A	99.9	21	248	oxidoreductase	cytochrome c551 peroxidase;	cytochrome c peroxidase bccp of shewanella oneidensis	PA0007 cytochrome c peroxidase bccp of shewanella oneidensis	14
15	PA0007	5	4aao	A	99.9	18	260	oxidoreductase	cytochrome c551 peroxidase;	maca-h93g	PA0007 maca-h93g	15
16	PA0007	6	1iqc	B	99.9	20	248	oxidoreductase	di-heme peroxidase;	crystal structure of di-heme peroxidase from nitrosomonas europaea	PA0007 crystal structure of di-heme peroxidase from nitrosomonas europaea	16
17	PA0007	7	1nml	A	99.9	20	247	oxidoreductase	di-haem cytochrome c peroxidase;	di-haemic cytochrome c peroxidase from pseudomonas nautica 617, form2 in (ph 4.0)	PA0007 di-haemic cytochrome c peroxidase from pseudomonas nautica 617, form2 in (ph 4.0)	17
18	PA0007	8	3hq7	A	99.9	18	246	oxidoreductase	cytochrome c551 peroxidase;	ccpa from g. sulfurreducens, g94k/k97q/r100i variant	PA0007 ccpa from g. sulfurreducens, g94k/k97q/r100i variant	18
19	PA0007	9	2c1u	B	99.9	19	240	oxidoreductase	di-haem cytochrome c peroxidase;	crystal structure of the di-haem cytochrome c peroxidase2 from paracoccus pantotrophus - oxidised form	PA0007 crystal structure of the di-haem cytochrome c peroxidase2 from paracoccus pantotrophus - oxidised form	19
20	PA0007	10	2vhd	B	99.9	20	247	oxidoreductase	cytochrome c551 peroxidase;	crystal structure of the di-haem cytochrome c peroxidase2 from pseudomonas aeruginosa - mixed valence form	PA0007 crystal structure of the di-haem cytochrome c peroxidase2 from pseudomonas aeruginosa - mixed valence form	20
21	PA0012	1	1ywu	a	99.8	12	85	structural genomics, unknown function	hypothetical protein pa4608;	solution nmr structure of pseudomonas aeruginosa protein pa4608.2 northeast structural genomics target pat7	PA0012 solution nmr structure of pseudomonas aeruginosa protein pa4608.2 northeast structural genomics target pat7	21
22	PA0012	10	4rt0	B	98.8	27	82	protein binding	alginate biosynthesis protein alg44;	structure of the alg44 pilz domain from pseudomonas aeruginosa pao1 in2 complex with c-di-gmp	PA0012 structure of the alg44 pilz domain from pseudomonas aeruginosa pao1 in2 complex with c-di-gmp	22
23	PA0012	2	1ywu	A	99.8	12	85	structural genomics, unknown function	hypothetical protein pa4608;	solution nmr structure of pseudomonas aeruginosa protein pa4608.2 northeast structural genomics target pat7	PA0012 solution nmr structure of pseudomonas aeruginosa protein pa4608.2 northeast structural genomics target pat7	23
24	PA0012	3	4i86	A	99.7	19	85	transferase	cellulose synthase 1;	crystal structure of pilz domain of cesa from cellulose synthesizing2 bacterium	PA0012 crystal structure of pilz domain of cesa from cellulose synthesizing2 bacterium	24
25	PA0012	4	2rde	B	99.4	23	83	structural genomics, unknown function	uncharacterized protein vca0042;	crystal structure of vca0042 complexed with c-di-gmp	PA0012 crystal structure of vca0042 complexed with c-di-gmp	25
26	PA0012	5	3kyg	B	99.3	22	83	unknown function	putative uncharacterized protein vca0042;	crystal structure of vca0042 (l135r) complexed with c-di-gmp	PA0012 crystal structure of vca0042 (l135r) complexed with c-di-gmp	26
27	PA0012	6	2rde	a	99	19	79	structural genomics, unknown function	uncharacterized protein vca0042;	crystal structure of vca0042 complexed with c-di-gmp	PA0012 crystal structure of vca0042 complexed with c-di-gmp	27
28	PA0012	7	4hg6	A	99	24	84	transferase	cellulose synthase subunit a;	structure of a cellulose synthase - cellulose translocation2 intermediate	PA0012 structure of a cellulose synthase - cellulose translocation2 intermediate	28
29	PA0012	8	3cnr	A	98.9	16	58	unknown function	type iv fimbriae assembly protein;	crystal structure of pilz (xac1133) from xanthomonas2 axonopodis pv citri	PA0012 crystal structure of pilz (xac1133) from xanthomonas2 axonopodis pv citri	29
30	PA0012	9	2gjg	A	98.8	21	84	motor protein	hypothetical protein pp4397;	crystal structure of a pilz-containing protein (pp4397) from2 pseudomonas putida kt2440 at 2.25 a resolution	PA0012 crystal structure of a pilz-containing protein (pp4397) from2 pseudomonas putida kt2440 at 2.25 a resolution	30
31	PA0013	1	4rfs	S	96.1	12	138	hydrolase, transport protein	substrate binding pritein s;	structure of a pantothenate energy coupling factor transporter	PA0013 structure of a pantothenate energy coupling factor transporter	31
32	PA0013	2	4iu9	A	39.8	12	92	transport protein	nitrite extrusion protein 2;	crystal structure of a membrane transporter	PA0013 crystal structure of a membrane transporter	32
33	PA0013	3	4rp9	A	36.2	6	156	membrane protein	ascorbate-specific permease iic component ulaa;	bacterial vitamin c transporter ulaa/sgat in c2 form	PA0013 bacterial vitamin c transporter ulaa/sgat in c2 form	33
34	PA0013	4	4iu8	A	33.9	12	92	transport protein	nitrite extrusion protein 2;	crystal structure of a membrane transporter (selenomethionine2 derivative)	PA0013 crystal structure of a membrane transporter (selenomethionine2 derivative)	34
35	PA0013	5	4rdq	A	32.5	10	81	transport protein	bestrophin-1;	calcium-activated chloride channel bestrophin-1, from chicken, in2 complex with fab antibody fragments, chloride and calcium	PA0013 calcium-activated chloride channel bestrophin-1, from chicken, in2 complex with fab antibody fragments, chloride and calcium	35
36	PA0013	6	4hzu	S	27.5	11	146	hydrolase, transport protein	predicted membrane protein;	structure of a bacterial energy-coupling factor transporter	PA0013 structure of a bacterial energy-coupling factor transporter	36
37	PA0013	7	1iwg	a	23.6	2	62	membrane protein	crystal structure of bacterial multidrug efflux transporter acrb;	crystal structure of bacterial multidrug efflux transporter acrb	PA0013 crystal structure of bacterial multidrug efflux transporter acrb	37
38	PA0013	8	4huq	S	18.6	15	136	hydrolase	uncharacterized protein;	crystal structure of a transporter	PA0013 crystal structure of a transporter	38
39	PA0013	9	3te3	C	18.2	23	22	metal transport	polycystic kidney disease 2-like 1 protein;	coiled-coil oligomerization domain of the polycystin transient2 receptor potential channel pkd2l1	PA0013 coiled-coil oligomerization domain of the polycystin transient2 receptor potential channel pkd2l1	39
40	PA0013	10	3p5n	A	15	9	144	transport protein	riboflavin uptake protein;	structure and mechanism of the s component of a bacterial ecf2 transporter	PA0013 structure and mechanism of the s component of a bacterial ecf2 transporter	40
41	PA0014	1	4bxt	E	43.6	48	22	viral protein	phosphoprotein p;	crystal structure of the human metapneumovirus2 phosphoprotein tetramerization domain	PA0014 crystal structure of the human metapneumovirus2 phosphoprotein tetramerization domain	41
42	PA0014	10	4igc	X	31.2	32	30	transcription, transferase	rna polymerase sigma factor rpod;	x-ray crystal structure of escherichia coli sigma70 holoenzyme	PA0014 x-ray crystal structure of escherichia coli sigma70 holoenzyme	42
43	PA0014	2	4bxt	B	43	48	22	viral protein	phosphoprotein p;	crystal structure of the human metapneumovirus2 phosphoprotein tetramerization domain	PA0014 crystal structure of the human metapneumovirus2 phosphoprotein tetramerization domain	43
44	PA0014	3	4bxt	H	41.8	48	22	viral protein	phosphoprotein p;	crystal structure of the human metapneumovirus2 phosphoprotein tetramerization domain	PA0014 crystal structure of the human metapneumovirus2 phosphoprotein tetramerization domain	44
45	PA0014	4	4bxt	C	41.7	48	22	viral protein	phosphoprotein p;	crystal structure of the human metapneumovirus2 phosphoprotein tetramerization domain	PA0014 crystal structure of the human metapneumovirus2 phosphoprotein tetramerization domain	45
46	PA0014	5	4bxt	D	40.7	48	22	viral protein	phosphoprotein p;	crystal structure of the human metapneumovirus2 phosphoprotein tetramerization domain	PA0014 crystal structure of the human metapneumovirus2 phosphoprotein tetramerization domain	46
47	PA0014	6	4bxt	A	39.6	48	22	viral protein	phosphoprotein p;	crystal structure of the human metapneumovirus2 phosphoprotein tetramerization domain	PA0014 crystal structure of the human metapneumovirus2 phosphoprotein tetramerization domain	47
48	PA0014	7	4bxt	F	38.9	48	22	viral protein	phosphoprotein p;	crystal structure of the human metapneumovirus2 phosphoprotein tetramerization domain	PA0014 crystal structure of the human metapneumovirus2 phosphoprotein tetramerization domain	48
49	PA0014	8	1sig	a	35.1	29	38	transcription regulation	rna polymerase primary sigma factor;	crystal structure of a sigma70 subunit fragment from escherichia coli2 rna polymerase	PA0014 crystal structure of a sigma70 subunit fragment from escherichia coli2 rna polymerase	49
50	PA0014	9	4bxt	G	34.3	48	22	viral protein	phosphoprotein p;	crystal structure of the human metapneumovirus2 phosphoprotein tetramerization domain	PA0014 crystal structure of the human metapneumovirus2 phosphoprotein tetramerization domain	50
51	PA0015	1	2kat	A	99.9	54	100	structural genomics, unknown function	uncharacterized protein;	solution structure of protein bpp2914 from bordetella2 parapertussis. northeast structural genomics consortium3 target bpr206	PA0015 solution structure of protein bpp2914 from bordetella2 parapertussis. northeast structural genomics consortium3 target bpr206	51
52	PA0015	2	4nrh	B	99.7	14	97	chaperone/protein binding	chaperone sycd;	copn-scc3 complex	PA0015 copn-scc3 complex	52
53	PA0015	3	5dse	C	99.7	22	82	protein binding	tetratricopeptide repeat protein 7b;	crystal structure of the ttc7b/hyccin complex	PA0015 crystal structure of the ttc7b/hyccin complex	53
54	PA0015	4	3upv	A	99.7	14	102	peptide binding protein	heat shock protein sti1;	tpr2b-domain:phsp70-complex of yeast sti1	PA0015 tpr2b-domain:phsp70-complex of yeast sti1	54
55	PA0015	5	5dse	A	99.7	22	82	protein binding	tetratricopeptide repeat protein 7b;	crystal structure of the ttc7b/hyccin complex	PA0015 crystal structure of the ttc7b/hyccin complex	55
56	PA0015	6	2kcv	A	99.7	23	89	structural genomics, unknown function	tetratricopeptide repeat domain protein;	solution nmr structure of tetratricopeptide repeat domain2 protein sru_0103 from salinibacter ruber, northeast3 structural genomics consortium (nesg) target srr115c	PA0015 solution nmr structure of tetratricopeptide repeat domain2 protein sru_0103 from salinibacter ruber, northeast3 structural genomics consortium (nesg) target srr115c	56
57	PA0015	7	4j8d	C	99.7	16	102	chaperone	hsc70-interacting protein;	middle domain of hsc70-interacting protein, crystal form ii	PA0015 middle domain of hsc70-interacting protein, crystal form ii	57
58	PA0015	8	2xcb	A	99.7	17	102	protein binding	regulatory protein pcrh;	crystal structure of pcrh in complex with the chaperone2 binding region of popd	PA0015 crystal structure of pcrh in complex with the chaperone2 binding region of popd	58
59	PA0015	9	4kvm	A	99.7	12	101	transferase/transferase inhibitor	n-terminal acetyltransferase a complex subunit nat1;	the nata (naa10p/naa15p) amino-terminal acetyltransferase complex2 bound to a bisubstrate analog	PA0015 the nata (naa10p/naa15p) amino-terminal acetyltransferase complex2 bound to a bisubstrate analog	59
60	PA0015	10	1wao	4	99.7	18	100	hydrolase	serine/threonine protein phosphatase 5;	pp5 structure	PA0015 pp5 structure	60
61	PA0017	1	1sqg	A	100	51	428	transferase	sun protein;	the crystal structure of the e. coli fmu apoenzyme at 1.652 a resolution	PA0017 the crystal structure of the e. coli fmu apoenzyme at 1.652 a resolution	61
62	PA0017	10	2b9e	a	100	32	263	transferase	nol1/nop2/sun domain family, member 5 isoform 2;	human nsun5 protein	PA0017 human nsun5 protein	62
63	PA0017	2	2yxl	A	100	23	427	transferase	450aa long hypothetical fmu protein;	crystal structure of ph0851	PA0017 crystal structure of ph0851	63
64	PA0017	3	3m6w	A	100	29	291	transferase	rrna methylase;	multi-site-specific 16s rrna methyltransferase rsmf from thermus2 thermophilus in space group p21212 in complex with s-adenosyl-l-3 methionine	PA0017 multi-site-specific 16s rrna methyltransferase rsmf from thermus2 thermophilus in space group p21212 in complex with s-adenosyl-l-3 methionine	64
65	PA0017	4	2frx	D	100	26	291	transferase	hypothetical protein yebu;	crystal structure of yebu, a m5c rna methyltransferase from e.coli	PA0017 crystal structure of yebu, a m5c rna methyltransferase from e.coli	65
66	PA0017	5	3m4x	A	100	23	292	transferase	nol1/nop2/sun family protein;	structure of a ribosomal methyltransferase	PA0017 structure of a ribosomal methyltransferase	66
67	PA0017	6	1ixk	a	100	31	296	transferase	methyltransferase;	crystal structure analysis of methyltransferase homolog2 protein from pyrococcus horikoshii	PA0017 crystal structure analysis of methyltransferase homolog2 protein from pyrococcus horikoshii	67
68	PA0017	7	1sqg	a	100	54	288	transferase	sun protein;	the crystal structure of the e. coli fmu apoenzyme at 1.652 a resolution	PA0017 the crystal structure of the e. coli fmu apoenzyme at 1.652 a resolution	68
69	PA0017	8	4fp9	F	100	23	288	transferase	methyltransferase nsun4;	human mterf4-nsun4 protein complex	PA0017 human mterf4-nsun4 protein complex	69
70	PA0017	9	3a4t	A	100	27	261	transferase	putative methyltransferase mj0026;	crystal structure of atrm4 from m.jannaschii with sinefungin	PA0017 crystal structure of atrm4 from m.jannaschii with sinefungin	70
71	PA0021	1	3maj	A	100	44	354	dna binding protein	dna processing chain a;	crystal structure of putative dna processing protein dpra from2 rhodopseudomonas palustris cga009	PA0021 crystal structure of putative dna processing protein dpra from2 rhodopseudomonas palustris cga009	71
72	PA0021	2	3uqz	B	100	37	281	dna binding protein	dna processing protein dpra;	x-ray structure of dna processing protein a (dpra) from streptococcus2 pneumoniae	PA0021 x-ray structure of dna processing protein a (dpra) from streptococcus2 pneumoniae	72
73	PA0021	3	4ljk	A	100	29	215	dna binding protein	dna processing chain a (dpra);	structural insights into the unique single-stranded dna binding mode2 of dna processing protein a from helicobacter pylori	PA0021 structural insights into the unique single-stranded dna binding mode2 of dna processing protein a from helicobacter pylori	73
74	PA0021	4	2iz6	A	99.9	25	177	metal transport	molybdenum cofactor carrier protein;	structure of the chlamydomonas rheinhardtii moco carrier2 protein	PA0021 structure of the chlamydomonas rheinhardtii moco carrier2 protein	74
75	PA0021	5	1wek	a	99.9	22	181	structural genomics, unknown function	hypothetical protein tt1465;	crystal structure of the conserved hypothetical protein tt1465 from2 thermus thermophilus hb8	PA0021 crystal structure of the conserved hypothetical protein tt1465 from2 thermus thermophilus hb8	75
76	PA0021	6	1rcu	a	99.9	20	173	structural genomics, unknown function	conserved hypothetical protein vt76;	x-ray structure of tm1055 northeast structural genomics2 consortium target vt76	PA0021 x-ray structure of tm1055 northeast structural genomics2 consortium target vt76	76
77	PA0021	7	1rcu	B	99.9	20	173	structural genomics, unknown function	conserved hypothetical protein vt76;	x-ray structure of tm1055 northeast structural genomics2 consortium target vt76	PA0021 x-ray structure of tm1055 northeast structural genomics2 consortium target vt76	77
78	PA0021	8	2nx2	a	99.9	15	143	structural genomics, unknown function	hypothetical protein ypsa;	crystal structure of protein ypsa from bacillus subtilis,2 pfam duf1273	PA0021 crystal structure of protein ypsa from bacillus subtilis,2 pfam duf1273	78
79	PA0021	9	3sbx	C	99.9	17	178	unknown function	putative uncharacterized protein;	crystal structure of a putative uncharacterized protein from2 mycobacterium marinum bound to adenosine 5'-monophosphate amp	PA0021 crystal structure of a putative uncharacterized protein from2 mycobacterium marinum bound to adenosine 5'-monophosphate amp	79
80	PA0021	10	1weh	a	99.8	20	179	structural genomics, unknown function	conserved hypothetical protein tt1887;	crystal structure of the conserved hypothetical protein tt1887 from2 thermus thermophilus hb8	PA0021 crystal structure of the conserved hypothetical protein tt1887 from2 thermus thermophilus hb8	80
81	PA0022	1	2eqa	A	100	35	181	rna binding protein	hypothetical protein st1526;	crystal structure of the hypothetical sua5 protein from2 sulfolobus tokodaii	PA0022 crystal structure of the hypothetical sua5 protein from2 sulfolobus tokodaii	81
82	PA0022	10	3vew	A	99.2	20	156	transferase	o-carbamoyltransferase tobz;	crystal structure of the o-carbamoyltransferase tobz in complex with2 adp	PA0022 crystal structure of the o-carbamoyltransferase tobz in complex with2 adp	82
83	PA0022	2	1hru	a	100	51	181	unknown function	yrdc gene product;	the structure of the yrdc gene product from e.coli	PA0022 the structure of the yrdc gene product from e.coli	83
84	PA0022	3	1jcu	a	100	26	181	structural genomics	conserved protein mth1692;	solution structure of mth1692 protein from methanobacterium2 thermoautotrophicum	PA0022 solution structure of mth1692 protein from methanobacterium2 thermoautotrophicum	84
85	PA0022	4	1k7j	a	100	23	181	structural genomics, unknown function	protein ycio;	structural genomics, protein tf1	PA0022 structural genomics, protein tf1	85
86	PA0022	5	3vth	B	100	20	177	transferase	hydrogenase maturation factor;	crystal structure of full-length hypf in the phosphate- and2 nucleotide-bound form	PA0022 crystal structure of full-length hypf in the phosphate- and2 nucleotide-bound form	86
87	PA0022	6	3vth	A	100	20	178	transferase	hydrogenase maturation factor;	crystal structure of full-length hypf in the phosphate- and2 nucleotide-bound form	PA0022 crystal structure of full-length hypf in the phosphate- and2 nucleotide-bound form	87
88	PA0022	7	3l7v	A	100	17	156	transcription	putative uncharacterized protein smu.1377c;	crystal structure of a hypothetical protein smu.1377c from2 streptococcus mutans ua159	PA0022 crystal structure of a hypothetical protein smu.1377c from2 streptococcus mutans ua159	88
89	PA0022	8	4g9i	A	100	23	184	transferase	hydrogenase maturation protein hypf;	crystal structure of t.kodakarensis hypf	PA0022 crystal structure of t.kodakarensis hypf	89
90	PA0022	9	3tsu	A	100	25	178	transferase	transcriptional regulatory protein;	crystal structure of e. coli hypf with amp-pnp and carbamoyl phosphate	PA0022 crystal structure of e. coli hypf with amp-pnp and carbamoyl phosphate	90
91	PA0027	1	1m5y	B	100	12	393	isomerase, cell cycle	survival protein sura;	crystallographic structure of sura, a molecular chaperone2 that facilitates outer membrane porin folding	PA0027 crystallographic structure of sura, a molecular chaperone2 that facilitates outer membrane porin folding	91
92	PA0027	2	3nrk	A	100	12	392	unknown function	lic12922;	the crystal structure of the leptospiral hypothetical protein lic12922	PA0027 the crystal structure of the leptospiral hypothetical protein lic12922	92
93	PA0027	3	2pv3	B	100	14	393	isomerase	chaperone sura;	crystallographic structure of sura fragment lacking the second2 peptidyl-prolyl isomerase domain complexed with peptide nftlkfwdifrk	PA0027 crystallographic structure of sura fragment lacking the second2 peptidyl-prolyl isomerase domain complexed with peptide nftlkfwdifrk	93
94	PA0027	4	3rgc	B	100	16	393	chaperone	possible periplasmic protein;	the virulence factor peb4 and the periplasmic protein cj1289 are two2 structurally related sura-like chaperones in the human pathogen3 campylobacter jejuni	PA0027 the virulence factor peb4 and the periplasmic protein cj1289 are two2 structurally related sura-like chaperones in the human pathogen3 campylobacter jejuni	94
95	PA0027	5	3rfw	A	100	20	390	chaperone	cell-binding factor 2;	the virulence factor peb4 and the periplasmic protein cj1289 are two2 structurally-related sura-like chaperones in the human pathogen3 campylobacter jejuni	PA0027 the virulence factor peb4 and the periplasmic protein cj1289 are two2 structurally-related sura-like chaperones in the human pathogen3 campylobacter jejuni	95
96	PA0027	6	5htf	A	100	15	393	chaperone	foldase protein prsa 1;	crystal structure of prsa1 from listeria monocytogenes	PA0027 crystal structure of prsa1 from listeria monocytogenes	96
97	PA0027	7	4wo7	A	100	18	394	isomerase	foldase protein prsa;	crystal structure of prsa from bacillus subtilis	PA0027 crystal structure of prsa from bacillus subtilis	97
98	PA0027	8	5ez1	B	100	16	353	isomerase	putative peptidyl-prolyl cis-trans isomerase hp_0175;	crystal structure of cell binding factor 2 from helicobacter pylori in2 complex with i2ca	PA0027 crystal structure of cell binding factor 2 from helicobacter pylori in2 complex with i2ca	98
99	PA0027	9	1jns	a	99.9	19	92	isomerase	peptidyl-prolyl cis-trans isomerase c;	nmr structure of the e. coli peptidyl-prolyl cis/trans-2 isomerase parvulin 10	PA0027 nmr structure of the e. coli peptidyl-prolyl cis/trans-2 isomerase parvulin 10	99
100	PA0027	10	1pin	a	99.9	14	99	isomerase	peptidyl-prolyl cis-trans isomerase;	pin1 peptidyl-prolyl cis-trans isomerase from homo sapiens	PA0027 pin1 peptidyl-prolyl cis-trans isomerase from homo sapiens	100
101	PA0028	1	3uux	D	78.2	17	51	apoptosis	mitochondrial division protein 1;	crystal structure of yeast fis1 in complex with mdv1 fragment2 containing n-terminal extension and coiled coil domains	PA0028 crystal structure of yeast fis1 in complex with mdv1 fragment2 containing n-terminal extension and coiled coil domains	101
102	PA0028	10	4ps2	A	29.1	20	19	contractile protein	putative type vi secretion protein;	structure of the c-terminal fragment (87-165) of e.coli eaec tssb2 molecule	PA0028 structure of the c-terminal fragment (87-165) of e.coli eaec tssb2 molecule	102
103	PA0028	2	2xu6	B	65.3	20	24	protein binding	mdv1 coiled coil;	mdv1 coiled coil domain	PA0028 mdv1 coiled coil domain	103
104	PA0028	3	3m9b	K	45.7	27	43	chaperone	proteasome-associated atpase;	crystal structure of the amino terminal coiled coil domain and the2 inter domain of the mycobacterium tuberculosis proteasomal atpase mpa	PA0028 crystal structure of the amino terminal coiled coil domain and the2 inter domain of the mycobacterium tuberculosis proteasomal atpase mpa	104
105	PA0028	4	1nhl	A	37.5	18	38	protein transport	synaptosomal-associated protein 23;	snap-23n structure	PA0028 snap-23n structure	105
106	PA0028	5	3cmn	a	37.4	19	20	hydrolase	putative hydrolase;	crystal structure of a putative hydrolase with a novel fold2 from chloroflexus aurantiacus	PA0028 crystal structure of a putative hydrolase with a novel fold2 from chloroflexus aurantiacus	106
107	PA0028	6	3cmn	A	33.9	21	23	hydrolase	putative hydrolase;	crystal structure of a putative hydrolase with a novel fold2 from chloroflexus aurantiacus	PA0028 crystal structure of a putative hydrolase with a novel fold2 from chloroflexus aurantiacus	107
108	PA0028	7	2l09	A	32.3	41	31	oxidoreductase	asr4154 protein;	solution nmr structure of protein asr4154 from nostoc sp. pcc71202 northeast structural genomics consortium target id nsr143	PA0028 solution nmr structure of protein asr4154 from nostoc sp. pcc71202 northeast structural genomics consortium target id nsr143	108
109	PA0028	8	4l6r	A	31.8	25	49	membrane protein	soluble cytochrome b562 and glucagon receptor chimera;	structure of the class b human glucagon g protein coupled receptor	PA0028 structure of the class b human glucagon g protein coupled receptor	109
110	PA0028	9	3f1i	H	31.1	52	20	protein binding	hepatocyte growth factor-regulated tyrosine kinase	human escrt-0 core complex	PA0028 human escrt-0 core complex	110
111	PA0038	1	3oqt	P	100	54	70	flavoprotein	rv1498a protein;	crystal structure of rv1498a protein from mycobacterium tuberculosis	PA0038 crystal structure of rv1498a protein from mycobacterium tuberculosis	111
112	PA0038	2	2vxa	L	100	61	65	flavoprotein	dodecin;	h.halophila dodecin in complex with riboflavin	PA0038 h.halophila dodecin in complex with riboflavin	112
113	PA0038	3	2ux9	a	99.9	50	65	flavoprotein	dodecin;	crystal structure of the t. thermophilus dodecin r65a2 mutant	PA0038 crystal structure of the t. thermophilus dodecin r65a2 mutant	113
114	PA0038	4	3onr	I	99.9	27	65	metal binding protein	protein transport protein sece2;	crystal structure of the calcium chelating immunodominant antigen,2 calcium dodecin (rv0379),from mycobacterium tuberculosis with a novel3 calcium-binding site	PA0038 crystal structure of the calcium chelating immunodominant antigen,2 calcium dodecin (rv0379),from mycobacterium tuberculosis with a novel3 calcium-binding site	114
115	PA0038	5	2cc6	a	99.5	30	63	flavoprotein	vng1446h;	complexes of dodecin with flavin and flavin-like ligands	PA0038 complexes of dodecin with flavin and flavin-like ligands	115
116	PA0038	6	1ulq	a	43.8	23	29	transferase	putative acetyl-coa acetyltransferase;	crystal structure of tt0182 from thermus thermophilus hb8	PA0038 crystal structure of tt0182 from thermus thermophilus hb8	116
117	PA0038	7	2k9k	A	32.9	21	68	metal transport	tonb2;	molecular characterization of the tonb2 protein from vibrio2 anguillarum	PA0038 molecular characterization of the tonb2 protein from vibrio2 anguillarum	117
118	PA0038	8	2jxp	A	31.7	12	64	lipoprotein	putative lipoprotein b;	solution nmr structure of uncharacterized lipoprotein b2 from nitrosomonas europaea. northeast structural genomics3 target ner45a	PA0038 solution nmr structure of uncharacterized lipoprotein b2 from nitrosomonas europaea. northeast structural genomics3 target ner45a	118
119	PA0038	9	4ubw	B	31.6	14	27	transferase	acetyl-coa acetyltransferase fada5;	apo structure of the 3-ketoacyl-coa thiolase fada5 from m.2 tuberculosis	PA0038 apo structure of the 3-ketoacyl-coa thiolase fada5 from m.2 tuberculosis	119
120	PA0038	10	1m3k	a	29.2	27	29	transferase	acetyl-coa acetyltransferase;	biosynthetic thiolase, inactive c89a mutant	PA0038 biosynthetic thiolase, inactive c89a mutant	120
121	PA0039	1	2wy3	B	24	44	8	immune system/viral protein	uncharacterized protein ul16;	structure of the hcmv ul16-micb complex elucidates select2 binding of a viral immunoevasin to diverse nkg2d ligands	PA0039 structure of the hcmv ul16-micb complex elucidates select2 binding of a viral immunoevasin to diverse nkg2d ligands	121
122	PA0039	10	1qx8	a	11.4	23	30	transcription	regulatory protein rop;	crystal structure of a five-residue deletion mutant of the rop protein	PA0039 crystal structure of a five-residue deletion mutant of the rop protein	122
123	PA0039	2	2y69	S	23.8	24	43	electron transport	cytochrome c oxidase subunit 5b;	bovine heart cytochrome c oxidase re-refined with molecular2 oxygen	PA0039 bovine heart cytochrome c oxidase re-refined with molecular2 oxygen	123
124	PA0039	3	1rgy	a	23.6	14	43	hydrolase	beta-lactamase;	citrobacter freundii gn346 class c beta-lactamase complexed2 with transition-state analog of cefotaxime	PA0039 citrobacter freundii gn346 class c beta-lactamase complexed2 with transition-state analog of cefotaxime	124
125	PA0039	4	2cu6	a	19.7	11	36	structural genomics, unknown function	dtdp-4-keto-l-rhamnose reductase-related protein;	crystal structure of the dtdp-4-keto-l-rhamnose reductase-related2 protein from thermus thermophilus hb8	PA0039 crystal structure of the dtdp-4-keto-l-rhamnose reductase-related2 protein from thermus thermophilus hb8	125
126	PA0039	5	1v54	f	15.6	24	43	oxidoreductase	cytochrome c oxidase polypeptide vb;	bovine heart cytochrome c oxidase at the fully oxidized state	PA0039 bovine heart cytochrome c oxidase at the fully oxidized state	126
127	PA0039	6	2wzz	A	15.1	30	46	hydrolase	beta-lactamase;	amp-c beta-lactamase (pseudomonas aeruginosa)in complex2 with compound m-03	PA0039 amp-c beta-lactamase (pseudomonas aeruginosa)in complex2 with compound m-03	127
128	PA0039	7	4pug	A	14.6	29	23	dna binding protein	bola like protein;	bola1 from arabidopsis thaliana	PA0039 bola1 from arabidopsis thaliana	128
129	PA0039	8	1u9d	a	14.2	15	25	structural genomics, unknown function	hypothetical protein vc0714;	structure of protein of unknown function from vibrio cholerae o12 biovar eltor str. n16961	PA0039 structure of protein of unknown function from vibrio cholerae o12 biovar eltor str. n16961	129
130	PA0039	9	4ivk	A	12.1	25	43	hydrolase	carboxylesterases;	crystal structure of a fammily viii carboxylesterase in a complex with2 cephalothin.	PA0039 crystal structure of a fammily viii carboxylesterase in a complex with2 cephalothin.	130
131	PA0040	1	2qdz	A	100	24	540	protein transport	tpsb transporter fhac;	structure of the membrane protein fhac: a member of the omp85/tpsb2 transporter family	PA0040 structure of the membrane protein fhac: a member of the omp85/tpsb2 transporter family	131
132	PA0040	2	4k3b	A	100	14	514	membrane protein	outer membrane protein assembly factor bama;	the crystal structure of bama from neisseria gonorrhoeae	PA0040 the crystal structure of bama from neisseria gonorrhoeae	132
133	PA0040	3	5ekq	A	100	13	515	membrane protein	outer membrane protein assembly factor bama;	the structure of the bamacde subcomplex from e. coli	PA0040 the structure of the bamacde subcomplex from e. coli	133
134	PA0040	4	4k3c	A	100	15	491	membrane protein	outer membrane protein assembly factor bama;	the crystal structure of bama from haemophilus ducreyi lacking potra2 domains 1-3	PA0040 the crystal structure of bama from haemophilus ducreyi lacking potra2 domains 1-3	134
135	PA0040	5	4c00	A	100	13	549	transport protein	translocation and assembly module tama;	crystal structure of tama from e. coli	PA0040 crystal structure of tama from e. coli	135
136	PA0040	6	4c4v	A	100	12	413	protein transport	outer membrane protein assembly factor bama;	structure of the outer membrane protein insertase bama with one2 potra domain.	PA0040 structure of the outer membrane protein insertase bama with one2 potra domain.	136
137	PA0040	7	4n75	A	100	13	341	membrane protein	outer membrane protein assembly factor bama;	structural basis of bama-mediate outer membrane protein biogenesis	PA0040 structural basis of bama-mediate outer membrane protein biogenesis	137
138	PA0040	8	2x8x	X	99.8	18	163	chaperone	tlr1789 protein;	structure of the n-terminal domain of omp85 from the2 thermophilic cyanobacterium thermosynechococcus elongatus	PA0040 structure of the n-terminal domain of omp85 from the2 thermophilic cyanobacterium thermosynechococcus elongatus	138
139	PA0040	9	3mc8	A	99.7	15	156	membrane protein	alr2269 protein;	potra1-3 of the periplasmic domain of omp85 from anabaena	PA0040 potra1-3 of the periplasmic domain of omp85 from anabaena	139
140	PA0040	10	5efr	A	99.7	19	148	cell adhesion	bama-bamd fusion protein;	crystal structure of a bama-bamd fusion	PA0040 crystal structure of a bama-bamd fusion	140
141	PA0042	1	4h0a	B	92.7	20	48	unknown function	uncharacterized protein;	crystal structure of a cysteine-rich secretory protein (sav1118) from2 staphylococcus aureus subsp. aureus mu50 at 1.90 a resolution	PA0042 crystal structure of a cysteine-rich secretory protein (sav1118) from2 staphylococcus aureus subsp. aureus mu50 at 1.90 a resolution	141
142	PA0042	2	4ifa	A	89.5	32	47	unknown function	extracellular protein containing a scp domain;	1.5 angstrom resolution crystal structure of an extracellular protein2 containing a scp domain from bacillus anthracis str. ames	PA0042 1.5 angstrom resolution crystal structure of an extracellular protein2 containing a scp domain from bacillus anthracis str. ames	142
143	PA0042	3	4ygt	A	60.3	53	18	structural genomicsunknown function	uncharacterized protein yjgb;	crystal structure of a duf4309 family protein (yjgb) from bacillus2 subtilis subsp. subtilis str. 168 at 2.13 a resolution	PA0042 crystal structure of a duf4309 family protein (yjgb) from bacillus2 subtilis subsp. subtilis str. 168 at 2.13 a resolution	143
144	PA0042	4	1ugn	a	18.6	8	38	immune system	leukocyte immunoglobulin-like receptor 1;	crystal structure of lir1.02, one of the alleles of lir1	PA0042 crystal structure of lir1.02, one of the alleles of lir1	144
145	PA0042	5	2k87	A	16.4	27	51	viral protein, rna binding protein	non-structural protein 3 of replicase polyprotein 1a;	nmr structure of a putative rna binding protein (sars1) from sars2 coronavirus	PA0042 nmr structure of a putative rna binding protein (sars1) from sars2 coronavirus	145
146	PA0042	6	4v19	1	12.5	15	93	ribosome	mitoribosomal protein bl28m, mrpl28;	structure of the large subunit of the mammalian2 mitochondrial ribosome, part 1 of 2	PA0042 structure of the large subunit of the mammalian2 mitochondrial ribosome, part 1 of 2	146
147	PA0042	7	4v19	8	11.9	44	8	ribosome	mitoribosomal protein bl35m, mrpl35;	structure of the large subunit of the mammalian2 mitochondrial ribosome, part 1 of 2	PA0042 structure of the large subunit of the mammalian2 mitochondrial ribosome, part 1 of 2	147
148	PA0042	8	1jbj	a	11.8	71	6	immune system	cd3 epsilon and gamma ectodomain fragment	cd3 epsilon and gamma ectodomain fragment complex in single-2 chain construct	PA0042 cd3 epsilon and gamma ectodomain fragment complex in single-2 chain construct	148
149	PA0042	9	1xiw	a	9.7	86	6	membrane protein/immune system	t-cell surface glycoprotein cd3 epsilon chain;	crystal structure of human cd3-e/d dimer in complex with a2 ucht1 single-chain antibody fragment	PA0042 crystal structure of human cd3-e/d dimer in complex with a2 ucht1 single-chain antibody fragment	149
150	PA0042	10	1nbq	a	9.7	16	37	immune system	junctional adhesion molecule 1;	crystal structure of human junctional adhesion molecule2 type 1	PA0042 crystal structure of human junctional adhesion molecule2 type 1	150
151	PA0043	1	4n7w	A	82.7	13	252	transport protein	transporter, sodium/bile acid symporter family;	crystal structure of the sodium bile acid symporter from yersinia2 frederiksenii	PA0043 crystal structure of the sodium bile acid symporter from yersinia2 frederiksenii	151
152	PA0043	10	1tmx	A	45	31	31	oxidoreductase	hydroxyquinol 1,2-dioxygenase;	crystal structure of hydroxyquinol 1,2-dioxygenase from2 nocardioides simplex 3e	PA0043 crystal structure of hydroxyquinol 1,2-dioxygenase from2 nocardioides simplex 3e	152
153	PA0043	2	5i20	C	66.1	14	258	membrane protein	uncharacterized protein;	crystal structure of protein	PA0043 crystal structure of protein	153
154	PA0043	3	1dmh	a	53.8	13	29	oxidoreductase	catechol 1,2-dioxygenase;	structure of catechol 1,2-dioxygenase from acinetobacter sp. adp1 with2 bound 4-methylcatechol	PA0043 structure of catechol 1,2-dioxygenase from acinetobacter sp. adp1 with2 bound 4-methylcatechol	154
155	PA0043	4	3n9t	A	52.4	28	28	oxidoreductase	pnpc;	cryatal structure of hydroxyquinol 1,2-dioxygenase from pseudomonas2 putida dll-e4	PA0043 cryatal structure of hydroxyquinol 1,2-dioxygenase from pseudomonas2 putida dll-e4	155
156	PA0043	5	2boy	C	52.2	13	31	oxidoreductase	3-chlorocatechol 1,2-dioxygenase;	crystal structure of 3-chlorocatechol 1,2-dioxygenase from2 rhodococcus opacus 1cp	PA0043 crystal structure of 3-chlorocatechol 1,2-dioxygenase from2 rhodococcus opacus 1cp	156
157	PA0043	6	3th1	C	52.2	22	31	oxidoreductase	chlorocatechol 1,2-dioxygenase;	crystal structure of chlorocatechol 1,2-dioxygenase from pseudomonas2 putida	PA0043 crystal structure of chlorocatechol 1,2-dioxygenase from pseudomonas2 putida	157
158	PA0043	7	3hj8	A	51.1	13	31	oxidoreductase	catechol 1,2-dioxygenase;	crystal structure determination of catechol 1,2-dioxygenase from2 rhodococcus opacus 1cp in complex with 4-chlorocatechol	PA0043 crystal structure determination of catechol 1,2-dioxygenase from2 rhodococcus opacus 1cp in complex with 4-chlorocatechol	158
159	PA0043	8	2azq	A	47.5	17	29	oxidoreductase	catechol 1,2-dioxygenase;	crystal structure of catechol 1,2-dioxygenase from pseudomonas arvilla2 c-1	PA0043 crystal structure of catechol 1,2-dioxygenase from pseudomonas arvilla2 c-1	159
160	PA0043	9	1s9a	a	46.7	19	31	oxidoreductase	chlorocatechol 1,2-dioxygenase;	crystal structure of 4-chlorocatechol 1,2-dioxygenase from2 rhodococcus opacus 1cp	PA0043 crystal structure of 4-chlorocatechol 1,2-dioxygenase from2 rhodococcus opacus 1cp	160
161	PA0045	1	4uv3	I	100	22	187	transport protein	curli production assembly/transport component csgg;	structure of the curli transport lipoprotein csgg in its2 membrane-bound conformation	PA0045 structure of the curli transport lipoprotein csgg in its2 membrane-bound conformation	161
162	PA0045	10	2ivz	D	74.8	30	128	protein transport/hydrolase	protein tolb;	structure of tolb in complex with a peptide of the colicin2 e9 t-domain	PA0045 structure of tolb in complex with a peptide of the colicin2 e9 t-domain	162
163	PA0045	2	4q6z	A	99.7	21	134	protein binding	penicillin-binding protein activator lpob;	lpob c-terminal domain from escherichia coli	PA0045 lpob c-terminal domain from escherichia coli	163
164	PA0045	3	2mii	A	99.6	23	124	protein binding	penicillin-binding protein activator lpob;	nmr structure of e. coli lpob	PA0045 nmr structure of e. coli lpob	164
165	PA0045	4	3w1e	A	99.5	14	189	motor protein	flagella basal-body protein;	structure of flgt, a flagellar basal body component protein	PA0045 structure of flgt, a flagellar basal body component protein	165
166	PA0045	5	4hrv	B	99.5	18	164	lipid binding protein	putative lipoprotein gna1162;	crystal structure of lipoprotein gna1162 from neisseria meningitidis	PA0045 crystal structure of lipoprotein gna1162 from neisseria meningitidis	166
167	PA0045	6	2hqs	a	98.8	27	133	transport protein/lipoprotein	protein tolb;	crystal structure of tolb/pal complex	PA0045 crystal structure of tolb/pal complex	167
168	PA0045	7	2iqi	a	97	18	145	structural genomics, unknown function	hypothetical protein xcc0632;	crystal structure of protein xcc0632 from xanthomonas2 campestris, pfam duf330	PA0045 crystal structure of protein xcc0632 from xanthomonas2 campestris, pfam duf330	168
169	PA0045	8	2w8b	B	93	27	129	protein transport/membrane protein	protein tolb;	crystal structure of processed tolb in complex withpal	PA0045 crystal structure of processed tolb in complex withpal	169
170	PA0045	9	3ly8	A	88.6	12	129	signaling protein	transcriptional activator cadc;	crystal structure of mutant d471e of the periplasmic domain of cadc	PA0045 crystal structure of mutant d471e of the periplasmic domain of cadc	170
171	PA0046	1	4uzy	A	95.8	20	80	motor protein	flagellar associated protein;	crystal structure of the chlamydomonas ift70 and ift52 complex	PA0046 crystal structure of the chlamydomonas ift70 and ift52 complex	171
172	PA0046	2	2vq2	A	92.2	13	55	structural protein	putative fimbrial biogenesis and twitching	crystal structure of pilw, widely conserved type iv pilus2 biogenesis factor	PA0046 crystal structure of pilw, widely conserved type iv pilus2 biogenesis factor	172
173	PA0046	3	4hot	A	91.9	23	61	rna binding protein/rna	interferon-induced protein with tetratricopeptide repeats	crystal structure of full-length human ifit5 with 5`-triphosphate2 oligoadenine	PA0046 crystal structure of full-length human ifit5 with 5`-triphosphate2 oligoadenine	173
174	PA0046	4	4ui9	Y	91.6	13	69	cell cycle	anaphase-promoting complex subunit 7;	atomic structure of the human anaphase-promoting complex	PA0046 atomic structure of the human anaphase-promoting complex	174
175	PA0046	5	3u4t	A	90.5	13	59	structural genomics, unknown function	tpr repeat-containing protein;	crystal structure of the c-terminal part of the tpr repeat-containing2 protein q11ti6_cyth3 from cytophaga hutchinsonii. northeast3 structural genomics consortium target chr11b.	PA0046 crystal structure of the c-terminal part of the tpr repeat-containing2 protein q11ti6_cyth3 from cytophaga hutchinsonii. northeast3 structural genomics consortium target chr11b.	175
176	PA0046	6	4bt8	B	89.1	13	69	oxidoreductase	prolyl 4-hydroxylase subunit alpha-1;	crystal structure of the apo form of n-terminal domain and2 peptide substrate binding domain of prolyl-4 hydroxylase3 type i from human	PA0046 crystal structure of the apo form of n-terminal domain and2 peptide substrate binding domain of prolyl-4 hydroxylase3 type i from human	176
177	PA0046	7	2xev	B	88	15	79	metal binding	ybgf;	crystal structure of the tpr domain of xanthomonas2 campestris ybgf	PA0046 crystal structure of the tpr domain of xanthomonas2 campestris ybgf	177
178	PA0046	8	2ho1	B	87.5	28	38	protein binding	type 4 fimbrial biogenesis protein pilf;	functional characterization of pseudomonas aeruginosa pilf	PA0046 functional characterization of pseudomonas aeruginosa pilf	178
179	PA0046	9	4uqz	A	86.5	12	70	protein transport	hsie1;	coevolution of the atpase clpv, the tssb-tssc sheath and2 the accessory hsie protein distinguishes two type vi3 secretion classes	PA0046 coevolution of the atpase clpv, the tssb-tssc sheath and2 the accessory hsie protein distinguishes two type vi3 secretion classes	179
180	PA0046	10	2yhc	A	86.4	15	46	membrane protein	upf0169 lipoprotein yfio;	structure of bamd from e. coli	PA0046 structure of bamd from e. coli	180
181	PA0047	1	4hrv	B	100	50	130	lipid binding protein	putative lipoprotein gna1162;	crystal structure of lipoprotein gna1162 from neisseria meningitidis	PA0047 crystal structure of lipoprotein gna1162 from neisseria meningitidis	181
182	PA0047	10	4kwy	B	61.7	18	70	transport protein	putative uncharacterized protein;	crystal structure of a putative lipoprotein (cc_3750) from caulobacter2 crescentus cb15 at 2.40 a resolution	PA0047 crystal structure of a putative lipoprotein (cc_3750) from caulobacter2 crescentus cb15 at 2.40 a resolution	182
183	PA0047	2	4q6z	A	98.9	21	100	protein binding	penicillin-binding protein activator lpob;	lpob c-terminal domain from escherichia coli	PA0047 lpob c-terminal domain from escherichia coli	183
184	PA0047	3	2mii	A	98.6	19	102	protein binding	penicillin-binding protein activator lpob;	nmr structure of e. coli lpob	PA0047 nmr structure of e. coli lpob	184
185	PA0047	4	4uv3	I	98	10	92	transport protein	curli production assembly/transport component csgg;	structure of the curli transport lipoprotein csgg in its2 membrane-bound conformation	PA0047 structure of the curli transport lipoprotein csgg in its2 membrane-bound conformation	185
186	PA0047	5	3w1e	A	96.9	13	112	motor protein	flagella basal-body protein;	structure of flgt, a flagellar basal body component protein	PA0047 structure of flgt, a flagellar basal body component protein	186
187	PA0047	6	2hqs	a	94.4	19	73	transport protein/lipoprotein	protein tolb;	crystal structure of tolb/pal complex	PA0047 crystal structure of tolb/pal complex	187
188	PA0047	7	4f54	A	79.3	21	59	structural genomics, unknown function	uncharacterized protein;	crystal structure of a duf4136 family protein (bt2437) from2 bacteroides thetaiotaomicron vpi-5482 at 1.60 a resolution	PA0047 crystal structure of a duf4136 family protein (bt2437) from2 bacteroides thetaiotaomicron vpi-5482 at 1.60 a resolution	188
189	PA0047	8	2iqi	a	75	15	90	structural genomics, unknown function	hypothetical protein xcc0632;	crystal structure of protein xcc0632 from xanthomonas2 campestris, pfam duf330	PA0047 crystal structure of protein xcc0632 from xanthomonas2 campestris, pfam duf330	189
190	PA0047	9	3ly8	A	69.9	33	20	signaling protein	transcriptional activator cadc;	crystal structure of mutant d471e of the periplasmic domain of cadc	PA0047 crystal structure of mutant d471e of the periplasmic domain of cadc	190
191	PA0049	1	44044	a	99.9	27	328	thiol protease	pyroglutamyl peptidase-1;	crystal structure of the pyroglutamyl peptidase i from2 bacillus amyloliquefaciens	PA0049 crystal structure of the pyroglutamyl peptidase i from2 bacillus amyloliquefaciens	191
192	PA0049	2	1a2z	a	99.9	27	335	peptidase	pyrrolidone carboxyl peptidase;	pyrrolidone carboxyl peptidase from thermococcus litoralis	PA0049 pyrrolidone carboxyl peptidase from thermococcus litoralis	192
193	PA0049	3	1iof	a	99.9	24	337	hydrolase	pyrrolidone carboxyl peptidase;	x-ray crystalline structures of pyrrolidone carboxyl2 peptidase from a hyperthermophile, pyrococcus furiosus,3 and its cys-free mutant	PA0049 x-ray crystalline structures of pyrrolidone carboxyl2 peptidase from a hyperthermophile, pyrococcus furiosus,3 and its cys-free mutant	193
194	PA0049	4	4gxh	C	99.9	26	338	hydrolase	pyrrolidone-carboxylate peptidase;	crystal structure of a pyrrolidone-carboxylate peptidase 1 (target id2 nysgrc-012831) from xenorhabdus bovienii ss-2004	PA0049 crystal structure of a pyrrolidone-carboxylate peptidase 1 (target id2 nysgrc-012831) from xenorhabdus bovienii ss-2004	194
195	PA0049	5	3lac	A	99.9	20	332	hydrolase	pyrrolidone-carboxylate peptidase;	crystal structure of bacillus anthracis pyrrolidone-carboxylate2 peptidase, pcp	PA0049 crystal structure of bacillus anthracis pyrrolidone-carboxylate2 peptidase, pcp	195
196	PA0049	6	3giu	A	99.9	27	331	hydrolase	pyrrolidone-carboxylate peptidase;	1.25 angstrom crystal structure of pyrrolidone-carboxylate peptidase2 (pcp) from staphylococcus aureus	PA0049 1.25 angstrom crystal structure of pyrrolidone-carboxylate peptidase2 (pcp) from staphylococcus aureus	196
197	PA0049	7	1iu8	a	99.9	27	336	hydrolase	pyrrolidone-carboxylate peptidase;	the x-ray crystal structure of pyrrolidone-carboxylate2 peptidase from hyperthermophilic archaeon pyrococcus3 horikoshii	PA0049 the x-ray crystal structure of pyrrolidone-carboxylate2 peptidase from hyperthermophilic archaeon pyrococcus3 horikoshii	197
198	PA0049	8	2ebj	B	99.8	28	321	hydrolase	pyrrolidone carboxyl peptidase;	crystal structure of pyrrolidone carboxyl peptidase from thermus2 thermophilus	PA0049 crystal structure of pyrrolidone carboxyl peptidase from thermus2 thermophilus	198
199	PA0049	9	2hu7	a	59.9	27	75	hydrolase	acylamino-acid-releasing enzyme;	binding of inhibitors by acylaminoacyl peptidase	PA0049 binding of inhibitors by acylaminoacyl peptidase	199
200	PA0049	10	2w45	A	45.8	23	52	hydrolase	alkaline exonuclease;	epstein-barr virus alkaline nuclease	PA0049 epstein-barr virus alkaline nuclease	200
201	PA0050	1	1wqb	A	23.5	71	6	toxin	aptotoxin vii;	three-dimensional solution strucutre of aptotoxin vii, from2 the venom of a trap-door spider	PA0050 three-dimensional solution strucutre of aptotoxin vii, from2 the venom of a trap-door spider	201
202	PA0050	10	2nt0	a	8.2	43	6	hydrolase	glucosylceramidase;	acid-beta-glucosidase low ph, glycerol bound	PA0050 acid-beta-glucosidase low ph, glycerol bound	202
203	PA0050	2	3e2u	H	12.9	23	12	protein binding	cap-gly domain-containing linker protein 1;	crystal structure of the zink-knuckle 2 domain of human clip-170 in2 complex with cap-gly domain of human dynactin-1 (p150-glued)	PA0050 crystal structure of the zink-knuckle 2 domain of human clip-170 in2 complex with cap-gly domain of human dynactin-1 (p150-glued)	203
204	PA0050	3	2n7f	A	11.5	50	11	toxin	muo-conotoxin mfvia;	nmr solution structure of muo-conotoxin mfvia	PA0050 nmr solution structure of muo-conotoxin mfvia	204
205	PA0050	4	1rmk	A	11.2	50	11	toxin	mu-o-conotoxin mrvib;	solution structure of conotoxin mrvib	PA0050 solution structure of conotoxin mrvib	205
206	PA0050	5	1rmk	a	11.2	50	11	toxin	mu-o-conotoxin mrvib;	solution structure of conotoxin mrvib	PA0050 solution structure of conotoxin mrvib	206
207	PA0050	6	3e2u	E	10.3	27	10	protein binding	cap-gly domain-containing linker protein 1;	crystal structure of the zink-knuckle 2 domain of human clip-170 in2 complex with cap-gly domain of human dynactin-1 (p150-glued)	PA0050 crystal structure of the zink-knuckle 2 domain of human clip-170 in2 complex with cap-gly domain of human dynactin-1 (p150-glued)	207
208	PA0050	7	3e2u	F	10.3	27	10	protein binding	cap-gly domain-containing linker protein 1;	crystal structure of the zink-knuckle 2 domain of human clip-170 in2 complex with cap-gly domain of human dynactin-1 (p150-glued)	PA0050 crystal structure of the zink-knuckle 2 domain of human clip-170 in2 complex with cap-gly domain of human dynactin-1 (p150-glued)	208
209	PA0050	8	2hqh	E	10.1	27	10	structural protein, protein binding	restin;	crystal structure of p150glued and clip-170	PA0050 crystal structure of p150glued and clip-170	209
210	PA0050	9	3rlc	A	9.4	32	18	structural protein	a1 protein;	crystal structure of the read-through domain from bacteriophage qbeta2 a1 protein, hexagonal crystal form	PA0050 crystal structure of the read-through domain from bacteriophage qbeta2 a1 protein, hexagonal crystal form	210
211	PA0052	1	2f4p	a	99.8	18	105	unknown function	hypothetical protein tm1010;	crystal structure of a cupin-like protein (tm1010) from thermotoga2 maritima msb8 at 1.90 a resolution	PA0052 crystal structure of a cupin-like protein (tm1010) from thermotoga2 maritima msb8 at 1.90 a resolution	211
212	PA0052	2	4bif	C	99.7	17	92	lyase	cupin 2 conserved barrel domain protein;	biochemical and structural characterisation of a novel2 manganese-dependent hydroxynitrile lyase from bacteria	PA0052 biochemical and structural characterisation of a novel2 manganese-dependent hydroxynitrile lyase from bacteria	212
213	PA0052	3	4b29	A	99.7	15	91	hydrolase	dimethylsulfoniopropionate lyase;	crystal structures of dmsp lyases rddddp and rndddqii	PA0052 crystal structures of dmsp lyases rddddp and rndddqii	213
214	PA0052	4	3ht2	A	99.7	22	96	lyase	remf protein;	zink containing polyketide cyclase remf from streptomyces2 resistomycificus	PA0052 zink containing polyketide cyclase remf from streptomyces2 resistomycificus	214
215	PA0052	5	2fqp	D	99.7	14	75	metal binding protein	hypothetical protein bp2299;	crystal structure of a cupin domain (bp2299) from bordetella pertussis2 tohama i at 1.80 a resolution	PA0052 crystal structure of a cupin domain (bp2299) from bordetella pertussis2 tohama i at 1.80 a resolution	215
216	PA0052	6	3h8u	A	99.6	19	95	structural genomics, unknown function	uncharacterized conserved protein with double-stranded	crystal structure of uncharacterized conserved protein with double-2 stranded beta-helix domain (yp_001338853.1) from klebsiella3 pneumoniae subsp. pneumoniae mgh 78578 at 1.80 a resolution	PA0052 crystal structure of uncharacterized conserved protein with double-2 stranded beta-helix domain (yp_001338853.1) from klebsiella3 pneumoniae subsp. pneumoniae mgh 78578 at 1.80 a resolution	216
217	PA0052	7	2b8m	a	99.6	15	80	unknown function	hypothetical protein mj0764;	crystal structure of a rmlc-like cupin family protein with a double-2 stranded beta-helix fold (mj0764) from methanocaldococcus jannaschii3 at 1.70 a resolution	PA0052 crystal structure of a rmlc-like cupin family protein with a double-2 stranded beta-helix fold (mj0764) from methanocaldococcus jannaschii3 at 1.70 a resolution	217
218	PA0052	8	2ozi	A	99.6	14	85	structural genomics, unknown function	hypothetical protein rpa4178;	structural genomics, the crystal structure of a putative2 protein rpa4178 from rhodopseudomonas palustris cga009	PA0052 structural genomics, the crystal structure of a putative2 protein rpa4178 from rhodopseudomonas palustris cga009	218
219	PA0052	9	3es1	A	99.6	13	91	structural genomics, unknown function	cupin 2, conserved barrel domain protein;	crystal structure of protein with a cupin-like fold and unknown2 function (yp_001165807.1) from novosphingobium aromaticivorans dsm3 12444 at 1.91 a resolution	PA0052 crystal structure of protein with a cupin-like fold and unknown2 function (yp_001165807.1) from novosphingobium aromaticivorans dsm3 12444 at 1.91 a resolution	219
220	PA0052	10	4rd7	A	99.6	11	102	unknown function	cupin 2 conserved barrel domain protein;	the crystal structure of a cupin 2 conserved barrel domain protein2 from salinispora arenicola cns-205	PA0052 the crystal structure of a cupin 2 conserved barrel domain protein2 from salinispora arenicola cns-205	220
221	PA0053	1	3dd7	A	99.7	32	56	ribosome inhibitor	death on curing protein;	structure of doch66y in complex with the c-terminal domain of phd	PA0053 structure of doch66y in complex with the c-terminal domain of phd	221
222	PA0053	10	5jj6	A	97.2	25	58	transferase	adenosine monophosphate-protein transferase ficd homolog;	fic-1 (aa134 - 508) from c. elegans	PA0053 fic-1 (aa134 - 508) from c. elegans	222
223	PA0053	2	3cuc	B	97.7	22	58	signaling protein	protein of unknown function with a fic domain;	crystal structure of a fic domain containing signaling protein2 (bt_2513) from bacteroides thetaiotaomicron vpi-5482 at 2.71 a3 resolution	PA0053 crystal structure of a fic domain containing signaling protein2 (bt_2513) from bacteroides thetaiotaomicron vpi-5482 at 2.71 a3 resolution	223
224	PA0053	3	4py3	B	97.7	15	75	protein binding	bartonella effector protein (bep) substrate of virb t4ss;	crystal structure of the n-terminal fic domain of bep8 protein (virb-2 translocated bartonella effector protein) from bartonella sp. 1-1c	PA0053 crystal structure of the n-terminal fic domain of bep8 protein (virb-2 translocated bartonella effector protein) from bartonella sp. 1-1c	224
225	PA0053	4	3shg	A	97.6	14	55	transferase/protein binding	vbht;	vbht fic protein from bartonella schoenbuchensis in complex with vbha2 antitoxin	PA0053 vbht fic protein from bartonella schoenbuchensis in complex with vbha2 antitoxin	225
226	PA0053	5	4xi8	B	97.6	13	59	protein binding	bartonella effector protein (bep) substrate of virb t4ss;	crystal structure of the fic domain of bep5 protein (virb-translocated2 bartonella effector protein) from bartonella clarridgeiae	PA0053 crystal structure of the fic domain of bep5 protein (virb-translocated2 bartonella effector protein) from bartonella clarridgeiae	226
227	PA0053	6	4u0z	H	97.5	23	55	transferase	adenosine monophosphate-protein transferase ficd;	eukaryotic fic domain containing protein with bound apcpp	PA0053 eukaryotic fic domain containing protein with bound apcpp	227
228	PA0053	7	3n3v	A	97.5	18	59	transferase	adenosine monophosphate-protein transferase ibpa;	crystal structure of ibpafic2-h3717a in complex with adenylylated2 cdc42	PA0053 crystal structure of ibpafic2-h3717a in complex with adenylylated2 cdc42	228
229	PA0053	8	4lu4	A	97.4	19	41	transferase	putative cell filamentation protein;	crystal structure of the n-terminal fic domain of a putative cell2 filamentation protein (virb-translocated bep effector protein) from3 bartonella quintana	PA0053 crystal structure of the n-terminal fic domain of a putative cell2 filamentation protein (virb-translocated bep effector protein) from3 bartonella quintana	229
230	PA0053	9	4x2e	A	97.3	25	27	transferase	fic family protein putative filamentation induced by camp	clostridium difficile wild type fic protein	PA0053 clostridium difficile wild type fic protein	230
231	PA0054	1	1wfx	a	100	33	174	transferase	probable rna 2'-phosphotransferase;	crystal structure of ape0204 from aeropyrum pernix	PA0054 crystal structure of ape0204 from aeropyrum pernix	231
232	PA0054	2	1s29	a	96.2	20	55	rna binding protein	la protein;	la autoantigen n-terminal domain	PA0054 la autoantigen n-terminal domain	232
233	PA0054	3	2cqk	a	96.1	13	56	rna binding protein	c-mpl binding protein;	solution structure of the la domain of c-mpl binding protein	PA0054 solution structure of the la domain of c-mpl binding protein	233
234	PA0054	4	1zh5	a	95.4	16	62	transcription/rna	lupus la protein;	structural basis for recognition of uuuoh 3'-terminii of nascent rna2 pol iii transcripts by la autoantigen	PA0054 structural basis for recognition of uuuoh 3'-terminii of nascent rna2 pol iii transcripts by la autoantigen	234
235	PA0054	5	2m5w	A	93.8	18	52	rna binding protein	lupus la protein;	nmr solution structure of the la motif (n-terminal domain, ntd) of2 dictyostelium discoideum la protein	PA0054 nmr solution structure of the la motif (n-terminal domain, ntd) of2 dictyostelium discoideum la protein	235
236	PA0054	6	2mtf	A	92.4	13	48	rna binding protein	la-related protein 6;	solution structure of the la motif of human larp6	PA0054 solution structure of the la motif of human larp6	236
237	PA0054	7	3c4h	A	88.6	27	73	transferase	poly(adp-ribose) polymerase 3;	human poly(adp-ribose) polymerase 3, catalytic fragment in complex2 with an inhibitor dr2313	PA0054 human poly(adp-ribose) polymerase 3, catalytic fragment in complex2 with an inhibitor dr2313	237
238	PA0054	8	2pax	A	88.5	19	57	transferase	poly(adp-ribose) polymerase;	the catalytic fragment of poly(adp-ribose) polymerase2 complexed with 4-amino-1,8-naphthalimide	PA0054 the catalytic fragment of poly(adp-ribose) polymerase2 complexed with 4-amino-1,8-naphthalimide	238
239	PA0054	9	1gs0	B	87.2	21	57	transferase	poly (adp-ribose) polymerase-2;	crystal structure of the catalytic fragment of murine poly2 (adp-ribose) polymerase-2	PA0054 crystal structure of the catalytic fragment of murine poly2 (adp-ribose) polymerase-2	239
240	PA0054	10	1gs0	a	86.9	21	57	transferase	poly (adp-ribose) polymerase-2;	crystal structure of the catalytic fragment of murine poly2 (adp-ribose) polymerase-2	PA0054 crystal structure of the catalytic fragment of murine poly2 (adp-ribose) polymerase-2	240
241	PA0055	1	2oqm	a	100	46	163	unknown function	hypothetical protein;	crystal structure of a dinb family member protein (sden_0562) from2 shewanella denitrificans at 1.83 a resolution	PA0055 crystal structure of a dinb family member protein (sden_0562) from2 shewanella denitrificans at 1.83 a resolution	241
242	PA0055	10	3nv9	A	28.7	18	132	oxidoreductase	malic enzyme;	crystal structure of entamoeba histolytica malic enzyme	PA0055 crystal structure of entamoeba histolytica malic enzyme	242
243	PA0055	2	3qth	A	100	29	165	unknown function	uncharacterized protein;	crystal structure of a dinb-like protein (cps_3021) from colwellia2 psychrerythraea 34h at 2.20 a resolution	PA0055 crystal structure of a dinb-like protein (cps_3021) from colwellia2 psychrerythraea 34h at 2.20 a resolution	243
244	PA0055	3	3dka	A	96.1	15	120	unknown function	dinb-like protein;	crystal structure of a dinb-like protein (yjoa, bsu12410) from2 bacillus subtilis at 2.30 a resolution	PA0055 crystal structure of a dinb-like protein (yjoa, bsu12410) from2 bacillus subtilis at 2.30 a resolution	244
245	PA0055	4	2qe9	B	95.5	8	162	hydrolase	uncharacterized protein yiza;	crystal structure of a putative metal-dependent hydrolase (yiza,2 bsu10800) from bacillus subtilis at 1.90 a resolution	PA0055 crystal structure of a putative metal-dependent hydrolase (yiza,2 bsu10800) from bacillus subtilis at 1.90 a resolution	245
246	PA0055	5	3e4x	B	95	13	157	structural genomics, unknown function	apc36150;	crystal structure of putative metal-dependent hydrolases2 apc36150	PA0055 crystal structure of putative metal-dependent hydrolases2 apc36150	246
247	PA0055	6	2hkv	a	94.2	12	157	dna binding protein	hypothetical protein;	crystal structure of a putative member of the dinb family (exig_1237)2 from exiguobacterium sibiricum 255-15 at 1.70 a resolution	PA0055 crystal structure of a putative member of the dinb family (exig_1237)2 from exiguobacterium sibiricum 255-15 at 1.70 a resolution	247
248	PA0055	7	3di5	A	92.5	10	152	metal binding protein	dinb-like protein;	crystal structure of a dinb-like protein (bce_4655) from bacillus2 cereus atcc 10987 at 2.01 a resolution	PA0055 crystal structure of a dinb-like protein (bce_4655) from bacillus2 cereus atcc 10987 at 2.01 a resolution	248
249	PA0055	8	2p1a	a	43.2	13	140	unknown function	hypothetical protein;	crystal structure of a putative metal-binding protein (bce_2162) from2 bacillus cereus atcc 10987 at 2.10 a resolution	PA0055 crystal structure of a putative metal-binding protein (bce_2162) from2 bacillus cereus atcc 10987 at 2.10 a resolution	249
250	PA0055	9	1yt3	a	31.3	12	35	hydrolase,translation	ribonuclease d;	crystal structure of escherichia coli rnase d, an2 exoribonuclease involved in structured rna processing	PA0055 crystal structure of escherichia coli rnase d, an2 exoribonuclease involved in structured rna processing	250
251	PA0057	1	4nur	B	100	16	286	hydrolase	psdsa;	crystal structure of thermostable alkylsulfatase sdsap from2 pseudomonas sp. s9	PA0057 crystal structure of thermostable alkylsulfatase sdsap from2 pseudomonas sp. s9	251
252	PA0057	2	2yhe	D	100	18	286	hydrolase	sec-alkyl sulfatase;	structure determination of the stereoselective inverting2 sec-alkylsulfatase pisa1 from pseudomonas sp.	PA0057 structure determination of the stereoselective inverting2 sec-alkylsulfatase pisa1 from pseudomonas sp.	252
253	PA0057	3	2cfu	A	100	17	286	hydrolase	sdsa1;	crystal structure of sdsa1, an alkylsulfatase from2 pseudomonas aeruginosa, in complex with 1-decane-sulfonic-3 acid.	PA0057 crystal structure of sdsa1, an alkylsulfatase from2 pseudomonas aeruginosa, in complex with 1-decane-sulfonic-3 acid.	253
254	PA0057	4	2cfu	a	100	18	286	hydrolase	sdsa1;	crystal structure of sdsa1, an alkylsulfatase from2 pseudomonas aeruginosa, in complex with 1-decane-sulfonic-3 acid.	PA0057 crystal structure of sdsa1, an alkylsulfatase from2 pseudomonas aeruginosa, in complex with 1-decane-sulfonic-3 acid.	254
255	PA0057	5	4pdx	B	100	16	286	hydrolase	putative alkyl/aryl-sulfatase yjcs;	crystal structure of escherchia coli uncharacterized protein yjcs	PA0057 crystal structure of escherchia coli uncharacterized protein yjcs	255
256	PA0057	6	4ysk	A	100	16	265	hydrolase	beta-lactamase domain protein;	crystal structure of apo-form sdoa from pseudomonas putida	PA0057 crystal structure of apo-form sdoa from pseudomonas putida	256
257	PA0057	7	4ad9	E	100	16	268	hydrolase	beta-lactamase-like protein 2;	crystal structure of human lactb2.	PA0057 crystal structure of human lactb2.	257
258	PA0057	8	4efz	B	100	16	265	hydrolase	metallo-beta-lactamase family protein;	crystal structure of a hypothetical metallo-beta-lactamase from2 burkholderia pseudomallei	PA0057 crystal structure of a hypothetical metallo-beta-lactamase from2 burkholderia pseudomallei	258
259	PA0057	9	1ko3	a	100	23	222	hydrolase	vim-2 metallo-beta-lactamase;	vim-2, a zn-beta-lactamase from pseudomonas aeruginosa with2 cys221 reduced	PA0057 vim-2, a zn-beta-lactamase from pseudomonas aeruginosa with2 cys221 reduced	259
260	PA0057	10	5i0p	B	100	17	234	hydrolase	beta-lactamase domain protein;	crystal structure of a beta-lactamase domain protein from burkholderia2 ambifaria	PA0057 crystal structure of a beta-lactamase domain protein from burkholderia2 ambifaria	260
261	PA0060	1	2jna	a	48.5	31	44	structural genomics, unknown function	putative secreted protein;	solution nmr structure of salmonella typhimurium lt2 secreted protein2 stm0082: northeast structural genomics consortium target str109	PA0060 solution nmr structure of salmonella typhimurium lt2 secreted protein2 stm0082: northeast structural genomics consortium target str109	261
262	PA0060	10	1v54	f	9.4	26	25	oxidoreductase	cytochrome c oxidase polypeptide vb;	bovine heart cytochrome c oxidase at the fully oxidized state	PA0060 bovine heart cytochrome c oxidase at the fully oxidized state	262
263	PA0060	2	2wy3	B	29.7	89	8	immune system/viral protein	uncharacterized protein ul16;	structure of the hcmv ul16-micb complex elucidates select2 binding of a viral immunoevasin to diverse nkg2d ligands	PA0060 structure of the hcmv ul16-micb complex elucidates select2 binding of a viral immunoevasin to diverse nkg2d ligands	263
264	PA0060	3	4pug	A	27.3	25	23	dna binding protein	bola like protein;	bola1 from arabidopsis thaliana	PA0060 bola1 from arabidopsis thaliana	264
265	PA0060	4	2dhm	A	19.3	18	32	protein binding	protein bola;	solution structure of the bola protein from escherichia coli	PA0060 solution structure of the bola protein from escherichia coli	265
266	PA0060	5	2nd2	A	14.4	50	9	de novo protein	de novo mini protein hhh_06;	solution structure of the de novo mini protein ghhh_06	PA0060 solution structure of the de novo mini protein ghhh_06	266
267	PA0060	6	4mbo	A	12.3	22	22	protein binding	serine-rich repeat adhesion glycoprotein (srr1);	1.65 angstrom crystal structure of serine-rich repeat adhesion2 glycoprotein (srr1) from streptococcus agalactiae	PA0060 1.65 angstrom crystal structure of serine-rich repeat adhesion2 glycoprotein (srr1) from streptococcus agalactiae	267
268	PA0060	7	2y69	S	11.9	26	25	electron transport	cytochrome c oxidase subunit 5b;	bovine heart cytochrome c oxidase re-refined with molecular2 oxygen	PA0060 bovine heart cytochrome c oxidase re-refined with molecular2 oxygen	268
269	PA0060	8	2cu6	a	11.8	15	26	structural genomics, unknown function	dtdp-4-keto-l-rhamnose reductase-related protein;	crystal structure of the dtdp-4-keto-l-rhamnose reductase-related2 protein from thermus thermophilus hb8	PA0060 crystal structure of the dtdp-4-keto-l-rhamnose reductase-related2 protein from thermus thermophilus hb8	269
270	PA0060	9	1u9d	a	10.9	13	23	structural genomics, unknown function	hypothetical protein vc0714;	structure of protein of unknown function from vibrio cholerae o12 biovar eltor str. n16961	PA0060 structure of protein of unknown function from vibrio cholerae o12 biovar eltor str. n16961	270
271	PA0061	1	2yzy	A	62.6	33	37	structural genomics, unknown function	putative uncharacterized protein ttha1012;	crystal structure of uncharacterized conserved protein from thermus2 thermophilus hb8	PA0061 crystal structure of uncharacterized conserved protein from thermus2 thermophilus hb8	271
272	PA0061	10	2b0g	a	26.9	20	39	rna binding protein	u1 small nuclear ribonucleoprotein a;	solution structure of drosophila melanogaster snf rbd2	PA0061 solution structure of drosophila melanogaster snf rbd2	272
273	PA0061	2	2ov9	a	57.5	14	80	hydrolase	hypothetical protein;	crystal structure of protein rha08564, thioesterase superfamily2 protein	PA0061 crystal structure of protein rha08564, thioesterase superfamily2 protein	273
274	PA0061	3	3rd7	A	49.2	18	44	hydrolase	acyl-coa thioesterase;	crystal structure of acyl-coa thioesterase from mycobacterium avium	PA0061 crystal structure of acyl-coa thioesterase from mycobacterium avium	274
275	PA0061	4	3e8p	A	48	15	81	structural genomics, unknown function	uncharacterized protein;	crystal structure of the protein q8e9m7 from shewanella2 oneidensis related to thioesterase superfamily. northeast3 structural genomics consortium target sor246.	PA0061 crystal structure of the protein q8e9m7 from shewanella2 oneidensis related to thioesterase superfamily. northeast3 structural genomics consortium target sor246.	275
276	PA0061	5	2ijr	a	36.7	53	14	structural genomics, unknown function	hypothetical protein api92;	crystal structure of a protein api92 from yersinia2 pseudotuberculosis, pfam duf1281	PA0061 crystal structure of a protein api92 from yersinia2 pseudotuberculosis, pfam duf1281	276
277	PA0061	6	4mkm	A	33.6	29	16	unknown function	putative surface anchored protein;	repeat domains 1 & 2 of clostridium perfringens cpe0147	PA0061 repeat domains 1 & 2 of clostridium perfringens cpe0147	277
278	PA0061	7	2adc	A	29.2	17	45	rna binding protein/rna	polypyrimidine tract-binding protein 1;	solution structure of polypyrimidine tract binding protein2 rbd34 complexed with cucucu rna	PA0061 solution structure of polypyrimidine tract binding protein2 rbd34 complexed with cucucu rna	278
279	PA0061	8	1uwy	a	29.1	17	66	hydrolase	carboxypeptidase m;	crystal structure of human carboxypeptidase m	PA0061 crystal structure of human carboxypeptidase m	279
280	PA0061	9	1ogo	X	28.5	18	84	hydrolase	dextranase;	dex49a from penicillium minioluteum complex with isomaltose	PA0061 dex49a from penicillium minioluteum complex with isomaltose	280
281	PA0062	1	1v5m	a	58	38	44	protein binding	sh2 and ph domain-containing adapter protein aps;	solution structure of the pleckstrin homology domain of2 mouse aps	PA0062 solution structure of the pleckstrin homology domain of2 mouse aps	281
282	PA0062	10	4mkm	A	26.6	24	16	unknown function	putative surface anchored protein;	repeat domains 1 & 2 of clostridium perfringens cpe0147	PA0062 repeat domains 1 & 2 of clostridium perfringens cpe0147	282
283	PA0062	2	1ogo	X	48.3	17	81	hydrolase	dextranase;	dex49a from penicillium minioluteum complex with isomaltose	PA0062 dex49a from penicillium minioluteum complex with isomaltose	283
284	PA0062	3	1ujx	a	44.5	19	46	hydrolase,transferase	polynucleotide kinase 3'-phosphatase;	the forkhead associated (fha) domain like structure from2 mouse polynucleotide kinase 3'-phosphatase	PA0062 the forkhead associated (fha) domain like structure from2 mouse polynucleotide kinase 3'-phosphatase	284
285	PA0062	4	1uwy	a	36.7	17	63	hydrolase	carboxypeptidase m;	crystal structure of human carboxypeptidase m	PA0062 crystal structure of human carboxypeptidase m	285
286	PA0062	5	2adc	A	32.5	11	44	rna binding protein/rna	polypyrimidine tract-binding protein 1;	solution structure of polypyrimidine tract binding protein2 rbd34 complexed with cucucu rna	PA0062 solution structure of polypyrimidine tract binding protein2 rbd34 complexed with cucucu rna	286
287	PA0062	6	2ov9	a	30.3	10	41	hydrolase	hypothetical protein;	crystal structure of protein rha08564, thioesterase superfamily2 protein	PA0062 crystal structure of protein rha08564, thioesterase superfamily2 protein	287
288	PA0062	7	2adc	a	29.8	11	44	rna binding protein/rna	polypyrimidine tract-binding protein 1;	solution structure of polypyrimidine tract binding protein2 rbd34 complexed with cucucu rna	PA0062 solution structure of polypyrimidine tract binding protein2 rbd34 complexed with cucucu rna	288
289	PA0062	8	1ifr	a	29	17	109	immune system	lamin a/c;	structure of lamin a/c globular domain	PA0062 structure of lamin a/c globular domain	289
290	PA0062	9	2ijr	a	27.6	24	16	structural genomics, unknown function	hypothetical protein api92;	crystal structure of a protein api92 from yersinia2 pseudotuberculosis, pfam duf1281	PA0062 crystal structure of a protein api92 from yersinia2 pseudotuberculosis, pfam duf1281	290
291	PA0063	1	3b7u	X	95.7	22	48	hydrolase	leukotriene a-4 hydrolase;	leukotriene a4 hydrolase complexed with kelatorphan	PA0063 leukotriene a4 hydrolase complexed with kelatorphan	291
292	PA0063	2	3qnf	C	95.5	31	62	hydrolase	endoplasmic reticulum aminopeptidase 1;	crystal structure of the open state of human endoplasmic reticulum2 aminopeptidase 1 erap1	PA0063 crystal structure of the open state of human endoplasmic reticulum2 aminopeptidase 1 erap1	292
293	PA0063	3	4gaa	A	95.5	20	48	hydrolase/hydrolase inhibitor	mgc78867 protein;	structure of leukotriene a4 hydrolase from xenopus laevis complexed2 with inhibitor bestatin	PA0063 structure of leukotriene a4 hydrolase from xenopus laevis complexed2 with inhibitor bestatin	293
294	PA0063	4	3ebh	A	95.4	16	64	hydrolase inhibitor	m1 family aminopeptidase;	structure of the m1 alanylaminopeptidase from malaria complexed with2 bestatin	PA0063 structure of the m1 alanylaminopeptidase from malaria complexed with2 bestatin	294
295	PA0063	5	4fgm	A	95.2	9	186	hydrolase	aminopeptidase n family protein;	crystal structure of the aminopeptidase n family protein q5qty1 from2 idiomarina loihiensis. northeast structural genomics consortium3 target ilr60.	PA0063 crystal structure of the aminopeptidase n family protein q5qty1 from2 idiomarina loihiensis. northeast structural genomics consortium3 target ilr60.	295
296	PA0063	6	3cia	A	95.2	31	48	hydrolase	cold-active aminopeptidase;	crystal structure of cold-aminopeptidase from colwellia2 psychrerythraea	PA0063 crystal structure of cold-aminopeptidase from colwellia2 psychrerythraea	296
297	PA0063	7	2gtq	A	95.2	18	63	hydrolase	aminopeptidase n;	crystal structure of aminopeptidase n from human pathogen neisseria2 meningitidis	PA0063 crystal structure of aminopeptidase n from human pathogen neisseria2 meningitidis	297
298	PA0063	8	3mdj	B	95.1	30	62	hydrolase/hydrolase inhibitor	endoplasmic reticulum aminopeptidase 1;	er aminopeptidase, erap1, bound to the zinc aminopeptidase inhibitor,2 bestatin	PA0063 er aminopeptidase, erap1, bound to the zinc aminopeptidase inhibitor,2 bestatin	298
299	PA0063	9	1z5h	B	95	27	62	hydrolase	tricorn protease interacting factor f3;	crystal structures of the tricorn interacting factor f32 from thermoplasma acidophilum	PA0063 crystal structures of the tricorn interacting factor f32 from thermoplasma acidophilum	299
300	PA0063	10	5dll	A	94.9	19	63	hydrolase	aminopeptidase n;	aminopeptidase n (pepn) from francisella tularensis subsp. tularensis2 schu s4	PA0063 aminopeptidase n (pepn) from francisella tularensis subsp. tularensis2 schu s4	300
301	PA0064	1	1w2y	a	34.1	26	65	hydrolase	deoxyuridine 5'-triphosphate nucleotide	the crystal structure of a complex of campylobacter jejuni2 dutpase with substrate analogue dupnhp	PA0064 the crystal structure of a complex of campylobacter jejuni2 dutpase with substrate analogue dupnhp	301
302	PA0064	10	2cgh	B	8.3	18	43	ligase	biotin ligase;	crystal structure of biotin ligase from mycobacterium tuberculosis	PA0064 crystal structure of biotin ligase from mycobacterium tuberculosis	302
303	PA0064	2	2dzc	A	17.5	23	38	ligase	biotin--[acetyl-coa-carboxylase] ligase;	crystal structure of biotin protein ligase from pyrococcus2 horikoshii, mutation r48a	PA0064 crystal structure of biotin protein ligase from pyrococcus2 horikoshii, mutation r48a	303
304	PA0064	3	3bfm	A	16.2	10	38	unknown function	biotin protein ligase-like protein of unknown function;	crystal structure of a biotin protein ligase-like protein of unknown2 function (tm1040_0394) from silicibacter sp. tm1040 at 1.70 a3 resolution	PA0064 crystal structure of a biotin protein ligase-like protein of unknown2 function (tm1040_0394) from silicibacter sp. tm1040 at 1.70 a3 resolution	304
305	PA0064	4	4dey	B	13	55	10	transport protein	voltage-dependent l-type calcium channel subunit alpha-1c;	crystal structure of the voltage dependent calcium channel beta-22 subunit in complex with the cav1.2 i-ii linker.	PA0064 crystal structure of the voltage dependent calcium channel beta-22 subunit in complex with the cav1.2 i-ii linker.	305
306	PA0064	5	1bia	a	12.3	21	38	transcription regulation	bira bifunctional protein;	the e. coli biotin holoenzyme synthetase(slash)bio2 repressor crystal structure delineates the biotin and dna-3 binding domains	PA0064 the e. coli biotin holoenzyme synthetase(slash)bio2 repressor crystal structure delineates the biotin and dna-3 binding domains	306
307	PA0064	6	2ciw	a	11.4	54	23	oxidoreductase	chloroperoxidase;	chloroperoxidase iodide complex	PA0064 chloroperoxidase iodide complex	307
308	PA0064	7	2ox6	a	10.7	54	12	structural genomics, unknown function	hypothetical protein so3848;	crystal structure of gene product so3848 from shewanella oneidensis2 mr-1	PA0064 crystal structure of gene product so3848 from shewanella oneidensis2 mr-1	308
309	PA0064	8	2zgw	a	9.5	23	38	ligase	biotin--[acetyl-coa-carboxylase] ligase;	crystal structure of biotin protein ligase from pyrococcus horikoshii2 complexed with adenosine and biotin, mutations r48a and k111a	PA0064 crystal structure of biotin protein ligase from pyrococcus horikoshii2 complexed with adenosine and biotin, mutations r48a and k111a	309
310	PA0064	9	2ewn	A	8.7	15	38	ligase, transcription	bira bifunctional protein;	ecoli biotin repressor with co-repressor analog	PA0064 ecoli biotin repressor with co-repressor analog	310
311	PA0066	1	3r1w	A	100	68	177	lyase	carbonic anhydrase;	crystal structure of a carbonic anhydrase from a crude oil degrading2 psychrophilic library	PA0066 crystal structure of a carbonic anhydrase from a crude oil degrading2 psychrophilic library	311
312	PA0066	10	3kwc	D	99.9	25	175	lyase, protein binding, photosynthesis	carbon dioxide concentrating mechanism protein;	oxidized, active structure of the beta-carboxysomal gamma-carbonic2 anhydrase, ccmm	PA0066 oxidized, active structure of the beta-carboxysomal gamma-carbonic2 anhydrase, ccmm	312
313	PA0066	2	1v3w	a	100	40	178	transferase	ferripyochelin binding protein;	structure of ferripyochelin binding protein from pyrococcus horikoshii2 ot3	PA0066 structure of ferripyochelin binding protein from pyrococcus horikoshii2 ot3	313
314	PA0066	3	3r3r	A	100	60	176	transferase	ferripyochelin binding protein;	structure of the yrda ferripyochelin binding protein from salmonella2 enterica	PA0066 structure of the yrda ferripyochelin binding protein from salmonella2 enterica	314
315	PA0066	4	3ixc	A	100	41	171	transferase	hexapeptide transferase family protein;	crystal structure of hexapeptide transferase family protein from2 anaplasma phagocytophilum	PA0066 crystal structure of hexapeptide transferase family protein from2 anaplasma phagocytophilum	315
316	PA0066	5	1xhd	a	100	37	172	transferase	putative acetyltransferase/acyltransferase;	x-ray crystal structure of putative acetyltransferase, product of2 bc4754 gene [bacillus cereus]	PA0066 x-ray crystal structure of putative acetyltransferase, product of2 bc4754 gene [bacillus cereus]	316
317	PA0066	6	4n27	D	100	36	175	transferase	bacterial transferase hexapeptide repeat;	x-ray structure of brucella abortus rica	PA0066 x-ray structure of brucella abortus rica	317
318	PA0066	7	4mfg	A	100	40	172	transferase	putative acyltransferase;	2.0 angstrom resolution crystal structure of putative carbonic2 anhydrase from clostridium difficile.	PA0066 2.0 angstrom resolution crystal structure of putative carbonic2 anhydrase from clostridium difficile.	318
319	PA0066	8	4eqy	C	99.9	22	171	transferase	acyl-[acyl-carrier-protein]--udp-n-acetylglucosamine o-	crystal structure of acyl-[acyl-carrier-protein]--udp-n-2 acetylglucosamine o-acyltransferase from burkholderia thailandensis	PA0066 crystal structure of acyl-[acyl-carrier-protein]--udp-n-2 acetylglucosamine o-acyltransferase from burkholderia thailandensis	319
320	PA0066	9	3i3a	C	99.9	16	171	transferase	acyl-[acyl-carrier-protein]--udp-n-	structural basis for the sugar nucleotide and acyl chain2 selectivity of leptospira interrogans lpxa	PA0066 structural basis for the sugar nucleotide and acyl chain2 selectivity of leptospira interrogans lpxa	320
321	PA0068	1	2e9h	A	87.5	26	30	translation	eukaryotic translation initiation factor 5;	solution structure of the eif-5_eif-2b domain from human2 eukaryotic translation initiation factor 5	PA0068 solution structure of the eif-5_eif-2b domain from human2 eukaryotic translation initiation factor 5	321
322	PA0068	2	1k81	a	86.6	32	28	translation	probable translation initiation factor 2 beta	nmr structure of the zinc-ribbon domain within translation2 initiation factor 2 subunit beta	PA0068 nmr structure of the zinc-ribbon domain within translation2 initiation factor 2 subunit beta	322
323	PA0068	3	4v1o	M	85.8	21	28	transcription	transcription initiation factor iib;	architecture of the rna polymerase ii-mediator core2 transcription initiation complex	PA0068 architecture of the rna polymerase ii-mediator core2 transcription initiation complex	323
324	PA0068	4	3k7a	M	82.9	13	58	transcription	transcription initiation factor iib;	crystal structure of an rna polymerase ii-tfiib complex	PA0068 crystal structure of an rna polymerase ii-tfiib complex	324
325	PA0068	5	3h0g	I	80.2	30	30	transcription	dna-directed rna polymerase ii subunit rpb9;	rna polymerase ii from schizosaccharomyces pombe	PA0068 rna polymerase ii from schizosaccharomyces pombe	325
326	PA0068	6	1nee	A	79.5	26	35	translation	probable translation initiation factor 2 beta	structure of archaeal translation factor aif2beta from2 methanobacterium thermoautrophicum	PA0068 structure of archaeal translation factor aif2beta from2 methanobacterium thermoautrophicum	326
327	PA0068	7	5iy9	M	78.4	23	28	transcription, transferase/dna/rna	transcription initiation factor iib;	human holo-pic in the initial transcribing state (no iis)	PA0068 human holo-pic in the initial transcribing state (no iis)	327
328	PA0068	8	3k1f	M	74.4	21	28	transcription	transcription initiation factor iib;	crystal structure of rna polymerase ii in complex with tfiib	PA0068 crystal structure of rna polymerase ii in complex with tfiib	328
329	PA0068	9	3cw2	M	74.3	30	30	translation	translation initiation factor 2 subunit beta;	crystal structure of the intact archaeal translation2 initiation factor 2 from sulfolobus solfataricus .	PA0068 crystal structure of the intact archaeal translation2 initiation factor 2 from sulfolobus solfataricus .	329
330	PA0068	10	5fz5	M	72.9	21	28	transcription	transcription initiation factor iib;	transcription initiation complex structures elucidate dna opening2 (cc)	PA0068 transcription initiation complex structures elucidate dna opening2 (cc)	330
331	PA0069	1	4fhe	A	100	17	256	lyase	spore photoproduct lyase;	spore photoproduct lyase c140a mutant	PA0069 spore photoproduct lyase c140a mutant	331
332	PA0069	10	1r30	A	99.3	15	203	transferase	biotin synthase;	the crystal structure of biotin synthase, an s-2 adenosylmethionine-dependent radical enzyme	PA0069 the crystal structure of biotin synthase, an s-2 adenosylmethionine-dependent radical enzyme	332
333	PA0069	2	1olt	a	99.6	13	273	oxidoreductase	oxygen-independent coproporphyrinogen iii oxidase;	coproporphyrinogen iii oxidase (hemn) from escherichia coli2 is a radical sam enzyme.	PA0069 coproporphyrinogen iii oxidase (hemn) from escherichia coli2 is a radical sam enzyme.	333
334	PA0069	3	4jc0	B	99.5	11	200	transferase	ribosomal protein s12 methylthiotransferase rimo;	crystal structure of thermotoga maritima holo rimo in complex with2 pentasulfide, northeast structural genomics consortium target vr77	PA0069 crystal structure of thermotoga maritima holo rimo in complex with2 pentasulfide, northeast structural genomics consortium target vr77	334
335	PA0069	4	3cix	A	99.5	17	203	adomet binding protein	fefe-hydrogenase maturase;	x-ray structure of the [fefe]-hydrogenase maturase hyde from2 thermotoga maritima in complex with thiocyanate	PA0069 x-ray structure of the [fefe]-hydrogenase maturase hyde from2 thermotoga maritima in complex with thiocyanate	335
336	PA0069	5	1tv8	a	99.5	18	201	ligand binding protein	molybdenum cofactor biosynthesis protein a;	structure of moaa in complex with s-adenosylmethionine	PA0069 structure of moaa in complex with s-adenosylmethionine	336
337	PA0069	6	2yx0	A	99.4	15	203	metal binding protein	radical sam enzyme;	crystal structure of p. horikoshii tyw1	PA0069 crystal structure of p. horikoshii tyw1	337
338	PA0069	7	3rfa	A	99.4	19	210	oxidoreductase	ribosomal rna large subunit methyltransferase n;	x-ray structure of rlmn from escherichia coli in complex with s-2 adenosylmethionine	PA0069 x-ray structure of rlmn from escherichia coli in complex with s-2 adenosylmethionine	338
339	PA0069	8	3c8f	A	99.4	16	277	oxidoreductase	pyruvate formate-lyase 1-activating enzyme;	4fe-4s-pyruvate formate-lyase activating enzyme with partially2 disordered adomet	PA0069 4fe-4s-pyruvate formate-lyase activating enzyme with partially2 disordered adomet	339
340	PA0069	9	3t7v	A	99.4	18	203	transferase	methylornithine synthase pylb;	crystal structure of methylornithine synthase (pylb)	PA0069 crystal structure of methylornithine synthase (pylb)	340
341	PA0096	1	4mtk	D	99.9	27	142	toxin	vgrg1;	crystal structure of pa0091 vgrg1, the central spike of the type vi2 secretion system	PA0096 crystal structure of pa0091 vgrg1, the central spike of the type vi2 secretion system	341
342	PA0096	2	4s37	F	99.8	16	128	metal binding protein	phage baseplate protein;	crystal structure of r2 pyocin membrane-piercing spike	PA0096 crystal structure of r2 pyocin membrane-piercing spike	342
343	PA0096	3	3qr8	A	99.8	14	128	viral protein	baseplate assembly protein v;	crystal structure of the bacteriophage p2 membrane-piercing protein2 gpv	PA0096 crystal structure of the bacteriophage p2 membrane-piercing protein2 gpv	343
344	PA0096	4	2p5z	X	99.6	18	74	structural genomics, unknown function	type vi secretion system component;	the e. coli c3393 protein is a component of the type vi secretion2 system and exhibits structural similarity to t4 bacteriophage tail3 proteins gp27 and gp5	PA0096 the e. coli c3393 protein is a component of the type vi secretion2 system and exhibits structural similarity to t4 bacteriophage tail3 proteins gp27 and gp5	344
345	PA0096	5	2p5z	x	99.5	20	67	structural genomics, unknown function	type vi secretion system component;	the e. coli c3393 protein is a component of the type vi secretion2 system and exhibits structural similarity to t4 bacteriophage tail3 proteins gp27 and gp5	PA0096 the e. coli c3393 protein is a component of the type vi secretion2 system and exhibits structural similarity to t4 bacteriophage tail3 proteins gp27 and gp5	345
346	PA0096	6	3pqi	A	97.9	11	125	viral protein	gene product 138;	crystal structure of the bacteriophage phi92 membrane-piercing protein2 gp138	PA0096 crystal structure of the bacteriophage phi92 membrane-piercing protein2 gp138	346
347	PA0096	7	1k28	a	93.4	20	73	hydrolase/structural protein	tail-associated lysozyme;	the structure of the bacteriophage t4 cell-puncturing device	PA0096 the structure of the bacteriophage t4 cell-puncturing device	347
348	PA0096	8	4ru3	A	91.7	13	120	cell invasion	puncturing protein gp41;	crystal structure of the cell puncturing protein gp41 from pseudomonas2 phage sn	PA0096 crystal structure of the cell puncturing protein gp41 from pseudomonas2 phage sn	348
349	PA0096	9	3vto	R	90.8	12	48	metal binding protein	protein gp45;	the crystal structure of the c-terminal domain of mu phage central2 spike	PA0096 the crystal structure of the c-terminal domain of mu phage central2 spike	349
350	PA0096	10	3wit	A	78.3	33	44	structural protein	putative vgr protein;	crystal structure of the c-terminal region of vgrg1 from e. coli o1572 edl933	PA0096 crystal structure of the c-terminal region of vgrg1 from e. coli o1572 edl933	350
351	PA0097	1	1ogp	a	71.4	27	41	oxidoreductase	sulfite oxidase;	the crystal structure of plant sulfite oxidase provides2 insight into sulfite oxidation in plants and animals	PA0097 the crystal structure of plant sulfite oxidase provides2 insight into sulfite oxidation in plants and animals	351
352	PA0097	10	2xts	C	15.6	17	41	oxidoreductase/electron transport	sulfite dehydrogenase;	crystal structure of the sulfane dehydrogenase soxcd from paracoccus2 pantotrophus	PA0097 crystal structure of the sulfane dehydrogenase soxcd from paracoccus2 pantotrophus	352
353	PA0097	2	2a9d	a	63.7	26	39	oxidoreductase	sulfite oxidase;	crystal structure of recombinant chicken sulfite oxidase with arg at2 residue 161	PA0097 crystal structure of recombinant chicken sulfite oxidase with arg at2 residue 161	353
354	PA0097	3	1ogp	D	62	27	41	oxidoreductase	sulfite oxidase;	the crystal structure of plant sulfite oxidase provides2 insight into sulfite oxidation in plants and animals	PA0097 the crystal structure of plant sulfite oxidase provides2 insight into sulfite oxidation in plants and animals	354
355	PA0097	4	2bpb	A	58	20	41	oxidoreductase	sulfite\:cytochrome c oxidoreductase subunit a;	sulfite dehydrogenase from starkeya novella	PA0097 sulfite dehydrogenase from starkeya novella	355
356	PA0097	5	2a9d	B	48.2	27	41	oxidoreductase	sulfite oxidase;	crystal structure of recombinant chicken sulfite oxidase with arg at2 residue 161	PA0097 crystal structure of recombinant chicken sulfite oxidase with arg at2 residue 161	356
357	PA0097	6	2bii	A	37	10	41	oxidoreductase	nitrate reductase [nadph];	crystal structure of nitrate-reducing fragment of2 assimilatory nitrate reductase from pichia angusta	PA0097 crystal structure of nitrate-reducing fragment of2 assimilatory nitrate reductase from pichia angusta	357
358	PA0097	7	2bih	A	36.1	10	41	oxidoreductase	nitrate reductase [nadph];	crystal structure of the molybdenum-containing nitrate2 reducing fragment of pichia angusta assimilatory nitrate3 reductase	PA0097 crystal structure of the molybdenum-containing nitrate2 reducing fragment of pichia angusta assimilatory nitrate3 reductase	358
359	PA0097	8	1sox	B	33.4	27	41	oxidoreductase	sulfite oxidase;	sulfite oxidase from chicken liver	PA0097 sulfite oxidase from chicken liver	359
360	PA0097	9	2kwu	A	16.5	30	23	protein binding/signaling protein	dna polymerase iota;	solution structure of ubm2 of murine polymerase iota in complex with2 ubiquitin	PA0097 solution structure of ubm2 of murine polymerase iota in complex with2 ubiquitin	360
361	PA0098	1	2gqd	B	100	14	340	transferase	3-oxoacyl-[acyl-carrier-protein] synthase 2;	the crystal structure of b-ketoacyl-acp synthase ii (fabf)2 from staphylococcus aureus	PA0098 the crystal structure of b-ketoacyl-acp synthase ii (fabf)2 from staphylococcus aureus	361
362	PA0098	2	4kc5	D	100	16	344	transferase	rhie protein;	crystal structure of the c-terminal part of rhie from burkholderia2 rhizoxinica	PA0098 crystal structure of the c-terminal part of rhie from burkholderia2 rhizoxinica	362
363	PA0098	3	1e5m	A	100	13	337	condensing enzyme	beta ketoacyl acyl carrier protein synthase ii;	beta ketoacyl acyl carrier protein synthase ii (kasii) from2 synechocystis sp.	PA0098 beta ketoacyl acyl carrier protein synthase ii (kasii) from2 synechocystis sp.	363
364	PA0098	4	1tqy	C	100	17	336	transferase	beta-ketoacyl synthase/acyl transferase;	the actinorhodin ketosynthase/chain length factor	PA0098 the actinorhodin ketosynthase/chain length factor	364
365	PA0098	5	4ls5	A	100	18	337	transferase	3-oxoacyl-[acyl-carrier-protein] synthase 2;	crystal structure of beta-ketoacyl-acp synthase ii (fabf) from2 bacillus subtilis	PA0098 crystal structure of beta-ketoacyl-acp synthase ii (fabf) from2 bacillus subtilis	365
366	PA0098	6	2iwy	B	100	15	338	transferase	3-oxoacyl-[acyl-carrier-protein] synthase;	human mitochondrial beta-ketoacyl acp synthase	PA0098 human mitochondrial beta-ketoacyl acp synthase	366
367	PA0098	7	4b7v	A	100	16	336	transferase	3-oxoacyl-[acyl-carrier-protein] synthase 2;	structure of wild type pseudomonas aeruginosa fabf (kasii)	PA0098 structure of wild type pseudomonas aeruginosa fabf (kasii)	367
368	PA0098	8	2gfv	A	100	15	337	transferase	3-oxoacyl-[acyl-carrier-protein] synthase 2;	structure of e. coli fabf (kasii) c163q mutant	PA0098 structure of e. coli fabf (kasii) c163q mutant	368
369	PA0098	9	3o04	A	100	18	339	transferase	beta-keto-acyl carrier protein synthase ii;	crystal structure of the beta-keto-acyl carrier protein synthase ii2 (lmo2201) from listeria monocytogenes	PA0098 crystal structure of the beta-keto-acyl carrier protein synthase ii2 (lmo2201) from listeria monocytogenes	369
370	PA0098	10	1oxh	D	100	18	337	transferase	beta ketoacyl-acyl carrier protein synthase;	the crystal structure of beta-ketoacyl-[acyl carrier2 protein] synthase ii from streptococcus pneumoniae,3 triclinic form	PA0098 the crystal structure of beta-ketoacyl-[acyl carrier2 protein] synthase ii from streptococcus pneumoniae,3 triclinic form	370
371	PA0101	1	4d50	A	99.9	17	244	oxidoreductase	deoxyhypusine hydroxylase;	structure of human deoxyhypusine hydroxylase	PA0101 structure of human deoxyhypusine hydroxylase	371
372	PA0101	10	1lrv	a	99.3	19	201	leucine-rich repeats	leucine-rich repeat variant;	a leucine-rich repeat variant with a novel repetitive2 protein structural motif	PA0101 a leucine-rich repeat variant with a novel repetitive2 protein structural motif	372
373	PA0101	2	1oyz	a	99.9	13	237	structural genomics, unknown function	hypothetical protein yiba;	x-ray structure of yiba_ecoli northeast structural genomics2 consortium target et31.	PA0101 x-ray structure of yiba_ecoli northeast structural genomics2 consortium target et31.	373
374	PA0101	3	4xl5	C	99.9	20	236	protein binding	bgfp-a;	x-ray structure of bgfp-a / egfp complex	PA0101 x-ray structure of bgfp-a / egfp complex	374
375	PA0101	4	3ltj	A	99.9	19	182	protein binding	alpharep-4;	structure of a new family of artificial alpha helicoidal repeat2 proteins (alpha-rep) based on thermostable heat-like repeats	PA0101 structure of a new family of artificial alpha helicoidal repeat2 proteins (alpha-rep) based on thermostable heat-like repeats	375
376	PA0101	5	1te4	a	99.7	17	110	structural genomics, unknown function	conserved protein mth187;	solution structure of mth187. ontario centre for structural2 proteomics target mth0187_1_111; northeast structural3 genomics target tt740	PA0101 solution structure of mth187. ontario centre for structural2 proteomics target mth0187_1_111; northeast structural3 genomics target tt740	376
377	PA0101	6	4ady	A	99.7	13	392	protein binding	26s proteasome regulatory subunit rpn2;	crystal structure of 26s proteasome subunit rpn2	PA0101 crystal structure of 26s proteasome subunit rpn2	377
378	PA0101	7	3l9t	A	99.5	10	159	unknown function	putative uncharacterized protein smu.31;	the crystal structure of smu.31 from streptococcus mutans ua159	PA0101 the crystal structure of smu.31 from streptococcus mutans ua159	378
379	PA0101	8	2db0	B	99.4	13	189	protein binding	253aa long hypothetical protein;	crystal structure of ph0542	PA0101 crystal structure of ph0542	379
380	PA0101	9	3b2a	A	99.4	15	188	unknown function	putative uncharacterized protein;	crystal structure of the archaeal heat-like repeats protein ton_19372 from thermococcus onnurineus na1	PA0101 crystal structure of the archaeal heat-like repeats protein ton_19372 from thermococcus onnurineus na1	380
381	PA0104	1	2kbz	A	15.3	17	37	viral protein	15 protein (bacteriophage spp1 complete	nmr structure of protein gp15 of bacteriophage spp1	PA0104 nmr structure of protein gp15 of bacteriophage spp1	381
382	PA0104	2	3e+56	A	14.4	70	9	unknown function	putative uncharacterized protein;	the 2.0 angstrom resolution crystal structure of npr1517, a putative2 heterocyst differentiation inhibitor from nostoc punctiforme	PA0104 the 2.0 angstrom resolution crystal structure of npr1517, a putative2 heterocyst differentiation inhibitor from nostoc punctiforme	382
383	PA0104	3	2k6l	A	14.4	40	9	unknown function	putative uncharacterized protein;	the solution structure of xacb0070 from xanthonomas2 axonopodis pv citri reveals this new protein is a member of3 the rhh family of transcriptional repressors	PA0104 the solution structure of xacb0070 from xanthonomas2 axonopodis pv citri reveals this new protein is a member of3 the rhh family of transcriptional repressors	383
384	PA0104	4	4a56	A	11.2	46	12	protein transport	pullulanase secretion protein puls;	crystal structure of the type 2 secretion system pilotin2 from klebsiella oxytoca	PA0104 crystal structure of the type 2 secretion system pilotin2 from klebsiella oxytoca	384
385	PA0104	5	3utk	A	11	23	12	protein transport	lipoprotein outs;	structure of the pilotin of the type ii secretion system	PA0104 structure of the pilotin of the type ii secretion system	385
386	PA0104	6	2hzb	a	9.5	35	27	structural genomics, unknown function	hypothetical upf0052 protein bh3568;	x-ray crystal structure of protein bh3568 from bacillus2 halodurans. northeast structural genomics consortium bhr60.	PA0104 x-ray crystal structure of protein bh3568 from bacillus2 halodurans. northeast structural genomics consortium bhr60.	386
387	PA0104	7	2e1b	A	7.7	15	25	ligase, hydrolase	216aa long hypothetical alanyl-trna synthetase;	crystal structure of the alax-m trans-editing enzyme from2 pyrococcus horikoshii	PA0104 crystal structure of the alax-m trans-editing enzyme from2 pyrococcus horikoshii	387
388	PA0104	8	2fd4	A	7	30	35	ligase	avirulence protein avrptob;	crystal structure of avrptob (436-553)	PA0104 crystal structure of avrptob (436-553)	388
389	PA0104	9	1rhz	b	6.8	19	15	protein transport	preprotein translocase sece subunit;	the structure of a protein conducting channel	PA0104 the structure of a protein conducting channel	389
390	PA0104	10	4c22	B	6.7	20	40	isomerase	l-fucose isomerase;	l-fucose isomerase in complex with fuculose	PA0104 l-fucose isomerase in complex with fuculose	390
391	PA0107	1	1so9	a	100	33	125	metal transport	cytochrome c oxidase assembly protein ctag;	solution structure of apocox11, 30 structures	PA0107 solution structure of apocox11, 30 structures	391
392	PA0107	10	3rgb	A	57.4	17	58	oxidoreductase	methane monooxygenase subunit b2;	crystal structure of particulate methane monooxygenase from2 methylococcus capsulatus (bath)	PA0107 crystal structure of particulate methane monooxygenase from2 methylococcus capsulatus (bath)	392
393	PA0107	2	1so9	A	100	33	125	metal transport	cytochrome c oxidase assembly protein ctag;	solution structure of apocox11, 30 structures	PA0107 solution structure of apocox11, 30 structures	393
394	PA0107	3	1w8o	a	87.9	14	83	hydrolase	bacterial sialidase;	contribution of the active site aspartic acid to catalysis2 in the bacterial neuraminidase from micromonospora3 viridifaciens	PA0107 contribution of the active site aspartic acid to catalysis2 in the bacterial neuraminidase from micromonospora3 viridifaciens	394
395	PA0107	4	3f7c	A	78.1	20	24	unknown function	protein of unknown function (duf416);	crystal structure of a duf416 family protein (maqu_0942) from2 marinobacter aquaeolei vt8 at 2.00 a resolution	PA0107 crystal structure of a duf416 family protein (maqu_0942) from2 marinobacter aquaeolei vt8 at 2.00 a resolution	395
396	PA0107	5	2q9r	A	74.3	12	24	unknown function	protein of unknown function;	crystal structure of a duf416 family protein (sbal_3149) from2 shewanella baltica os155 at 1.91 a resolution	PA0107 crystal structure of a duf416 family protein (sbal_3149) from2 shewanella baltica os155 at 1.91 a resolution	396
397	PA0107	6	3qbt	H	72.1	20	68	protein transport/hydrolase	inositol polyphosphate 5-phosphatase ocrl-1;	crystal structure of ocrl1 540-678 in complex with rab8a:gppnhp	PA0107 crystal structure of ocrl1 540-678 in complex with rab8a:gppnhp	397
398	PA0107	7	1bxu	a	68	13	85	copper protein	plastocyanin;	oxidized plastocyanin from synechococcus sp.	PA0107 oxidized plastocyanin from synechococcus sp.	398
399	PA0107	8	2qsv	A	66.6	22	63	structural genomics, unknown function	uncharacterized protein;	crystal structure of protein of unknown function from porphyromonas2 gingivalis w83	PA0107 crystal structure of protein of unknown function from porphyromonas2 gingivalis w83	399
400	PA0107	9	1yew	I	59.4	17	58	oxidoreductase, membrane protein	particulate methane monooxygenase, b subunit;	crystal structure of particulate methane monooxygenase	PA0107 crystal structure of particulate methane monooxygenase	400
401	PA0109	1	4pj0	l	35.7	56	15	oxidoreductase, electron transport	photosystem ii reaction center protein l;	structure of t.elongatus photosystem ii, rows of dimers crystal2 packing	PA0109 structure of t.elongatus photosystem ii, rows of dimers crystal2 packing	401
402	PA0109	2	4pj0	L	35.7	56	15	oxidoreductase, electron transport	photosystem ii reaction center protein l;	structure of t.elongatus photosystem ii, rows of dimers crystal2 packing	PA0109 structure of t.elongatus photosystem ii, rows of dimers crystal2 packing	402
403	PA0109	3	3a0b	L	35.4	56	15	electron transport	photosystem ii reaction center protein l;	crystal structure of br-substituted photosystem ii complex	PA0109 crystal structure of br-substituted photosystem ii complex	403
404	PA0109	4	2axt	l	35.4	56	15	electron transport	photosystem ii reaction center l protein;	crystal structure of photosystem ii from thermosynechococcus elongatus	PA0109 crystal structure of photosystem ii from thermosynechococcus elongatus	404
405	PA0109	5	4tnk	L	35.4	56	15	electron transport,photosynthesis	photosystem ii reaction center protein l;	rt xfel structure of photosystem ii 250 microsec after the third2 illumination at 5.2 a resolution	PA0109 rt xfel structure of photosystem ii 250 microsec after the third2 illumination at 5.2 a resolution	405
406	PA0109	6	4tnh	l	35.4	56	15	electron transport,photosynthesis	photosystem ii reaction center protein l;	rt xfel structure of photosystem ii in the dark state at 4.9 a2 resolution	PA0109 rt xfel structure of photosystem ii in the dark state at 4.9 a2 resolution	406
407	PA0109	7	4ixq	L	35.4	56	15	photosynthesis	photosystem ii reaction center protein l;	rt fs x-ray diffraction of photosystem ii, dark state	PA0109 rt fs x-ray diffraction of photosystem ii, dark state	407
408	PA0109	8	3prr	L	35.4	56	15	photosynthesis	photosystem ii reaction center protein l;	crystal structure of cyanobacterial photosystem ii in complex with2 terbutryn (part 2 of 2). this file contains second monomer of psii3 dimer	PA0109 crystal structure of cyanobacterial photosystem ii in complex with2 terbutryn (part 2 of 2). this file contains second monomer of psii3 dimer	408
409	PA0109	9	5e7c	l	35.4	56	15	photosynthesis	photosystem ii reaction center protein l;	macromolecular diffractive imaging using imperfect crystals - bragg2 data	PA0109 macromolecular diffractive imaging using imperfect crystals - bragg2 data	409
410	PA0109	10	5e7c	L	35.4	56	15	photosynthesis	photosystem ii reaction center protein l;	macromolecular diffractive imaging using imperfect crystals - bragg2 data	PA0109 macromolecular diffractive imaging using imperfect crystals - bragg2 data	410
411	PA0110	1	5lnk	q	40.9	23	62	oxidoreductase		entire ovine respiratory complex i	PA0110 entire ovine respiratory complex i	411
412	PA0110	10	2na6	B	15.2	22	22	apoptosis	tumor necrosis factor receptor superfamily member 6;	transmembrane domain of mouse fas/cd95 death receptor	PA0110 transmembrane domain of mouse fas/cd95 death receptor	412
413	PA0110	2	2bbj	B	32.8	15	25	metal transport/membrane protein	divalent cation transport-related protein;	crystal structure of the cora mg2+ transporter	PA0110 crystal structure of the cora mg2+ transporter	413
414	PA0110	3	2mc7	A	28.7	28	24	membrane protein	regulatory peptide;	structure of salmonella mgtr	PA0110 structure of salmonella mgtr	414
415	PA0110	4	1xme	b	21.3	27	21	oxidoreductase	cytochrome c oxidase polypeptide ii;	structure of recombinant cytochrome ba3 oxidase from thermus2 thermophilus	PA0110 structure of recombinant cytochrome ba3 oxidase from thermus2 thermophilus	415
416	PA0110	5	1thq	a	19.2	15	25	transferase	crca protein;	crystal structure of outer membrane enzyme pagp	PA0110 crystal structure of outer membrane enzyme pagp	416
417	PA0110	6	1ehk	b	17.6	27	21	oxidoreductase	ba3-type cytochrome-c oxidase;	crystal structure of the aberrant ba3-cytochrome-c oxidase from2 thermus thermophilus	PA0110 crystal structure of the aberrant ba3-cytochrome-c oxidase from2 thermus thermophilus	417
418	PA0110	7	3sok	B	17.1	9	42	cell adhesion	fimbrial protein;	dichelobacter nodosus pilin fima	PA0110 dichelobacter nodosus pilin fima	418
419	PA0110	8	2lx0	A	16.6	22	26	membrane protein	membrane fusion protein p14;	arced helix (arch) nmr structure of the reovirus p14 fusion-associated2 small transmembrane (fast) protein transmembrane domain (tmd) in3 dodecyl phosphocholine (dpc) micelles	PA0110 arced helix (arch) nmr structure of the reovirus p14 fusion-associated2 small transmembrane (fast) protein transmembrane domain (tmd) in3 dodecyl phosphocholine (dpc) micelles	419
420	PA0110	9	5kk2	E	16.2	12	32	membrane protein, transport protein, sig	voltage-dependent calcium channel gamma-2 subunit;	architecture of fully occupied glua2 ampa receptor - tarp complex2 elucidated by single particle cryo-electron microscopy	PA0110 architecture of fully occupied glua2 ampa receptor - tarp complex2 elucidated by single particle cryo-electron microscopy	420
421	PA0111	1	2hyx	A	99.9	15	132	unknown function	protein dipz;	structure of the c-terminal domain of dipz from mycobacterium2 tuberculosis	PA0111 structure of the c-terminal domain of dipz from mycobacterium2 tuberculosis	421
422	PA0111	2	2rli	A	99.9	16	132	metal transport	sco2 protein homolog, mitochondrial;	solution structure of cu(i) human sco2	PA0111 solution structure of cu(i) human sco2	422
423	PA0111	3	1wp0	a	99.9	12	129	chaperone	sco1 protein homolog;	human sco1	PA0111 human sco1	423
424	PA0111	4	3lor	B	99.9	11	128	isomerase	thiol-disulfide isomerase and thioredoxins;	the crystal structure of a thiol-disulfide isomerase from2 corynebacterium glutamicum to 2.2a	PA0111 the crystal structure of a thiol-disulfide isomerase from2 corynebacterium glutamicum to 2.2a	424
425	PA0111	5	2f8a	a	99.9	14	128	oxidoreductase	glutathione peroxidase 1;	crystal structure of the selenocysteine to glycine mutant of human2 glutathione peroxidase 1	PA0111 crystal structure of the selenocysteine to glycine mutant of human2 glutathione peroxidase 1	425
426	PA0111	6	3cyn	C	99.9	11	129	oxidoreductase	probable glutathione peroxidase 8;	the structure of human gpx8	PA0111 the structure of human gpx8	426
427	PA0111	7	2he3	A	99.9	14	129	oxidoreductase	glutathione peroxidase 2;	crystal structure of the selenocysteine to cysteine mutant of human2 glutathionine peroxidase 2 (gpx2)	PA0111 crystal structure of the selenocysteine to cysteine mutant of human2 glutathionine peroxidase 2 (gpx2)	427
428	PA0111	8	4txo	B	99.9	19	128	oxidodreductase/copper binding protein	blr1131 protein;	crystal structure of the mixed disulfide complex of thioredoxin-like2 tlpas(c110s) and copper chaperone scois(c74s)	PA0111 crystal structure of the mixed disulfide complex of thioredoxin-like2 tlpas(c110s) and copper chaperone scois(c74s)	428
429	PA0111	9	2b7k	D	99.9	10	129	metal binding protein	sco1 protein;	crystal structure of yeast sco1	PA0111 crystal structure of yeast sco1	429
430	PA0111	10	3lwa	A	99.9	11	144	isomerase	secreted thiol-disulfide isomerase;	the crystal structure of a secreted thiol-disulfide2 isomerase from corynebacterium glutamicum to 1.75a	PA0111 the crystal structure of a secreted thiol-disulfide2 isomerase from corynebacterium glutamicum to 1.75a	430
431	PA0112	1	1yp8	A	75.5	43	13	cell cycle	tricyclon a;	solution structure of the cyclotide tricyclon a	PA0112 solution structure of the cyclotide tricyclon a	431
432	PA0112	10	4ttn	A	25.4	50	10	plant protein	kalata-b1;	quasi-racemic structure of [g6a]kalata b1	PA0112 quasi-racemic structure of [g6a]kalata b1	432
433	PA0112	2	2knc	A	46.4	23	46	cell adhesion	integrin alpha-iib;	platelet integrin alfaiib-beta3 transmembrane-cytoplasmic2 heterocomplex	PA0112 platelet integrin alfaiib-beta3 transmembrane-cytoplasmic2 heterocomplex	433
434	PA0112	3	1k48	A	36.3	50	10	plant protein	kalata b1;	refined structure and disulfide pairing of the kalata b12 peptide	PA0112 refined structure and disulfide pairing of the kalata b12 peptide	434
435	PA0112	4	1jjz	A	36	50	10	plant protein	kalata b1;	refined structure and disulfide pairing of the kalata b12 peptide	PA0112 refined structure and disulfide pairing of the kalata b12 peptide	435
436	PA0112	5	1wqb	A	27.6	60	9	toxin	aptotoxin vii;	three-dimensional solution strucutre of aptotoxin vii, from2 the venom of a trap-door spider	PA0112 three-dimensional solution strucutre of aptotoxin vii, from2 the venom of a trap-door spider	436
437	PA0112	7	2kuk	A	26.2	31	15	antiviral protein	leaf cyclotide 2;	solution structure of vhl-2	PA0112 solution structure of vhl-2	437
438	PA0112	8	4tto	A	26.1	50	10	plant protein	kalata-b1;	quasi-racemic structure of [v25a] kalata b1	PA0112 quasi-racemic structure of [v25a] kalata b1	438
439	PA0112	9	1ppj	c	25.9	19	179	oxidoreductase	cytochrome b;	bovine cytochrome bc1 complex with stigmatellin and antimycin	PA0112 bovine cytochrome bc1 complex with stigmatellin and antimycin	439
440	PA0115	1	1xeb	a	100	98	148	transferase	hypothetical protein pa0115;	crystal structure of an acyl-coa n-acyltransferase from pseudomonas2 aeruginosa	PA0115 crystal structure of an acyl-coa n-acyltransferase from pseudomonas2 aeruginosa	440
441	PA0115	10	1mk4	a	99.8	11	147	structural genomics, unknown function	hypothetical protein yqjy;	structure of protein of unknown function yqjy from bacillus2 subtilis, probable acetyltransferase	PA0115 structure of protein of unknown function yqjy from bacillus2 subtilis, probable acetyltransferase	441
442	PA0115	2	3efa	A	100	24	136	transferase	putative acetyltransferase;	crystal structure of putative n-acetyltransferase from lactobacillus2 plantarum	PA0115 crystal structure of putative n-acetyltransferase from lactobacillus2 plantarum	442
443	PA0115	3	1q2y	a	100	23	146	structural genomics, unknown function	similar to hypothetical proteins;	crystal structure of the protein yjcf from bacillus2 subtilis: a member of the gcn5-related n-acetyltransferase3 superfamily fold	PA0115 crystal structure of the protein yjcf from bacillus2 subtilis: a member of the gcn5-related n-acetyltransferase3 superfamily fold	443
444	PA0115	4	2jdc	a	99.9	21	146	transferase	glyphosate n-acetyltransferase;	glyphosate n-acetyltransferase bound to oxidized coa and2 sulfate	PA0115 glyphosate n-acetyltransferase bound to oxidized coa and2 sulfate	444
445	PA0115	5	1n71	a	99.9	15	143	transferase	aac(6')-ii;	crystal structure of aminoglycoside 6'-acetyltransferase2 type ii in complex with coenzyme a	PA0115 crystal structure of aminoglycoside 6'-acetyltransferase2 type ii in complex with coenzyme a	445
446	PA0115	6	3mgd	B	99.8	18	137	transferase	predicted acetyltransferase;	crystal structure of predicted acetyltransferase with acetyl-coa from2 clostridium acetobutylicum at the resolution 1.9a, northeast3 structural genomics consortium target car165	PA0115 crystal structure of predicted acetyltransferase with acetyl-coa from2 clostridium acetobutylicum at the resolution 1.9a, northeast3 structural genomics consortium target car165	446
447	PA0115	7	4pv6	E	99.8	14	141	transferase	n-terminal acetyltransferase complex subunit [ard1];	crystal structure analysis of ard1 from thermoplasma volcanium	PA0115 crystal structure analysis of ard1 from thermoplasma volcanium	447
448	PA0115	8	2k5t	A	99.8	14	138	transferase	uncharacterized protein yhhk;	solution nmr structure of putative n-acetyl transferase2 yhhk from e. coli bound to coenzyme a: northeast3 structural genomics consortium target et106	PA0115 solution nmr structure of putative n-acetyl transferase2 yhhk from e. coli bound to coenzyme a: northeast3 structural genomics consortium target et106	448
449	PA0115	9	1ro5	a	99.8	18	145	signaling protein	autoinducer synthesis protein lasi;	crystal structure of the ahl synthase lasi	PA0115 crystal structure of the ahl synthase lasi	449
450	PA0116	1	4gcv	D	100	33	145	transcription	putative transcription protein;	structure of a putative transcription factor (pa1374)from pseudomonas2 aeruginosa	PA0116 structure of a putative transcription factor (pa1374)from pseudomonas2 aeruginosa	450
451	PA0116	10	2hzt	a	99.9	25	93	transcription regulator	putative hth-type transcriptional regulator ytcd;	crystal structure of a putative hth-type transcriptional regulator2 ytcd	PA0116 crystal structure of a putative hth-type transcriptional regulator2 ytcd	451
452	PA0116	2	2f2e	a	100	34	140	dna binding protein/structural genomics	pa1607;	crystal structure of pa1607, a putative transcription factor	PA0116 crystal structure of pa1607, a putative transcription factor	452
453	PA0116	3	2fsw	a	100	29	100	transcription	pg_0823 protein;	crystal structure of the putative transcriptional regualator, marr2 family from porphyromonas gingivalis w83	PA0116 crystal structure of the putative transcriptional regualator, marr2 family from porphyromonas gingivalis w83	453
454	PA0116	4	1z7u	a	100	32	97	structural genomics, unknown function	hypothetical protein ef0647;	crystal structure of the putitive transcriptional regulator of marr2 family from enterococcus faecalis v583	PA0116 crystal structure of the putitive transcriptional regulator of marr2 family from enterococcus faecalis v583	454
455	PA0116	5	1yyv	a	100	30	104	structural genomics, unknown function	putative transcriptional regulator;	putative transcriptional regulator ytfh from salmonella typhimurium	PA0116 putative transcriptional regulator ytfh from salmonella typhimurium	455
456	PA0116	6	4a5m	H	100	28	94	transcription	uncharacterized hth-type transcriptional regulator yybr;	redox regulator hypr in its oxidized form	PA0116 redox regulator hypr in its oxidized form	456
457	PA0116	7	4hqe	B	100	28	100	transcription/dna	transcriptional regulator qsrr;	the crystal structure of qsrr-dna complex	PA0116 the crystal structure of qsrr-dna complex	457
458	PA0116	8	3df8	A	99.9	24	102	transcription	possible hxlr family transcriptional factor;	the crystal structure of a possible hxlr family transcriptional factor2 from thermoplasma volcanium gss1	PA0116 the crystal structure of a possible hxlr family transcriptional factor2 from thermoplasma volcanium gss1	458
459	PA0116	9	5hs9	A	99.9	31	92	dna binding protein	hth-type transcriptional regulator yodb;	crystal structure of the quinone-bound yodb from b. subtilis	PA0116 crystal structure of the quinone-bound yodb from b. subtilis	459
460	PA0118	1	1yzx	B	100	28	193	transferase	glutathione s-transferase kappa 1;	crystal structure of human kappa class glutathione2 transferase	PA0118 crystal structure of human kappa class glutathione2 transferase	460
461	PA0118	2	1r4w	a	100	28	192	transferase	glutathione s-transferase, mitochondrial;	crystal structure of mitochondrial class kappa glutathione2 transferase	PA0118 crystal structure of mitochondrial class kappa glutathione2 transferase	461
462	PA0118	3	2ime	A	100	31	191	transferase	2-hydroxychromene-2-carboxylate isomerase;	2-hydroxychromene-2-carboxylate isomerase: a kappa class glutathione-2 s-transferase from pseudomonas putida	PA0118 2-hydroxychromene-2-carboxylate isomerase: a kappa class glutathione-2 s-transferase from pseudomonas putida	462
463	PA0118	4	3fz5	C	100	30	194	isomerase	possible 2-hydroxychromene-2-carboxylate isomerase;	crystal structure of possible 2-hydroxychromene-2-carboxylate2 isomerase from rhodobacter sphaeroides	PA0118 crystal structure of possible 2-hydroxychromene-2-carboxylate2 isomerase from rhodobacter sphaeroides	463
464	PA0118	5	5coh	A	100	15	191	oxidoreductase	frne protein;	crystal structure of a novel disulfide oxidoreductase from deinococcus2 radiodurans crystallized in presence of beta-mercaptoethanol	PA0118 crystal structure of a novel disulfide oxidoreductase from deinococcus2 radiodurans crystallized in presence of beta-mercaptoethanol	464
465	PA0118	6	3gl5	A	100	16	189	structural genomics, unknown function	putative dsba oxidoreductase sco1869;	crystal structure of probable dsba oxidoreductase sco1869 from2 streptomyces coelicolor	PA0118 crystal structure of probable dsba oxidoreductase sco1869 from2 streptomyces coelicolor	465
466	PA0118	7	3kzq	E	100	14	194	structural genomics, unknown function	putative uncharacterized protein vp2116;	the crystal structure of the protein with unknown function from vibrio2 parahaemolyticus rimd 2210633	PA0118 the crystal structure of the protein with unknown function from vibrio2 parahaemolyticus rimd 2210633	466
467	PA0118	8	2in3	A	100	18	191	isomerase	hypothetical protein;	crystal structure of a putative protein disulfide isomerase from2 nitrosomonas europaea	PA0118 crystal structure of a putative protein disulfide isomerase from2 nitrosomonas europaea	467
468	PA0118	9	4nxi	B	100	16	192	oxidoreductase	uncharacterized protein;	rv2466c mediates the activation of tp053 to kill replicating and non-2 replicating mycobacterium tuberculosis	PA0118 rv2466c mediates the activation of tp053 to kill replicating and non-2 replicating mycobacterium tuberculosis	468
469	PA0118	10	4pwo	A	99.9	24	191	structural genomics	dsba;	crystal structure of dsba from the gram positive bacterium2 corynebacterium diphtheriae	PA0118 crystal structure of dsba from the gram positive bacterium2 corynebacterium diphtheriae	469
470	PA0121	1	4p9f	A	100	21	202	transcription	hth-type transcriptional regulator mcbr;	e. coli mcbr/yncc	PA0121 e. coli mcbr/yncc	470
471	PA0121	10	4ham	A	99.8	11	122	transcription	lmo2241 protein;	crystal structure of transcriptional antiterminator from listeria2 monocytogenes egd-e	PA0121 crystal structure of transcriptional antiterminator from listeria2 monocytogenes egd-e	471
472	PA0121	2	3fms	A	100	20	201	transcription regulator	transcriptional regulator, gntr family;	crystal structure of tm0439, a gntr transcriptional regulator	PA0121 crystal structure of tm0439, a gntr transcriptional regulator	472
473	PA0121	3	4p96	B	100	18	214	transcription	fatty acid metabolism regulator protein;	fadr, fatty acid responsive transcription factor from vibrio cholerae	PA0121 fadr, fatty acid responsive transcription factor from vibrio cholerae	473
474	PA0121	4	3ihu	A	100	21	203	transcription regulator	transcriptional regulator, gntr family;	crystal structure of dna binding protein (yp_298823.1) from ralstonia2 eutropha jmp134 at 1.92 a resolution	PA0121 crystal structure of dna binding protein (yp_298823.1) from ralstonia2 eutropha jmp134 at 1.92 a resolution	474
475	PA0121	5	2hs5	A	100	21	202	transcription regulator	putative transcriptional regulator gntr;	structural genomics, the crystal structure of a putative2 transcriptional regulator gntr from rhodococcus sp. rha1	PA0121 structural genomics, the crystal structure of a putative2 transcriptional regulator gntr from rhodococcus sp. rha1	475
476	PA0121	6	3c7j	A	100	20	210	transcription regulator	transcriptional regulator, gntr family;	crystal structure of transcriptional regulator (gntr family member)2 from pseudomonas syringae pv. tomato str. dc3000	PA0121 crystal structure of transcriptional regulator (gntr family member)2 from pseudomonas syringae pv. tomato str. dc3000	476
477	PA0121	7	1e2x	A	100	16	206	transcriptional regulation	fatty acid metabolism regulator protein;	fadr, fatty acid responsive transcription factor from e.2 coli	PA0121 fadr, fatty acid responsive transcription factor from e.2 coli	477
478	PA0121	8	2di3	A	100	21	202	transcription	bacterial regulatory proteins, gntr family;	crystal structure of the transcriptional factor cgl29152 from corynebacterium glutamicum	PA0121 crystal structure of the transcriptional factor cgl29152 from corynebacterium glutamicum	478
479	PA0121	9	4r1h	A	99.8	20	103	transcription regulator	lmo0741 protein;	gntr family transcriptional regulator from listeria monocytogenes	PA0121 gntr family transcriptional regulator from listeria monocytogenes	479
480	PA0126	1	3f8f	A	62.4	21	97	transcription regulator	transcriptional regulator, padr-like family;	crystal structure of multidrug binding transcriptional regulator lmrr2 complexed with daunomycin	PA0126 crystal structure of multidrug binding transcriptional regulator lmrr2 complexed with daunomycin	480
481	PA0126	2	1qzz	a	21	27	25	oxidoreductase, transferase	aclacinomycin-10-hydroxylase;	crystal structure of aclacinomycin-10-hydroxylase (rdmb) in complex2 with s-adensyl-l-methionine (sam)	PA0126 crystal structure of aclacinomycin-10-hydroxylase (rdmb) in complex2 with s-adensyl-l-methionine (sam)	481
482	PA0126	3	1r7j	a	18.3	33	23	dna binding protein	conserved hypothetical protein sso10a;	crystal structure of the dna-binding protein sso10a from sulfolobus2 solfataricus	PA0126 crystal structure of the dna-binding protein sso10a from sulfolobus2 solfataricus	482
483	PA0126	4	2x4h	A	18	23	25	transcription	hypothetical protein sso2273;	crystal structure of the hypothetical protein sso2273 from2 sulfolobus solfataricus	PA0126 crystal structure of the hypothetical protein sso2273 from2 sulfolobus solfataricus	483
484	PA0126	5	2hw2	A	16.1	22	106	transferase	rifampin adp-ribosyl transferase;	crystal structure of rifampin adp-ribosyl transferase in complex with2 rifampin	PA0126 crystal structure of rifampin adp-ribosyl transferase in complex with2 rifampin	484
485	PA0126	6	4hw0	B	16.1	42	23	dna binding protein	dna-binding protein sso10a-2;	crystal structure of sso10a-2, a dna-binding protein from sulfolobus2 solfataricus	PA0126 crystal structure of sso10a-2, a dna-binding protein from sulfolobus2 solfataricus	485
486	PA0126	7	1xq8	A	15.5	24	28	lipid binding protein	alpha-synuclein;	human micelle-bound alpha-synuclein	PA0126 human micelle-bound alpha-synuclein	486
487	PA0126	8	4a5m	H	15.1	36	21	transcription	uncharacterized hth-type transcriptional regulator yybr;	redox regulator hypr in its oxidized form	PA0126 redox regulator hypr in its oxidized form	487
488	PA0126	9	2a2p	a	14.9	33	17	oxidoreductase	selenoprotein m;	solution structure of selm from mus musculus	PA0126 solution structure of selm from mus musculus	488
489	PA0126	10	1kk1	a	14.8	23	69	translation	eif2gamma;	structure of the large gamma subunit of initiation factor2 eif2 from pyrococcus abyssi-g235d mutant complexed with3 gdpnp-mg2+	PA0126 structure of the large gamma subunit of initiation factor2 eif2 from pyrococcus abyssi-g235d mutant complexed with3 gdpnp-mg2+	489
490	PA0127	1	1yyc	A	100	17	129	structural genomics, unknown function	putative late embryogenesis abundant protein;	solution structure of a putative late embryogenesis2 abundant (lea) protein at2g46140.1	PA0127 solution structure of a putative late embryogenesis2 abundant (lea) protein at2g46140.1	490
491	PA0127	10	1p5v	a	78.2	20	49	chaperone, structural protein	chaperone protein caf1m;	x-ray structure of the caf1m:caf1 chaperone:subunit2 preassembly complex	PA0127 x-ray structure of the caf1m:caf1 chaperone:subunit2 preassembly complex	491
492	PA0127	2	1xo8	a	100	17	129	structural genomics, unknown function	at1g01470;	solution structure of at1g01470 from arabidopsis thaliana	PA0127 solution structure of at1g01470 from arabidopsis thaliana	492
493	PA0127	3	3but	A	99.8	14	118	structural genomics, unknown function	uncharacterized protein af_0446;	crystal structure of protein af_0446 from archaeoglobus fulgidus	PA0127 crystal structure of protein af_0446 from archaeoglobus fulgidus	493
494	PA0127	4	1yq2	a	94.6	25	108	hydrolase	beta-galactosidase;	beta-galactosidase from arthrobacter sp. c2-2 (isoenzyme c2-2 2-1)	PA0127 beta-galactosidase from arthrobacter sp. c2-2 (isoenzyme c2-2 2-1)	494
495	PA0127	5	1jz8	a	91.9	21	49	hydrolase	beta-galactosidase;	e. coli (lacz) beta-galactosidase (e537q) in complex with2 allolactose	PA0127 e. coli (lacz) beta-galactosidase (e537q) in complex with2 allolactose	495
496	PA0127	6	1l4i	a	85.6	22	59	chaperone	sfae protein;	crystal structure of the periplasmic chaperone sfae	PA0127 crystal structure of the periplasmic chaperone sfae	496
497	PA0127	7	1jz6	C	84.3	21	49	hydrolase	beta-galactosidase;	e. coli (lacz) beta-galactosidase in complex with galacto-2 tetrazole	PA0127 e. coli (lacz) beta-galactosidase in complex with galacto-2 tetrazole	497
498	PA0127	8	3mv1	4	83.6	21	49	hydrolase	beta-galactosidase;	e.coli (lacz) beta-galactosidase (r599a) in complex with guanidinium	PA0127 e.coli (lacz) beta-galactosidase (r599a) in complex with guanidinium	498
499	PA0127	9	2l0d	A	80.5	14	75	cell adhesion	cell surface protein;	solution nmr structure of putative cell surface protein ma_4588 (272-2 376 domain) from methanosarcina acetivorans, northeast structural3 genomics consortium target mvr254a	PA0127 solution nmr structure of putative cell surface protein ma_4588 (272-2 376 domain) from methanosarcina acetivorans, northeast structural3 genomics consortium target mvr254a	499
500	PA0128	1	2akl	A	100	99	112	structural genomics, unknown function	phna-like protein pa0128;	solution structure for phn-a like protein pa0128 from2 pseudomonas aeruginosa	PA0128 solution structure for phn-a like protein pa0128 from2 pseudomonas aeruginosa	500
501	PA0128	2	2akl	a	100	100	73	structural genomics, unknown function	phna-like protein pa0128;	solution structure for phn-a like protein pa0128 from2 pseudomonas aeruginosa	PA0128 solution structure for phn-a like protein pa0128 from2 pseudomonas aeruginosa	501
502	PA0128	3	2akk	a	100	43	69	structural genomics, unknown function	phna-like protein;	solution structure of phna-like protein rp4479 from rhodopseudomonas2 palustris	PA0128 solution structure of phna-like protein rp4479 from rhodopseudomonas2 palustris	502
503	PA0128	4	2akl	a	99.6	100	37	structural genomics, unknown function	phna-like protein pa0128;	solution structure for phn-a like protein pa0128 from2 pseudomonas aeruginosa	PA0128 solution structure for phn-a like protein pa0128 from2 pseudomonas aeruginosa	503
504	PA0128	5	5iy9	M	95.4	27	89	transcription, transferase/dna/rna	transcription initiation factor iib;	human holo-pic in the initial transcribing state (no iis)	PA0128 human holo-pic in the initial transcribing state (no iis)	504
505	PA0128	6	5fyw	W	93.1	33	23	transcription	transcription initiation factor iie subunit alpha;	transcription initiation complex structures elucidate dna2 opening (oc)	PA0128 transcription initiation complex structures elucidate dna2 opening (oc)	505
506	PA0128	7	5iy9	Q	92.2	33	23	transcription, transferase/dna/rna	general transcription factor iie subunit 1;	human holo-pic in the initial transcribing state (no iis)	PA0128 human holo-pic in the initial transcribing state (no iis)	506
507	PA0128	8	1twf	i	90.5	28	35	transcription	dna-directed rna polymerase ii 14.2 kda polypeptide;	rna polymerase ii complexed with utp at 2.3 a resolution	PA0128 rna polymerase ii complexed with utp at 2.3 a resolution	507
508	PA0128	9	2jr6	A	90.2	13	30	structural genomics, unknown function	upf0434 protein nma0874;	solution structure of upf0434 protein nma0874. northeast structural2 genomics target mr32	PA0128 solution structure of upf0434 protein nma0874. northeast structural2 genomics target mr32	508
509	PA0128	10	1i3q	I	90.1	25	35	transcription	dna-directed rna polymerase ii 14.2kd	rna polymerase ii crystal form i at 3.1 a resolution	PA0128 rna polymerase ii crystal form i at 3.1 a resolution	509
510	PA0135	1	1zxo	a	5.3	71	6	unknown function	conserved hypothetical protein q8a1p1;	x-ray crystal structure of protein q8a1p1 from bacteroides2 thetaiotaomicron. northeast structural genomics consortium3 target btr25.	PA0135 x-ray crystal structure of protein q8a1p1 from bacteroides2 thetaiotaomicron. northeast structural genomics consortium3 target btr25.	510
511	PA0135	10	2xzm	X	2.6	50	9	ribosome	rps30e;	crystal structure of the eukaryotic 40s ribosomal2 subunit in complex with initiation factor 1. this file3 contains the 40s subunit and initiation factor for4 molecule 1	PA0135 crystal structure of the eukaryotic 40s ribosomal2 subunit in complex with initiation factor 1. this file3 contains the 40s subunit and initiation factor for4 molecule 1	511
512	PA0135	2	3eln	a	5.1	53	14	oxidoreductase	cysteine dioxygenase type 1;	a putative fe2+-bound persulfenate intermediate in cysteine2 dioxygenase	PA0135 a putative fe2+-bound persulfenate intermediate in cysteine2 dioxygenase	512
513	PA0135	3	2i1a	C	4.2	29	20	protein turnover	dna damage-inducible protein ddi1;	a retroviral protease-like domain in the eukaryotic protein2 ddi1	PA0135 a retroviral protease-like domain in the eukaryotic protein2 ddi1	513
514	PA0135	4	3s8i	A	4.2	26	22	hydrolase	protein ddi1 homolog 1;	the retroviral-like protease (rvp) domain of human ddi1	PA0135 the retroviral-like protease (rvp) domain of human ddi1	514
515	PA0135	5	1zbs	a	4	71	6	structural genomics, unknown function	hypothetical protein pg1100;	crystal structure of the putative n-acetylglucosamine kinase (pg1100)2 from porphyromonas gingivalis, northeast structural genomics target3 pgr18	PA0135 crystal structure of the putative n-acetylglucosamine kinase (pg1100)2 from porphyromonas gingivalis, northeast structural genomics target3 pgr18	515
516	PA0135	6	3hwu	A	3.7	69	12	structural genomics, unknown function	putative dna-binding protein;	crystal structure of putative dna-binding protein (yp_299413.1) from2 ralstonia eutropha jmp134 at 1.30 a resolution	PA0135 crystal structure of putative dna-binding protein (yp_299413.1) from2 ralstonia eutropha jmp134 at 1.30 a resolution	516
517	PA0135	7	2lt1	A	3.2	23	25	transcription	card protein;	solution nmr structure of the 72-residue n-terminal domain of2 myxococcus xanthus card	PA0135 solution nmr structure of the 72-residue n-terminal domain of2 myxococcus xanthus card	517
518	PA0135	8	4wfw	A	2.8	57	6	structural protein	general secretion pathway protein b;	the crystal structure of dickeya dadantii gspb from the type 22 secretion system	PA0135 the crystal structure of dickeya dadantii gspb from the type 22 secretion system	518
519	PA0135	9	3htn	A	2.6	23	12	metal binding protein	putative dna binding protein;	crystal structure of a putative dna binding protein (bt_1116) from2 bacteroides thetaiotaomicron vpi-5482 at 1.50 a resolution	PA0135 crystal structure of a putative dna binding protein (bt_1116) from2 bacteroides thetaiotaomicron vpi-5482 at 1.50 a resolution	519
520	PA0144	1	2f62	a	100	40	162	transferase	nucleoside 2-deoxyribosyltransferase;	crystal structure of nucleoside 2-deoxyribosyltransferase from2 trypanosoma brucei at 1.5 a resolution with (2-ethylphenyl)methanol3 bound	PA0144 crystal structure of nucleoside 2-deoxyribosyltransferase from2 trypanosoma brucei at 1.5 a resolution with (2-ethylphenyl)methanol3 bound	520
521	PA0144	2	3ehd	A	100	26	164	structural genomics, unknown function	uncharacterized conserved protein;	crystal structure of conserved protein from enterococcus faecalis v583	PA0144 crystal structure of conserved protein from enterococcus faecalis v583	521
522	PA0144	3	1f8y	a	100	28	152	transferase	nucleoside 2-deoxyribosyltransferase;	crystal structure analysis of nucleoside 2-2 deoxyribosyltransferase complexed with 5-methyl-2'-3 deoxypseudouridine	PA0144 crystal structure analysis of nucleoside 2-2 deoxyribosyltransferase complexed with 5-methyl-2'-3 deoxypseudouridine	522
523	PA0144	4	1s2d	a	100	22	164	transferase	purine trans deoxyribosylase;	purine 2'-deoxyribosyl complex with arabinoside: ribosylated2 intermediate (araa)	PA0144 purine 2'-deoxyribosyl complex with arabinoside: ribosylated2 intermediate (araa)	523
524	PA0144	5	2khz	B	99.9	24	114	nuclear protein	c-myc-responsive protein rcl;	solution structure of rcl	PA0144 solution structure of rcl	524
525	PA0144	6	4jem	A	99.9	22	113	hydrolase	cmp/hydroxymethyl cmp hydrolase;	crystal structure of milb complexed with cytidine 5'-monophosphate	PA0144 crystal structure of milb complexed with cytidine 5'-monophosphate	525
526	PA0144	7	4jen	B	99.8	24	113	hydrolase	cmp n-glycosidase;	structure of clostridium botulinum cmp n-glycosidase, bcmb	PA0144 structure of clostridium botulinum cmp n-glycosidase, bcmb	526
527	PA0144	8	4mcj	C	96.8	17	104	transferase	uncharacterized protein;	crystal structure of a putative nucleoside deoxyribosyltransferase2 (bdi_0649) from parabacteroides distasonis atcc 8503 at 2.40 a3 resolution	PA0144 crystal structure of a putative nucleoside deoxyribosyltransferase2 (bdi_0649) from parabacteroides distasonis atcc 8503 at 2.40 a3 resolution	527
528	PA0144	9	1t1j	a	95.3	19	109	structural genomics, unknown function	hypothetical protein;	crystal structure of genomics apc5043	PA0144 crystal structure of genomics apc5043	528
529	PA0144	10	1rcu	B	94.5	29	108	structural genomics, unknown function	conserved hypothetical protein vt76;	x-ray structure of tm1055 northeast structural genomics2 consortium target vt76	PA0144 x-ray structure of tm1055 northeast structural genomics2 consortium target vt76	529
530	PA0145	1	2f62	a	100	40	162	transferase	nucleoside 2-deoxyribosyltransferase;	crystal structure of nucleoside 2-deoxyribosyltransferase from2 trypanosoma brucei at 1.5 a resolution with (2-ethylphenyl)methanol3 bound	PA0145 crystal structure of nucleoside 2-deoxyribosyltransferase from2 trypanosoma brucei at 1.5 a resolution with (2-ethylphenyl)methanol3 bound	530
531	PA0145	10	1rcu	a	96.8	21	166	structural genomics, unknown function	conserved hypothetical protein vt76;	x-ray structure of tm1055 northeast structural genomics2 consortium target vt76	PA0145 x-ray structure of tm1055 northeast structural genomics2 consortium target vt76	531
532	PA0145	2	3ehd	A	100	24	166	structural genomics, unknown function	uncharacterized conserved protein;	crystal structure of conserved protein from enterococcus faecalis v583	PA0145 crystal structure of conserved protein from enterococcus faecalis v583	532
533	PA0145	3	1f8y	a	100	29	151	transferase	nucleoside 2-deoxyribosyltransferase;	crystal structure analysis of nucleoside 2-2 deoxyribosyltransferase complexed with 5-methyl-2'-3 deoxypseudouridine	PA0145 crystal structure analysis of nucleoside 2-2 deoxyribosyltransferase complexed with 5-methyl-2'-3 deoxypseudouridine	533
534	PA0145	4	1s2d	a	100	25	154	transferase	purine trans deoxyribosylase;	purine 2'-deoxyribosyl complex with arabinoside: ribosylated2 intermediate (araa)	PA0145 purine 2'-deoxyribosyl complex with arabinoside: ribosylated2 intermediate (araa)	534
535	PA0145	5	4jem	A	99.9	23	114	hydrolase	cmp/hydroxymethyl cmp hydrolase;	crystal structure of milb complexed with cytidine 5'-monophosphate	PA0145 crystal structure of milb complexed with cytidine 5'-monophosphate	535
536	PA0145	6	2khz	B	99.9	24	166	nuclear protein	c-myc-responsive protein rcl;	solution structure of rcl	PA0145 solution structure of rcl	536
537	PA0145	7	4jen	B	99.9	22	113	hydrolase	cmp n-glycosidase;	structure of clostridium botulinum cmp n-glycosidase, bcmb	PA0145 structure of clostridium botulinum cmp n-glycosidase, bcmb	537
538	PA0145	8	1t1j	a	97.9	20	104	structural genomics, unknown function	hypothetical protein;	crystal structure of genomics apc5043	PA0145 crystal structure of genomics apc5043	538
539	PA0145	9	4mcj	C	97.8	16	105	transferase	uncharacterized protein;	crystal structure of a putative nucleoside deoxyribosyltransferase2 (bdi_0649) from parabacteroides distasonis atcc 8503 at 2.40 a3 resolution	PA0145 crystal structure of a putative nucleoside deoxyribosyltransferase2 (bdi_0649) from parabacteroides distasonis atcc 8503 at 2.40 a3 resolution	539
540	PA0146	1	3s99	A	100	55	330	lipid binding protein	basic membrane lipoprotein;	crystal structure of a basic membrane lipoprotein from brucella2 melitensis, iodide soak	PA0146 crystal structure of a basic membrane lipoprotein from brucella2 melitensis, iodide soak	540
541	PA0146	2	4pev	B	100	22	292	solute-binding protein	membrane lipoprotein family protein;	crystal structure of abc transporter system solute-binding proteins2 from aeropyrum pernix k1	PA0146 crystal structure of abc transporter system solute-binding proteins2 from aeropyrum pernix k1	541
542	PA0146	3	4p98	A	100	22	287	transport protein	extracellular solute-binding protein;	abc transporter system solute-bindng protein from conexibacter woesei2 dsm 14684	PA0146 abc transporter system solute-bindng protein from conexibacter woesei2 dsm 14684	542
543	PA0146	4	4iil	A	100	23	291	membrane protein	membrane lipoprotein tpn38(b);	crystal structure of rfua (tp0298) of t. pallidum bound to riboflavin	PA0146 crystal structure of rfua (tp0298) of t. pallidum bound to riboflavin	543
544	PA0146	5	2fqx	A	100	23	291	transport protein	membrane lipoprotein tmpc;	pnra from treponema pallidum complexed with guanosine	PA0146 pnra from treponema pallidum complexed with guanosine	544
545	PA0146	6	2hqb	A	100	26	285	transcription	transcriptional activator of comk gene;	crystal structure of a transcriptional activator of comk2 gene from bacillus halodurans	PA0146 crystal structure of a transcriptional activator of comk2 gene from bacillus halodurans	545
546	PA0146	7	4ycs	C	100	18	121	hydrolase	uncharacterized protein;	crystal structure of putative lipoprotein from peptoclostridium2 difficile 630 (fragment)	PA0146 crystal structure of putative lipoprotein from peptoclostridium2 difficile 630 (fragment)	546
547	PA0146	8	4pz0	A	99.9	14	247	sugar binding protein	sugar abc transporter, sugar-binding protein;	the crystal structure of a solute binding protein from bacillus2 anthracis str. ames in complex with quorum-sensing signal3 autoinducer-2 (ai-2)	PA0146 the crystal structure of a solute binding protein from bacillus2 anthracis str. ames in complex with quorum-sensing signal3 autoinducer-2 (ai-2)	547
548	PA0146	9	5bra	A	99.8	10	248	solute-binding protein	putative periplasmic binding protein with substrate ribose;	crystal structure of a putative periplasmic solute binding protein2 (ipr025997) from ochrobactrum anthropi atcc49188 (oant_2843, target3 efi-511085)	PA0146 crystal structure of a putative periplasmic solute binding protein2 (ipr025997) from ochrobactrum anthropi atcc49188 (oant_2843, target3 efi-511085)	548
549	PA0146	10	1tjy	a	99.8	15	244	signaling protein	sugar transport protein;	crystal structure of salmonella typhimurium ai-2 receptor lsrb in2 complex with r-thmf	PA0146 crystal structure of salmonella typhimurium ai-2 receptor lsrb in2 complex with r-thmf	549
550	PA0160	1	2zt9	F	26.7	53	17	photosynthesis	cytochrome b6-f complex subunit 7;	crystal structure of the cytochrome b6f complex from nostoc sp. pcc2 7120	PA0160 crystal structure of the cytochrome b6f complex from nostoc sp. pcc2 7120	550
551	PA0160	10	3vie	E	10.7	67	8	viral protein/antiviral protein	envelope glycoprotein gp160;	hiv-gp41 fusion inhibitor sifuvirtide	PA0160 hiv-gp41 fusion inhibitor sifuvirtide	551
552	PA0160	2	4h44	F	26.7	53	17	photosynthesis	cytochrome b6-f complex subunit 7;	2.70 a cytochrome b6f complex structure from nostoc pcc 7120	PA0160 2.70 a cytochrome b6f complex structure from nostoc pcc 7120	552
553	PA0160	3	4ogq	F	26.7	53	17	electron transport	cytochrome b6-f complex subunit 7;	internal lipid architecture of the hetero-oligomeric cytochrome b6f2 complex	PA0160 internal lipid architecture of the hetero-oligomeric cytochrome b6f2 complex	553
554	PA0160	4	4v1a	a	24.4	44	17	ribosome		structure of the large subunit of the mammalian2 mitochondrial ribosome, part 2 of 2	PA0160 structure of the large subunit of the mammalian2 mitochondrial ribosome, part 2 of 2	554
555	PA0160	5	3h6p	B	23.1	41	36	structural genomics, unknown function	esat-6 like protein esxs;	crystal structure of rv3019c-rv3020c from mycobacterium tuberculosis	PA0160 crystal structure of rv3019c-rv3020c from mycobacterium tuberculosis	555
556	PA0160	6	2n5l	A	22.4	47	18	hydrolase	ribonuclease zc3h12a;	regnase-1 c-terminal domain	PA0160 regnase-1 c-terminal domain	556
557	PA0160	7	2ld3	A	14.8	33	53	motor protein	myosin vi;	solution structure of myosin vi lever arm extension	PA0160 solution structure of myosin vi lever arm extension	557
558	PA0160	8	3o3z	A	13.7	67	8	viral protein	envelope glycoprotein gp160;	complex of a chimeric alpha/beta-peptide based on the gp41 chr domain2 bound to a gp41 nhr domain peptide	PA0160 complex of a chimeric alpha/beta-peptide based on the gp41 chr domain2 bound to a gp41 nhr domain peptide	558
559	PA0160	9	3vie	A	10.9	67	8	viral protein/antiviral protein	envelope glycoprotein gp160;	hiv-gp41 fusion inhibitor sifuvirtide	PA0160 hiv-gp41 fusion inhibitor sifuvirtide	559
560	PA0161	1	3d4u	b	28.9	67	8	hydrolase/hydrolase inhibitor	carboxypeptidase inhibitor;	bovine thrombin-activatable fibrinolysis inhibitor (tafia) in complex2 with tick-derived carboxypeptidase inhibitor.	PA0161 bovine thrombin-activatable fibrinolysis inhibitor (tafia) in complex2 with tick-derived carboxypeptidase inhibitor.	560
561	PA0161	2	2nlc	D	25.1	78	8	antimicrobial protein	beta-defensin 1;	human beta-defensin-1 (mutant ser8ala)	PA0161 human beta-defensin-1 (mutant ser8ala)	561
562	PA0161	3	2k2x	A	15.2	67	8	hydrolase inhibitor	carboxypeptidase inhibitor;	solution structure of tick carboxypeptidase inhibitor at ph2 3.5	PA0161 solution structure of tick carboxypeptidase inhibitor at ph2 3.5	562
563	PA0161	4	1vl6	C	11.7	25	11	oxidoreductase	malate oxidoreductase;	crystal structure of nad-dependent malic enzyme (tm0542) from2 thermotoga maritima at 2.61 a resolution	PA0161 crystal structure of nad-dependent malic enzyme (tm0542) from2 thermotoga maritima at 2.61 a resolution	563
564	PA0161	5	1x5w	a	10.5	75	7	transcription	zinc finger protein 64, isoforms 1;	solution structure of the c2h2 type zinc-binding domain of2 human zinc finger protein 64, isoforms 1 and 2	PA0161 solution structure of the c2h2 type zinc-binding domain of2 human zinc finger protein 64, isoforms 1 and 2	564
565	PA0161	6	1kg1	A	9.7	100	4	toxin	necrosis inducing protein 1;	nmr structure of the nip1 elicitor protein from2 rhynchosporium secalis	PA0161 nmr structure of the nip1 elicitor protein from2 rhynchosporium secalis	565
566	PA0161	7	1kg1	a	9.7	100	4	toxin	necrosis inducing protein 1;	nmr structure of the nip1 elicitor protein from2 rhynchosporium secalis	PA0161 nmr structure of the nip1 elicitor protein from2 rhynchosporium secalis	566
567	PA0161	8	1vl6	a	8.8	25	11	oxidoreductase	malate oxidoreductase;	crystal structure of nad-dependent malic enzyme (tm0542) from2 thermotoga maritima at 2.61 a resolution	PA0161 crystal structure of nad-dependent malic enzyme (tm0542) from2 thermotoga maritima at 2.61 a resolution	567
568	PA0161	9	1ww8	A	8	29	20	oxidoreductase	malate oxidoreductase;	crystal structure of malic enzyme from pyrococcus2 horikoshii ot3	PA0161 crystal structure of malic enzyme from pyrococcus2 horikoshii ot3	568
569	PA0161	10	1vd4	a	7.9	41	21	transcription	transcription initiation factor iie, alpha	solution structure of the zinc finger domain of tfiie alpha	PA0161 solution structure of the zinc finger domain of tfiie alpha	569
570	PA0165	1	1tly	a	100	20	241	membrane protein	nucleoside-specific channel-forming protein tsx;	tsx structure	PA0165 tsx structure	570
571	PA0165	10	2vzs	a	17.9	15	54	hydrolase	exo-beta-d-glucosaminidase;	chitosan product complex of amycolatopsis orientalis exo-2 chitosanase csxa	PA0165 chitosan product complex of amycolatopsis orientalis exo-2 chitosanase csxa	571
572	PA0165	2	1tlw	A	100	20	241	membrane protein	nucleoside-specific channel-forming protein tsx;	tsx structure complexed with thymidine	PA0165 tsx structure complexed with thymidine	572
573	PA0165	3	1g90	a	90.2	22	104	membrane protein	outer membrane protein a;	nmr solution structure of outer membrane protein a2 transmembrane domain: 10 conformers	PA0165 nmr solution structure of outer membrane protein a2 transmembrane domain: 10 conformers	573
574	PA0165	4	2k0l	A	48.3	19	144	membrane protein	outer membrane protein a;	nmr structure of the transmembrane domain of the outer2 membrane protein a from klebsiella pneumoniae in dhpc3 micelles.	PA0165 nmr structure of the transmembrane domain of the outer2 membrane protein a from klebsiella pneumoniae in dhpc3 micelles.	574
575	PA0165	5	1qjp	a	43.6	19	155	outer membrane	outer membrane protein a;	high resolution structure of the outer membrane protein a2 (ompa) transmembrane domain	PA0165 high resolution structure of the outer membrane protein a2 (ompa) transmembrane domain	575
576	PA0165	6	1p4t	a	40.3	11	151	membrane protein	outer membrane protein nspa;	crystal structure of neisserial surface protein a (nspa)	PA0165 crystal structure of neisserial surface protein a (nspa)	576
577	PA0165	7	4rl8	A	38.4	16	157	membrane protein	protein involved in meta-pathway of phenol degradation-like	crystal structure of the cog4313 outer membrane channel from2 pseudomonas putida f1	PA0165 crystal structure of the cog4313 outer membrane channel from2 pseudomonas putida f1	577
578	PA0165	8	3qra	A	26.4	14	153	cell invasion	attachment invasion locus protein;	the crystal structure of ail, the attachment invasion locus protein of2 yersinia pestis	PA0165 the crystal structure of ail, the attachment invasion locus protein of2 yersinia pestis	578
579	PA0165	9	3nb3	C	20.8	18	155	virus	outer membrane protein a;	the host outer membrane proteins ompa and ompc are packed at specific2 sites in the shigella phage sf6 virion as structural components	PA0165 the host outer membrane proteins ompa and ompc are packed at specific2 sites in the shigella phage sf6 virion as structural components	579
580	PA0168	1	2cve	A	100	50	189	structural genomics, unknown function	hypothetical protein ttha1053;	crystal structure of a conserved hypothetical protein tt1547 from2 thermus thermophilus hb8	PA0168 crystal structure of a conserved hypothetical protein tt1547 from2 thermus thermophilus hb8	580
581	PA0168	2	1vi7	A	100	36	192	structural genomics, unknown function	hypothetical protein yigz;	crystal structure of an hypothetical protein	PA0168 crystal structure of an hypothetical protein	581
582	PA0168	3	2cve	a	100	61	121	structural genomics, unknown function	hypothetical protein ttha1053;	crystal structure of a conserved hypothetical protein tt1547 from2 thermus thermophilus hb8	PA0168 crystal structure of a conserved hypothetical protein tt1547 from2 thermus thermophilus hb8	582
583	PA0168	4	1vi7	a	100	43	121	structural genomics, unknown function	hypothetical protein yigz;	crystal structure of an hypothetical protein	PA0168 crystal structure of an hypothetical protein	583
584	PA0168	5	1vi7	a	98.7	22	69	structural genomics, unknown function	hypothetical protein yigz;	crystal structure of an hypothetical protein	PA0168 crystal structure of an hypothetical protein	584
585	PA0168	6	2rdo	7	97.7	10	114	ribosome	elongation factor g;	50s subunit with ef-g(gdpnp) and rrf bound	PA0168 50s subunit with ef-g(gdpnp) and rrf bound	585
586	PA0168	7	2bm0	A	97.7	11	114	elongation factor	elongation factor g;	ribosomal elongation factor g (ef-g) fusidic acid resistant2 mutant t84a	PA0168 ribosomal elongation factor g (ef-g) fusidic acid resistant2 mutant t84a	586
587	PA0168	8	2xex	A	97.7	9	90	translation	elongation factor g;	crystal structure of staphylococcus aureus elongation factor2 g	PA0168 crystal structure of staphylococcus aureus elongation factor2 g	587
588	PA0168	9	3j38	z	97.6	17	114	ribosome	40s ribosomal protein s25;	structure of the d. melanogaster 40s ribosomal proteins	PA0168 structure of the d. melanogaster 40s ribosomal proteins	588
589	PA0168	10	4fn5	A	97.6	10	114	translation/antibiotic	elongation factor g 1;	elongation factor g 1 (pseudomonas aeruginosa) in complex with argyrin2 b	PA0168 elongation factor g 1 (pseudomonas aeruginosa) in complex with argyrin2 b	589
590	PA0170	1	4hyl	B	83.6	14	79	transcription regulator	stage ii sporulation protein;	the crystal structure of an anti-sigma-factor antagonist from2 haliangium ochraceum dsm 14365	PA0170 the crystal structure of an anti-sigma-factor antagonist from2 haliangium ochraceum dsm 14365	590
591	PA0170	10	1xdp	a	47.4	20	56	transferase	polyphosphate kinase;	crystal structure of the e.coli polyphosphate kinase in complex with2 amppnp	PA0170 crystal structure of the e.coli polyphosphate kinase in complex with2 amppnp	591
592	PA0170	2	3f43	A	81.9	21	78	transcription	putative anti-sigma factor antagonist tm1081;	crystal structure of a putative anti-sigma factor antagonist (tm1081)2 from thermotoga maritima at 1.59 a resolution	PA0170 crystal structure of a putative anti-sigma factor antagonist (tm1081)2 from thermotoga maritima at 1.59 a resolution	592
593	PA0170	3	2o8r	a	76.4	24	54	transferase	polyphosphate kinase;	crystal structure of polyphosphate kinase from2 porphyromonas gingivalis	PA0170 crystal structure of polyphosphate kinase from2 porphyromonas gingivalis	593
594	PA0170	4	1h4x	a	75.9	11	70	cell differentiation	anti-sigma f factor antagonist;	structure of the bacillus cell fate determinant spoiiaa in2 the phosphorylated form	PA0170 structure of the bacillus cell fate determinant spoiiaa in2 the phosphorylated form	594
595	PA0170	5	2o8r	A	73.1	24	54	transferase	polyphosphate kinase;	crystal structure of polyphosphate kinase from2 porphyromonas gingivalis	PA0170 crystal structure of polyphosphate kinase from2 porphyromonas gingivalis	595
596	PA0170	6	3key	A	72.5	25	38	structural protein	protein stn1;	crystal structure of s. cerevisiae stn1 c-terminal	PA0170 crystal structure of s. cerevisiae stn1 c-terminal	596
597	PA0170	7	5ezb	B	72.3	14	74	transport protein	chicken prestin stas domain,chicken prestin stas domain;	chicken prestin stas domain	PA0170 chicken prestin stas domain	597
598	PA0170	8	1th8	b	68.4	17	80	transcription	anti-sigma f factor antagonist;	crystal structures of the adp and atp bound forms of the2 bacillus anti-sigma factor spoiiab in complex with the3 anti-anti-sigma spoiiaa: inhibitory complex with adp,4 crystal form ii	PA0170 crystal structures of the adp and atp bound forms of the2 bacillus anti-sigma factor spoiiab in complex with the3 anti-anti-sigma spoiiaa: inhibitory complex with adp,4 crystal form ii	598
599	PA0170	9	1xdo	B	65.7	20	54	transferase	polyphosphate kinase;	crystal structure of escherichia coli polyphosphate kinase	PA0170 crystal structure of escherichia coli polyphosphate kinase	599
600	PA0171	1	3tz5	A	92.1	16	125	transferase/transferase inhibitor	[3-methyl-2-oxobutanoate dehydrogenase [lipoamide]] kinase,	crystal structure of branched-chain alpha-ketoacid dehydrogenase2 kinase/phenylbutyrate complex with adp	PA0171 crystal structure of branched-chain alpha-ketoacid dehydrogenase2 kinase/phenylbutyrate complex with adp	600
601	PA0171	2	1gjv	A	90.1	15	123	transferase	[3-methyl-2-oxobutanoate dehydrogenase	branched-chain alpha-ketoacid dehydrogenase kinase (bck)2 complxed with atp-gamma-s	PA0171 branched-chain alpha-ketoacid dehydrogenase kinase (bck)2 complxed with atp-gamma-s	601
602	PA0171	3	3d2r	B	87.4	10	125	transferase	[pyruvate dehydrogenase [lipoamide]] kinase isozyme 4;	crystal structure of pyruvate dehydrogenase kinase isoform 4 in2 complex with adp	PA0171 crystal structure of pyruvate dehydrogenase kinase isoform 4 in2 complex with adp	602
603	PA0171	4	4ew8	A	84.5	16	124	transferase	sensor protein divl;	crystal structure of a c-terminal part of tyrosine kinase (divl) from2 caulobacter crescentus cb15 at 2.50 a resolution (psi community3 target, shapiro l.)	PA0171 crystal structure of a c-terminal part of tyrosine kinase (divl) from2 caulobacter crescentus cb15 at 2.50 a resolution (psi community3 target, shapiro l.)	603
604	PA0171	5	2c2a	A	79.5	18	122	transferase	sensor histidine kinase;	structure of the entire cytoplasmic portion of a sensor2 histidine kinase protein	PA0171 structure of the entire cytoplasmic portion of a sensor2 histidine kinase protein	604
605	PA0171	6	3d36	B	72.4	12	124	transferase/transferase inhibitor	sporulation kinase b;	how to switch off a histidine kinase: crystal structure of2 geobacillus stearothermophilus kinb with the inhibitor sda	PA0171 how to switch off a histidine kinase: crystal structure of2 geobacillus stearothermophilus kinb with the inhibitor sda	605
606	PA0171	7	1gkz	a	72.3	16	119	transferase	[3-methyl-2-oxobutanoate dehydrogenase	branched-chain alpha-ketoacid dehydrogenase kinase (bck)2 complxed with adp	PA0171 branched-chain alpha-ketoacid dehydrogenase kinase (bck)2 complxed with adp	606
607	PA0171	8	1jm6	a	71.7	8	125	transferase	pyruvate dehydrogenase kinase, isozyme 2;	pyruvate dehydrogenase kinase, isozyme 2, containing adp	PA0171 pyruvate dehydrogenase kinase, isozyme 2, containing adp	607
608	PA0171	9	1bxd	a	68.5	18	124	transferase	protein (osmolarity sensor protein (envz));	nmr structure of the histidine kinase domain of the e. coli2 osmosensor envz	PA0171 nmr structure of the histidine kinase domain of the e. coli2 osmosensor envz	608
609	PA0171	10	1y8o	A	64.3	13	125	transferase	[pyruvate dehydrogenase [lipoamide]] kinase isozyme 3;	crystal structure of the pdk3-l2 complex	PA0171 crystal structure of the pdk3-l2 complex	609
610	PA0174	1	2f9z	c	100	37	151	signaling protein	protein (chemotaxis methylation protein);	complex between the chemotaxis deamidase ched and the chemotaxis2 phosphatase chec from thermotoga maritima	PA0174 complex between the chemotaxis deamidase ched and the chemotaxis2 phosphatase chec from thermotoga maritima	610
611	PA0174	10	2kok	A	24.7	19	36	oxidoreductase	arsenate reductase;	solution structure of an arsenate reductase (arsc) related protein2 from brucella melitensis. seattle structural genomics center for3 infectious disease target braba.00007.a.	PA0174 solution structure of an arsenate reductase (arsc) related protein2 from brucella melitensis. seattle structural genomics center for3 infectious disease target braba.00007.a.	611
612	PA0174	2	1xfj	a	82	22	80	structural genomics, unknown function	conserved hypothetical protein;	crystal structure of protein cc_0490 from caulobacter crescentus, pfam2 duf152	PA0174 crystal structure of protein cc_0490 from caulobacter crescentus, pfam2 duf152	612
613	PA0174	3	1rv9	a	70.5	11	80	unknown function	conserved hypothetical protein nmb0706;	crystal structure of neisseria meningitidis protein nmb0706, pfam2 duf152	PA0174 crystal structure of neisseria meningitidis protein nmb0706, pfam2 duf152	613
614	PA0174	4	1t8h	a	66.1	14	95	structural genomics, unknown function	ylmd protein sequence homologue;	1.8 a crystal structure of an uncharacterized b.2 stearothermophilus protein	PA0174 1.8 a crystal structure of an uncharacterized b.2 stearothermophilus protein	614
615	PA0174	5	1rw0	a	53	15	80	structural genomics, unknown function	conserved hypothetical protein;	crystal structure of protein yfih from salmonella enterica2 serovar typhi, pfam duf152	PA0174 crystal structure of protein yfih from salmonella enterica2 serovar typhi, pfam duf152	615
616	PA0174	6	1xaf	a	51.2	19	95	structural genomics, unknown function	orf, conserved hypothetical protein;	crystal structure of protein of unknown function yfih from shigella2 flexneri 2a str. 2457t	PA0174 crystal structure of protein of unknown function yfih from shigella2 flexneri 2a str. 2457t	616
617	PA0174	7	1wxm	a	46.6	16	53	transferase	a-raf proto-oncogene serine/threonine-protein	solution structure of the n-terminal ras-binding domain2 (rbd) in human a-raf kinase	PA0174 solution structure of the n-terminal ras-binding domain2 (rbd) in human a-raf kinase	617
618	PA0174	8	5l8x	A	39.1	39	25	transferase	tetrahydromethanopterin s-methyltransferase subunit a;	x-ray structure of apo methanocaldococcus jannaschii methyltransferase2 subunit a at 1.85 angstrom	PA0174 x-ray structure of apo methanocaldococcus jannaschii methyltransferase2 subunit a at 1.85 angstrom	618
619	PA0174	9	5laa	B	30.1	22	25	transferase	tetrahydromethanopterin s-methyltransferase subunit a;	x-ray structure of the methyltransferase subunit a from methanothermus2 fervidus in complex with cobalamin	PA0174 x-ray structure of the methyltransferase subunit a from methanothermus2 fervidus in complex with cobalamin	619
620	PA0187	1	3ms5	A	100	17	257	oxidoreductase	gamma-butyrobetaine dioxygenase;	crystal structure of human gamma-butyrobetaine,2-oxoglutarate2 dioxygenase 1 (bbox1)	PA0187 crystal structure of human gamma-butyrobetaine,2-oxoglutarate2 dioxygenase 1 (bbox1)	620
621	PA0187	10	3eat	X	100	19	244	oxidoreductase	pyoverdine biosynthesis protein pvcb;	crystal structure of the pvcb (pa2255) protein from2 pseudomonas aeruginosa	PA0187 crystal structure of the pvcb (pa2255) protein from2 pseudomonas aeruginosa	621
622	PA0187	2	1oih	a	100	19	261	oxidoreductase	putative alkylsulfatase atsk;	crystal structure of the alkylsulfatase atsk, a non-heme2 fe(ii) alphaketoglutarate dependent dioxygenase	PA0187 crystal structure of the alkylsulfatase atsk, a non-heme2 fe(ii) alphaketoglutarate dependent dioxygenase	622
623	PA0187	3	1otj	a	100	21	258	oxidoreductase	alpha-ketoglutarate-dependent taurine	crystal structure of apo (iron-free) taud	PA0187 crystal structure of apo (iron-free) taud	623
624	PA0187	4	4y0e	B	100	19	259	oxidoreductase	putative dioxygenase;	x-ray crystal structure of a putative dioxygenase from mycobacterium2 abscessus	PA0187 x-ray crystal structure of a putative dioxygenase from mycobacterium2 abscessus	624
625	PA0187	5	5hsx	B	100	18	258	oxidoreductase	putative alpha-ketoglutarate-dependent taurine dioxygenase;	crystal structure of a putative alpha-ketoglutarate-dependent taurine2 dioxygenase from burkholderia xenovorans	PA0187 crystal structure of a putative alpha-ketoglutarate-dependent taurine2 dioxygenase from burkholderia xenovorans	625
626	PA0187	6	3pvj	B	100	21	257	oxidoreductase	alpha-ketoglutarate-dependent taurine dioxygenase;	crystal structure of the fe(ii)/alpha-ketoglutarate dependent taurine2 dioxygenase from pseudomonas putida kt2440	PA0187 crystal structure of the fe(ii)/alpha-ketoglutarate dependent taurine2 dioxygenase from pseudomonas putida kt2440	626
627	PA0187	7	4j5i	H	100	22	259	oxidoreductase	alpha-ketoglutarate-dependent taurine dioxygenase;	crystal structure of an alpha-ketoglutarate-dependent taurine2 dioxygenase from mycobacterium smegmatis	PA0187 crystal structure of an alpha-ketoglutarate-dependent taurine2 dioxygenase from mycobacterium smegmatis	627
628	PA0187	8	3r1j	B	100	23	261	oxidoreductase	alpha-ketoglutarate-dependent taurine dioxygenase;	crystal structure of alpha-ketoglutarate-dependent taurine dioxygenase2 from mycobacterium avium, native form	PA0187 crystal structure of alpha-ketoglutarate-dependent taurine dioxygenase2 from mycobacterium avium, native form	628
629	PA0187	9	5j92	B	100	17	259	oxidoreductase	putative alpha kg dependent 2,4-d dioxygenase;	crystal structure of a putative alpha-ketoglutarate dependent 2,4-d2 dioxygenase from burkholderia xenovorans	PA0187 crystal structure of a putative alpha-ketoglutarate dependent 2,4-d2 dioxygenase from burkholderia xenovorans	629
630	PA0188	1	4n7w	A	99.4	16	134	transport protein	transporter, sodium/bile acid symporter family;	crystal structure of the sodium bile acid symporter from yersinia2 frederiksenii	PA0188 crystal structure of the sodium bile acid symporter from yersinia2 frederiksenii	630
631	PA0188	10	1pw4	a	6.1	8	154	membrane protein	glycerol-3-phosphate transporter;	crystal structure of the glycerol-3-phosphate transporter2 from e.coli	PA0188 crystal structure of the glycerol-3-phosphate transporter2 from e.coli	631
632	PA0188	2	4czb	B	95.7	13	165	membrane protein	na(+)/h(+) antiporter 1;	structure of the sodium proton antiporter mjnhap1 from2 methanocaldococcus jannaschii at ph 8.	PA0188 structure of the sodium proton antiporter mjnhap1 from2 methanocaldococcus jannaschii at ph 8.	632
633	PA0188	3	4cz8	A	94.6	11	144	membrane protein	na+/h+ antiporter, putative;	structure of the sodium proton antiporter panhap from2 pyrococcus abyssii at ph 8.	PA0188 structure of the sodium proton antiporter panhap from2 pyrococcus abyssii at ph 8.	633
634	PA0188	4	4tkr	B	54.5	12	135	membrane protein	thiamine transporter thia;	native-sad phasing for thit from listeria monocytogenes serovar.	PA0188 native-sad phasing for thit from listeria monocytogenes serovar.	634
635	PA0188	5	4bwz	A	45.6	16	281	transport protein	na(+)/h(+) antiporter;	crystal structure of the sodium proton antiporter, napa	PA0188 crystal structure of the sodium proton antiporter, napa	635
636	PA0188	6	5bz3	A	45.6	16	281	transport protein	na(+)/h(+) antiporter;	crystal structure of sodium proton antiporter napa in outward-facing2 conformation.	PA0188 crystal structure of sodium proton antiporter napa in outward-facing2 conformation.	636
637	PA0188	7	2e+74	f	10.9	13	22	photosynthesis	cytochrome b6-f complex subunit 7;	crystal structure of the cytochrome b6f complex from m.laminosus	PA0188 crystal structure of the cytochrome b6f complex from m.laminosus	637
638	PA0188	8	2k58	B	8.6	38	15	transport protein	neuronal acetylcholine receptor subunit beta-2;	nmr structures of the first transmembrane domain of the2 neuronal acetylcholine receptor beta 2 subunit	PA0188 nmr structures of the first transmembrane domain of the2 neuronal acetylcholine receptor beta 2 subunit	638
639	PA0188	9	5gas	N	6.3	16	193	hydrolase	archaeal/vacuolar-type h+-atpase subunit i;	thermus thermophilus v/a-atpase, conformation 2	PA0188 thermus thermophilus v/a-atpase, conformation 2	639
640	PA0193	1	1oih	a	100	83	287	oxidoreductase	putative alkylsulfatase atsk;	crystal structure of the alkylsulfatase atsk, a non-heme2 fe(ii) alphaketoglutarate dependent dioxygenase	PA0193 crystal structure of the alkylsulfatase atsk, a non-heme2 fe(ii) alphaketoglutarate dependent dioxygenase	640
641	PA0193	2	5hsx	B	100	45	283	oxidoreductase	putative alpha-ketoglutarate-dependent taurine dioxygenase;	crystal structure of a putative alpha-ketoglutarate-dependent taurine2 dioxygenase from burkholderia xenovorans	PA0193 crystal structure of a putative alpha-ketoglutarate-dependent taurine2 dioxygenase from burkholderia xenovorans	641
642	PA0193	3	4y0e	B	100	56	281	oxidoreductase	putative dioxygenase;	x-ray crystal structure of a putative dioxygenase from mycobacterium2 abscessus	PA0193 x-ray crystal structure of a putative dioxygenase from mycobacterium2 abscessus	642
643	PA0193	4	1otj	a	100	39	274	oxidoreductase	alpha-ketoglutarate-dependent taurine	crystal structure of apo (iron-free) taud	PA0193 crystal structure of apo (iron-free) taud	643
644	PA0193	5	3r1j	B	100	59	284	oxidoreductase	alpha-ketoglutarate-dependent taurine dioxygenase;	crystal structure of alpha-ketoglutarate-dependent taurine dioxygenase2 from mycobacterium avium, native form	PA0193 crystal structure of alpha-ketoglutarate-dependent taurine dioxygenase2 from mycobacterium avium, native form	644
645	PA0193	6	3pvj	B	100	39	273	oxidoreductase	alpha-ketoglutarate-dependent taurine dioxygenase;	crystal structure of the fe(ii)/alpha-ketoglutarate dependent taurine2 dioxygenase from pseudomonas putida kt2440	PA0193 crystal structure of the fe(ii)/alpha-ketoglutarate dependent taurine2 dioxygenase from pseudomonas putida kt2440	645
646	PA0193	7	4j5i	H	100	62	286	oxidoreductase	alpha-ketoglutarate-dependent taurine dioxygenase;	crystal structure of an alpha-ketoglutarate-dependent taurine2 dioxygenase from mycobacterium smegmatis	PA0193 crystal structure of an alpha-ketoglutarate-dependent taurine2 dioxygenase from mycobacterium smegmatis	646
647	PA0193	8	5j92	B	100	25	274	oxidoreductase	putative alpha kg dependent 2,4-d dioxygenase;	crystal structure of a putative alpha-ketoglutarate dependent 2,4-d2 dioxygenase from burkholderia xenovorans	PA0193 crystal structure of a putative alpha-ketoglutarate dependent 2,4-d2 dioxygenase from burkholderia xenovorans	647
648	PA0193	9	3eat	X	100	20	274	oxidoreductase	pyoverdine biosynthesis protein pvcb;	crystal structure of the pvcb (pa2255) protein from2 pseudomonas aeruginosa	PA0193 crystal structure of the pvcb (pa2255) protein from2 pseudomonas aeruginosa	648
649	PA0193	10	1nx4	a	100	19	269	unknown function	carbapenem synthase;	the crystal structure of carbapenem synthase (carc)	PA0193 the crystal structure of carbapenem synthase (carc)	649
650	PA0194	1	1otj	a	100	28	284	oxidoreductase	alpha-ketoglutarate-dependent taurine	crystal structure of apo (iron-free) taud	PA0194 crystal structure of apo (iron-free) taud	650
651	PA0194	10	1nx4	a	100	23	280	unknown function	carbapenem synthase;	the crystal structure of carbapenem synthase (carc)	PA0194 the crystal structure of carbapenem synthase (carc)	651
652	PA0194	2	3pvj	B	100	29	282	oxidoreductase	alpha-ketoglutarate-dependent taurine dioxygenase;	crystal structure of the fe(ii)/alpha-ketoglutarate dependent taurine2 dioxygenase from pseudomonas putida kt2440	PA0194 crystal structure of the fe(ii)/alpha-ketoglutarate dependent taurine2 dioxygenase from pseudomonas putida kt2440	652
653	PA0194	3	5hsx	B	100	35	282	oxidoreductase	putative alpha-ketoglutarate-dependent taurine dioxygenase;	crystal structure of a putative alpha-ketoglutarate-dependent taurine2 dioxygenase from burkholderia xenovorans	PA0194 crystal structure of a putative alpha-ketoglutarate-dependent taurine2 dioxygenase from burkholderia xenovorans	653
654	PA0194	4	5j92	B	100	32	282	oxidoreductase	putative alpha kg dependent 2,4-d dioxygenase;	crystal structure of a putative alpha-ketoglutarate dependent 2,4-d2 dioxygenase from burkholderia xenovorans	PA0194 crystal structure of a putative alpha-ketoglutarate dependent 2,4-d2 dioxygenase from burkholderia xenovorans	654
655	PA0194	5	4y0e	B	100	32	284	oxidoreductase	putative dioxygenase;	x-ray crystal structure of a putative dioxygenase from mycobacterium2 abscessus	PA0194 x-ray crystal structure of a putative dioxygenase from mycobacterium2 abscessus	655
656	PA0194	6	1oih	a	100	37	281	oxidoreductase	putative alkylsulfatase atsk;	crystal structure of the alkylsulfatase atsk, a non-heme2 fe(ii) alphaketoglutarate dependent dioxygenase	PA0194 crystal structure of the alkylsulfatase atsk, a non-heme2 fe(ii) alphaketoglutarate dependent dioxygenase	656
657	PA0194	7	3r1j	B	100	34	281	oxidoreductase	alpha-ketoglutarate-dependent taurine dioxygenase;	crystal structure of alpha-ketoglutarate-dependent taurine dioxygenase2 from mycobacterium avium, native form	PA0194 crystal structure of alpha-ketoglutarate-dependent taurine dioxygenase2 from mycobacterium avium, native form	657
658	PA0194	8	4j5i	H	100	36	281	oxidoreductase	alpha-ketoglutarate-dependent taurine dioxygenase;	crystal structure of an alpha-ketoglutarate-dependent taurine2 dioxygenase from mycobacterium smegmatis	PA0194 crystal structure of an alpha-ketoglutarate-dependent taurine2 dioxygenase from mycobacterium smegmatis	658
659	PA0194	9	3eat	X	100	27	283	oxidoreductase	pyoverdine biosynthesis protein pvcb;	crystal structure of the pvcb (pa2255) protein from2 pseudomonas aeruginosa	PA0194 crystal structure of the pvcb (pa2255) protein from2 pseudomonas aeruginosa	659
660	PA0200	1	4kqa	C	42.1	40	14	transferase	protein h03a11.1;	crystal structure of the golgi casein kinase	PA0200 crystal structure of the golgi casein kinase	660
661	PA0200	2	2msq	A	26.2	50	9	toxin	conotoxin cbru9a;	solution study of cbru9a	PA0200 solution study of cbru9a	661
662	PA0200	3	2pw4	a	18.6	56	11	structural genomics, unknown function	uncharacterized protein duf1470;	crystal structure of protein of unknown function duf14702 (yp_510353.1) from jannaschia sp. ccs1 at 1.45 a resolution	PA0200 crystal structure of protein of unknown function duf14702 (yp_510353.1) from jannaschia sp. ccs1 at 1.45 a resolution	662
663	PA0200	4	2n2s	A	17.4	75	7	signaling protein	pheromone ep-1;	nmr solution structure of the pheromone ep-1 from euplotes petzi	PA0200 nmr solution structure of the pheromone ep-1 from euplotes petzi	663
664	PA0200	5	2dk4	a	12.4	56	8	gene regulation	pre-mrna-splicing factor 18;	solution structure of splicing factor motif in pre-mrna splicing2 factor 18 (hprp18)	PA0200 solution structure of splicing factor motif in pre-mrna splicing2 factor 18 (hprp18)	664
665	PA0200	6	1gtr	a	12.2	45	10	complex (ligase/trna)	glutaminyl-trna synthetase;	structural basis of anticodon loop recognition by glutaminyl-trna2 synthetase	PA0200 structural basis of anticodon loop recognition by glutaminyl-trna2 synthetase	665
666	PA0200	7	2cuq	a	12.1	43	6	structural genomics, unknown function	four and a half lim domains 3;	solution structure of second lim domain from human skeletal2 muscle lim-protein 2	PA0200 solution structure of second lim domain from human skeletal2 muscle lim-protein 2	666
667	PA0200	8	1mzw	B	11.7	56	8	isomerase	u4/u6 snrnp 60kda protein;	crystal structure of a u4/u6 snrnp complex between human2 spliceosomal cyclophilin h and a u4/u6-60k peptide	PA0200 crystal structure of a u4/u6 snrnp complex between human2 spliceosomal cyclophilin h and a u4/u6-60k peptide	667
668	PA0200	9	2x28	A	9.9	19	15	membrane protein	sporozoite-specific sag protein;	cadmium bound structure of sporosag	PA0200 cadmium bound structure of sporosag	668
669	PA0200	10	1kzq	A	9.2	20	14	immune system	major surface antigen p30;	crystal structure of a parasite protein	PA0200 crystal structure of a parasite protein	669
670	PA0201	1	3bdv	B	100	33	183	hydrolase	uncharacterized protein duf1234;	crystal structure of a putative yden-like hydrolase (eca3091) from2 pectobacterium atrosepticum scri1043 at 1.66 a resolution	PA0201 crystal structure of a putative yden-like hydrolase (eca3091) from2 pectobacterium atrosepticum scri1043 at 1.66 a resolution	670
671	PA0201	10	2vav	L	99.9	20	180	transferase	acetyl-coa--deacetylcephalosporin c	crystal structure of deacetylcephalosporin c2 acetyltransferase (dac-soak)	PA0201 crystal structure of deacetylcephalosporin c2 acetyltransferase (dac-soak)	671
672	PA0201	2	1uxo	a	100	17	176	hydrolase	yden protein;	the crystal structure of the yden gene product from b.2 subtilis	PA0201 the crystal structure of the yden gene product from b.2 subtilis	672
673	PA0201	3	2qs9	A	100	18	176	structural protein	retinoblastoma-binding protein 9;	crystal structure of the human retinoblastoma-binding2 protein 9 (rbbp-9). nesg target hr2978	PA0201 crystal structure of the human retinoblastoma-binding2 protein 9 (rbbp-9). nesg target hr2978	673
674	PA0201	4	1cr6	A	99.9	17	184	hydrolase	epoxide hydrolase;	crystal structure of murine soluble epoxide hydrolase2 complexed with cpu inhibitor	PA0201 crystal structure of murine soluble epoxide hydrolase2 complexed with cpu inhibitor	674
675	PA0201	5	3i28	A	99.9	22	184	hydrolase	epoxide hydrolase 2;	crystal structure of soluble epoxide hydrolase	PA0201 crystal structure of soluble epoxide hydrolase	675
676	PA0201	6	2y6v	B	99.9	14	181	hydrolase	peroxisomal membrane protein lpx1;	peroxisomal alpha-beta-hydrolase lpx1 (yor084w) from2 saccharomyces cerevisiae (crystal form i)	PA0201 peroxisomal alpha-beta-hydrolase lpx1 (yor084w) from2 saccharomyces cerevisiae (crystal form i)	676
677	PA0201	7	4d9j	I	99.9	16	184	de novo protein	designed 16nm tetrahedral protein cage containing non-haem	structure of a 16 nm protein cage designed by fusing symmetric2 oligomeric domains	PA0201 structure of a 16 nm protein cage designed by fusing symmetric2 oligomeric domains	677
678	PA0201	8	3v48	B	99.9	19	180	hydrolase	putative aminoacrylate hydrolase rutd;	crystal structure of the putative alpha/beta hydrolase rutd from2 e.coli	PA0201 crystal structure of the putative alpha/beta hydrolase rutd from2 e.coli	678
679	PA0201	9	5d6o	B	99.9	14	181	transferase	homoserine o-acetyltransferase;	orthorhombic crystal structure of an acetylester hydrolase from2 corynebacterium glutamicum	PA0201 orthorhombic crystal structure of an acetylester hydrolase from2 corynebacterium glutamicum	679
680	PA0209	1	3h9p	B	100	22	231	structural genomics, unknown function	putative triphosphoribosyl-dephospho-coa synthase;	crystal structure of putative triphosphoribosyl-dephospho-coa synthase2 from archaeoglobus fulgidus	PA0209 crystal structure of putative triphosphoribosyl-dephospho-coa synthase2 from archaeoglobus fulgidus	680
681	PA0209	2	4l67	B	27.5	53	17	transferase	serine/threonine-protein kinase pak 4;	crystal structure of catalytic domain of pak4	PA0209 crystal structure of catalytic domain of pak4	681
682	PA0209	3	2w4s	D	21.2	20	51	structural protein	ankyrin-repeat protein;	novel rna-binding domain in cryptosporidium parvum at 2.52 angstrom resolution	PA0209 novel rna-binding domain in cryptosporidium parvum at 2.52 angstrom resolution	682
683	PA0209	4	2xc7	A	21	16	74	rna binding protein	phosphorylated adapter rna export protein;	solution structure of phax-rbd in complex with ssrna	PA0209 solution structure of phax-rbd in complex with ssrna	683
684	PA0209	5	3zue	B	19.5	38	15	virus	capsid structural protein vp60;	rabbit hemorrhagic disease virus (rhdv)capsid protein	PA0209 rabbit hemorrhagic disease virus (rhdv)capsid protein	684
685	PA0209	6	1ihm	a	18.3	40	14	virus	capsid protein;	crystal structure analysis of norwalk virus capsid	PA0209 crystal structure analysis of norwalk virus capsid	685
686	PA0209	7	1ihm	C	18.3	40	14	virus	capsid protein;	crystal structure analysis of norwalk virus capsid	PA0209 crystal structure analysis of norwalk virus capsid	686
687	PA0209	8	3c6a	A	16.1	28	43	viral protein	terminase large subunit;	crystal structure of the rb49 gp17 nuclease domain	PA0209 crystal structure of the rb49 gp17 nuclease domain	687
688	PA0209	9	1xyr	3	14.2	38	15	virus	genome polyprotein, coat protein vp3;	PDB Fragment:residues 620-630	PA0209 PDB Fragment:residues 620-630	688
689	PA0209	10	1d4m	3	13.4	25	15	virus	protein (coxsackievirus a9);	PDB Fragment:vp3;	PA0209 PDB Fragment:vp3;	689
690	PA0213	1	1wot	a	97.1	27	71	structural genomics, unknown function	putative minimal nucleotidyltransferase;	structure of putative minimal nucleotidyltransferase	PA0213 structure of putative minimal nucleotidyltransferase	690
691	PA0213	10	1q78	A	92.5	23	62	transferase	poly(a) polymerase alpha;	crystal structure of poly(a) polymerase in complex with 3'-2 datp and magnesium chloride	PA0213 crystal structure of poly(a) polymerase in complex with 3'-2 datp and magnesium chloride	691
692	PA0213	2	4e8i	A	96.5	14	112	transferase	lincosamide resistance protein;	crystal structure of lincosamide antibiotic adenylyltransferase lina,2 apo	PA0213 crystal structure of lincosamide antibiotic adenylyltransferase lina,2 apo	692
693	PA0213	3	2rff	A	96.3	16	60	transferase	putative nucleotidyltransferase;	crystal structure of a putative nucleotidyltransferase2 (np_343093.1) from sulfolobus solfataricus at 1.40 a3 resolution	PA0213 crystal structure of a putative nucleotidyltransferase2 (np_343093.1) from sulfolobus solfataricus at 1.40 a3 resolution	693
694	PA0213	4	4wqk	A	96	24	73	transferase	2''-aminoglycoside nucleotidyltransferase;	crystal structure of aminoglycoside nucleotidylyltransferase ant(2")-2 ia, apo form	PA0213 crystal structure of aminoglycoside nucleotidylyltransferase ant(2")-2 ia, apo form	694
695	PA0213	5	1no5	a	95.6	22	73	structural genomics, unknown function	hypothetical protein hi0073;	structure of hi0073 from haemophilus influenzae, the nucleotide2 binding domain of the hi0073/hi0074 two protein nucleotidyl3 transferase.	PA0213 structure of hi0073 from haemophilus influenzae, the nucleotide2 binding domain of the hi0073/hi0074 two protein nucleotidyl3 transferase.	695
696	PA0213	6	1ylq	a	94.8	16	62	transferase	putative nucleotidyltransferase, hypothetical protein	crystal structure of putative nucleotidyltransferase	PA0213 crystal structure of putative nucleotidyltransferase	696
697	PA0213	7	4cs6	A	93.4	23	75	transferase	aminoglycoside adenyltransferase;	crystal structure of aada - an aminoglycoside adenyltransferase	PA0213 crystal structure of aada - an aminoglycoside adenyltransferase	697
698	PA0213	8	2q66	a	93.4	22	55	transferase/rna	poly(a) polymerase;	structure of yeast poly(a) polymerase with atp and oligo(a)	PA0213 structure of yeast poly(a) polymerase with atp and oligo(a)	698
699	PA0213	9	4e+80	B	93.3	26	62	transferase	poly(a) rna polymerase protein cid1;	structural basis for the activity of a cytoplasmic rna terminal u-2 transferase	PA0213 structural basis for the activity of a cytoplasmic rna terminal u-2 transferase	699
700	PA0222	1	4eq7	B	100	32	320	transport protein	abc transporter, substrate binding protein (polyamine);	structure of atu4243-gaba receptor	PA0222 structure of atu4243-gaba receptor	700
701	PA0222	2	4i1d	B	100	34	320	transport protein	abc transporter substrate-binding protein;	the crystal structure of an abc transporter substrate-binding protein2 from bradyrhizobium japonicum usda 110	PA0222 the crystal structure of an abc transporter substrate-binding protein2 from bradyrhizobium japonicum usda 110	701
702	PA0222	3	3rpw	A	100	26	321	transport protein	abc transporter;	the crystal structure of an abc transporter from rhodopseudomonas2 palustris cga009	PA0222 the crystal structure of an abc transporter from rhodopseudomonas2 palustris cga009	702
703	PA0222	4	3pu5	A	100	19	322	transport protein	extracellular solute-binding protein;	the crystal structure of a putative extracellular solute-binding2 protein from bordetella parapertussis	PA0222 the crystal structure of a putative extracellular solute-binding2 protein from bordetella parapertussis	703
704	PA0222	5	4wrn	B	100	14	323	structural protein	maltose-binding periplasmic protein,uromodulin;	crystal structure of the polymerization region of human2 uromodulin/tamm-horsfall protein	PA0222 crystal structure of the polymerization region of human2 uromodulin/tamm-horsfall protein	704
705	PA0222	6	4edp	A	100	19	318	transport protein	abc transporter, substrate-binding protein;	1.85 angstrom resolution crystal structure of an abc transporter from2 clostridium perfringens atcc 13124	PA0222 1.85 angstrom resolution crystal structure of an abc transporter from2 clostridium perfringens atcc 13124	705
706	PA0222	7	1pot	a	100	16	321	binding protein	spermidine/putrescine-binding protein;	spermidine/putrescine-binding protein complexed with2 spermidine (monomer form)	PA0222 spermidine/putrescine-binding protein complexed with2 spermidine (monomer form)	706
707	PA0222	8	4eqb	A	100	19	321	transport protein	spermidine/putrescine abc superfamily atp binding cassette	1.5 angstrom crystal structure of spermidine/putrescine abc2 transporter substrate-binding protein potd from streptococcus3 pneumoniae strain canada mdr_19a in complex with calcium and hepes	PA0222 1.5 angstrom crystal structure of spermidine/putrescine abc2 transporter substrate-binding protein potd from streptococcus3 pneumoniae strain canada mdr_19a in complex with calcium and hepes	707
708	PA0222	9	3wai	A	100	14	324	transferase, transport protein	maltose-binding periplasmic protein, transmembrane	crystal structure of the c-terminal globular domain of2 oligosaccharyltransferase (afaglb-l, o29867_arcfu) from archaeoglobus3 fulgidus as a mbp fusion	PA0222 crystal structure of the c-terminal globular domain of2 oligosaccharyltransferase (afaglb-l, o29867_arcfu) from archaeoglobus3 fulgidus as a mbp fusion	708
709	PA0222	10	3osq	A	100	16	322	fluorescent protein, transport protein	maltose-binding periplasmic protein, green fluorescent	maltose-bound maltose sensor engineered by insertion of circularly2 permuted green fluorescent protein into e. coli maltose binding3 protein at position 175	PA0222 maltose-bound maltose sensor engineered by insertion of circularly2 permuted green fluorescent protein into e. coli maltose binding3 protein at position 175	709
710	PA0234	1	1tlw	A	100	13	252	membrane protein	nucleoside-specific channel-forming protein tsx;	tsx structure complexed with thymidine	PA0234 tsx structure complexed with thymidine	710
711	PA0234	10	1qj8	a	11.5	14	159	membrane protein	outer membrane protein x;	crystal structure of the outer membrane protein ompx from2 escherichia coli	PA0234 crystal structure of the outer membrane protein ompx from2 escherichia coli	711
712	PA0234	2	1tly	a	100	13	252	membrane protein	nucleoside-specific channel-forming protein tsx;	tsx structure	PA0234 tsx structure	712
713	PA0234	3	1qjp	a	78.6	15	98	outer membrane	outer membrane protein a;	high resolution structure of the outer membrane protein a2 (ompa) transmembrane domain	PA0234 high resolution structure of the outer membrane protein a2 (ompa) transmembrane domain	713
714	PA0234	4	1g90	a	48.4	11	161	membrane protein	outer membrane protein a;	nmr solution structure of outer membrane protein a2 transmembrane domain: 10 conformers	PA0234 nmr solution structure of outer membrane protein a2 transmembrane domain: 10 conformers	714
715	PA0234	5	1p4t	a	46.9	9	161	membrane protein	outer membrane protein nspa;	crystal structure of neisserial surface protein a (nspa)	PA0234 crystal structure of neisserial surface protein a (nspa)	715
716	PA0234	6	4rl8	A	41.6	16	140	membrane protein	protein involved in meta-pathway of phenol degradation-like	crystal structure of the cog4313 outer membrane channel from2 pseudomonas putida f1	PA0234 crystal structure of the cog4313 outer membrane channel from2 pseudomonas putida f1	716
717	PA0234	7	3nb3	C	28.5	12	162	virus	outer membrane protein a;	the host outer membrane proteins ompa and ompc are packed at specific2 sites in the shigella phage sf6 virion as structural components	PA0234 the host outer membrane proteins ompa and ompc are packed at specific2 sites in the shigella phage sf6 virion as structural components	717
718	PA0234	8	2erv	A	22.1	7	162	membrane protein	hypothetical protein paer03002360;	crystal structure of the outer membrane enzyme pagl	PA0234 crystal structure of the outer membrane enzyme pagl	718
719	PA0234	9	4aui	A	12.2	11	162	membrane protein	porin (porb);	structure and function of the porb porin from disseminating2 n. gonorrhoeae	PA0234 structure and function of the porb porin from disseminating2 n. gonorrhoeae	719
720	PA0238	1	1i60	a	100	24	266	structural genomics, unknown function	ioli protein;	structural genomics, ioli protein	PA0238 structural genomics, ioli protein	720
721	PA0238	2	2g0w	a	100	26	265	hydrolase	lmo2234 protein;	crystal structure of a putative sugar isomerase (lmo2234) from2 listeria monocytogenes at 1.70 a resolution	PA0238 crystal structure of a putative sugar isomerase (lmo2234) from2 listeria monocytogenes at 1.70 a resolution	721
722	PA0238	3	3dx5	A	100	16	266	lyase	uncharacterized protein asbf;	crystal structure of the probable 3-dhs dehydratase asbf involved in2 the petrobactin synthesis from bacillus anthracis	PA0238 crystal structure of the probable 3-dhs dehydratase asbf involved in2 the petrobactin synthesis from bacillus anthracis	722
723	PA0238	4	3vyl	B	100	21	269	isomerase	l-ribulose 3-epimerase;	structure of l-ribulose 3-epimerase	PA0238 structure of l-ribulose 3-epimerase	723
724	PA0238	5	2zds	B	100	19	264	dna binding protein	putative dna-binding protein;	crystal structure of sco6571 from streptomyces coelicolor2 a3(2)	PA0238 crystal structure of sco6571 from streptomyces coelicolor2 a3(2)	724
725	PA0238	6	3ju2	A	100	18	267	structural genomics, unknown function	uncharacterized protein smc04130;	crystal structure of protein smc04130 from sinorhizobium meliloti 1021	PA0238 crystal structure of protein smc04130 from sinorhizobium meliloti 1021	725
726	PA0238	7	2q02	a	100	16	267	unknown function	putative cytoplasmic protein;	crystal structure of a xylose isomerase domain containing protein2 (stm4435) from salmonella typhimurium lt2 at 2.40 a resolution	PA0238 crystal structure of a xylose isomerase domain containing protein2 (stm4435) from salmonella typhimurium lt2 at 2.40 a resolution	726
727	PA0238	8	3cny	A	100	17	266	biosynthetic protein	inositol catabolism protein iole;	crystal structure of a putative inositol catabolism protein iole2 (iole, lp_3607) from lactobacillus plantarum wcfs1 at 1.85 a3 resolution	PA0238 crystal structure of a putative inositol catabolism protein iole2 (iole, lp_3607) from lactobacillus plantarum wcfs1 at 1.85 a3 resolution	727
728	PA0238	9	2qw5	B	100	20	265	isomerase	xylose isomerase-like tim barrel;	crystal structure of a putative sugar phosphate isomerase/epimerase2 (ava4194) from anabaena variabilis atcc 29413 at 1.78 a resolution	PA0238 crystal structure of a putative sugar phosphate isomerase/epimerase2 (ava4194) from anabaena variabilis atcc 29413 at 1.78 a resolution	728
729	PA0238	10	3p6l	A	100	10	266	isomerase	sugar phosphate isomerase/epimerase;	crystal structure of a sugar phosphate isomerase/epimerase (bdi_1903)2 from parabacteroides distasonis atcc 8503 at 1.85 a resolution	PA0238 crystal structure of a sugar phosphate isomerase/epimerase (bdi_1903)2 from parabacteroides distasonis atcc 8503 at 1.85 a resolution	729
730	PA0239	1	5i20	C	100	16	279	membrane protein	uncharacterized protein;	crystal structure of protein	PA0239 crystal structure of protein	730
731	PA0239	10	5aez	A	36.7	10	226	membrane protein	mep2;	crystal structure of candida albicans mep2	PA0239 crystal structure of candida albicans mep2	731
732	PA0239	2	5i20	E	100	16	279	membrane protein	uncharacterized protein;	crystal structure of protein	PA0239 crystal structure of protein	732
733	PA0239	3	1s7b	a	98	21	95	transport protein	emre protein;	structure of the multidrug resistance efflux transporter emre from2 escherichia coli	PA0239 structure of the multidrug resistance efflux transporter emre from2 escherichia coli	733
734	PA0239	4	2i68	B	75	23	62	transport protein	protein emre;	cryo-em based theoretical model structure of transmembrane2 domain of the multidrug-resistance antiporter from e. coli3 emre	PA0239 cryo-em based theoretical model structure of transmembrane2 domain of the multidrug-resistance antiporter from e. coli3 emre	734
735	PA0239	5	1u7g	a	64.3	13	226	transport protein	probable ammonium transporter;	crystal structure of ammonia channel amtb from e. coli	PA0239 crystal structure of ammonia channel amtb from e. coli	735
736	PA0239	6	3rko	F	59.9	12	146	oxidoreductase	nadh-quinone oxidoreductase subunit j;	crystal structure of the membrane domain of respiratory complex i from2 e. coli at 3.0 angstrom resolution	PA0239 crystal structure of the membrane domain of respiratory complex i from2 e. coli at 3.0 angstrom resolution	736
737	PA0239	7	2nuu	F	52.4	14	226	transport protein/signaling protein	ammonia channel;	regulating the escherichia coli ammonia channel: the2 crystal structure of the amtb-glnk complex	PA0239 regulating the escherichia coli ammonia channel: the2 crystal structure of the amtb-glnk complex	737
738	PA0239	8	5azc	A	47.4	24	24	transferase	prolipoprotein diacylglyceryl transferase;	crystal structure of escherichia coli lgt in complex with2 phosphatidylglycerol	PA0239 crystal structure of escherichia coli lgt in complex with2 phosphatidylglycerol	738
739	PA0239	9	5aex	B	41.9	14	226	membrane protein	ammonium transporter mep2;	crystal structure of saccharomyces cerevisiae mep2	PA0239 crystal structure of saccharomyces cerevisiae mep2	739
740	PA0242	1	1cjx	C	100	36	337	oxidoreductase	4-hydroxyphenylpyruvate dioxygenase;	crystal structure of pseudomonas fluorescens hppd	PA0242 crystal structure of pseudomonas fluorescens hppd	740
741	PA0242	2	2r5v	A	100	28	330	oxidoreductase	pcza361.1;	hydroxymandelate synthase crystal structure	PA0242 hydroxymandelate synthase crystal structure	741
742	PA0242	3	1t47	A	100	26	336	oxidoreductase	4-hydroxyphenylpyruvate dioxygenase;	structure of fe2-hppd bound to ntbc	PA0242 structure of fe2-hppd bound to ntbc	742
743	PA0242	4	1sqi	A	100	23	334	biosynthetic protein	4-hydroxyphenylpyruvic acid dioxygenase;	structural basis for inhibitor selectivity revealed by2 crystal structures of plant and mammalian 4-3 hydroxyphenylpyruvate dioxygenases	PA0242 structural basis for inhibitor selectivity revealed by2 crystal structures of plant and mammalian 4-3 hydroxyphenylpyruvate dioxygenases	743
744	PA0242	5	3zgj	A	100	27	333	oxidoreductase	4-hydroxyphenylpyruvic acid dioxygenase;	s221m v223f y359a mutant of 4-hydroxymandelate synthase2 from streptomyces coelicolor	PA0242 s221m v223f y359a mutant of 4-hydroxymandelate synthase2 from streptomyces coelicolor	744
745	PA0242	6	1sp9	a	100	26	331	oxidoreductase	4-hydroxyphenylpyruvate dioxygenase;	4-hydroxyphenylpyruvate dioxygenase	PA0242 4-hydroxyphenylpyruvate dioxygenase	745
746	PA0242	7	1tfz	A	100	26	332	oxidoreductase	4-hydroxyphenylpyruvate dioxygenase;	structural basis for herbicidal inhibitor selectivity revealed by2 comparison of crystal structures of plant and mammalian 4-3 hydroxyphenylpyruvate dioxygenases	PA0242 structural basis for herbicidal inhibitor selectivity revealed by2 comparison of crystal structures of plant and mammalian 4-3 hydroxyphenylpyruvate dioxygenases	746
747	PA0242	8	1sp8	A	100	27	339	oxidoreductase	4-hydroxyphenylpyruvate dioxygenase;	4-hydroxyphenylpyruvate dioxygenase	PA0242 4-hydroxyphenylpyruvate dioxygenase	747
748	PA0242	9	1cjx	a	100	29	194	oxidoreductase	4-hydroxyphenylpyruvate dioxygenase;	crystal structure of pseudomonas fluorescens hppd	PA0242 crystal structure of pseudomonas fluorescens hppd	748
749	PA0242	10	1sqd	a	100	28	197	oxidoreductase	4-hydroxyphenylpyruvate dioxygenase;	structural basis for inhibitor selectivity revealed by2 crystal structures of plant and mammalian 4-3 hydroxyphenylpyruvate dioxygenases	PA0242 structural basis for inhibitor selectivity revealed by2 crystal structures of plant and mammalian 4-3 hydroxyphenylpyruvate dioxygenases	749
750	PA0244	1	2hk8	B	100	30	280	oxidoreductase	shikimate dehydrogenase;	crystal structure of shikimate dehydrogenase from aquifex2 aeolicus at 2.35 angstrom resolution	PA0244 crystal structure of shikimate dehydrogenase from aquifex2 aeolicus at 2.35 angstrom resolution	750
751	PA0244	10	1npy	A	100	26	281	structural genomics, unknown function	hypothetical shikimate 5-dehydrogenase-like	structure of shikimate 5-dehydrogenase-like protein hi0607	PA0244 structure of shikimate 5-dehydrogenase-like protein hi0607	751
752	PA0244	2	1nvt	A	100	32	280	oxidoreductase	shikimate 5'-dehydrogenase;	crystal structure of shikimate dehydrogenase (aroe or2 mj1084) in complex with nadp+	PA0244 crystal structure of shikimate dehydrogenase (aroe or2 mj1084) in complex with nadp+	752
753	PA0244	3	1vi2	B	100	28	273	oxidoreductase	shikimate 5-dehydrogenase 2;	crystal structure of shikimate-5-dehydrogenase with nad	PA0244 crystal structure of shikimate-5-dehydrogenase with nad	753
754	PA0244	4	3toz	A	100	31	277	oxidoreductase	shikimate dehydrogenase;	2.2 angstrom crystal structure of shikimate 5-dehydrogenase from2 listeria monocytogenes in complex with nad.	PA0244 2.2 angstrom crystal structure of shikimate 5-dehydrogenase from2 listeria monocytogenes in complex with nad.	754
755	PA0244	5	2nlo	A	100	51	277	oxidoreductase	shikimate dehydrogenase;	crystal structure of the quinate dehydrogenase from corynebacterium2 glutamicum	PA0244 crystal structure of the quinate dehydrogenase from corynebacterium2 glutamicum	755
756	PA0244	6	2egg	A	100	33	275	oxidoreductase	shikimate 5-dehydrogenase;	crystal structure of shikimate 5-dehydrogenase (aroe) from2 geobacillus kaustophilus	PA0244 crystal structure of shikimate 5-dehydrogenase (aroe) from2 geobacillus kaustophilus	756
757	PA0244	7	1nyt	C	100	28	274	oxidoreductase	shikimate 5-dehydrogenase;	shikimate dehydrogenase aroe complexed with nadp+	PA0244 shikimate dehydrogenase aroe complexed with nadp+	757
758	PA0244	8	3fbt	B	100	28	277	oxidoreductase, lyase	chorismate mutase and shikimate 5-dehydrogenase	crystal structure of a chorismate mutase/shikimate 5-2 dehydrogenase fusion protein from clostridium3 acetobutylicum	PA0244 crystal structure of a chorismate mutase/shikimate 5-2 dehydrogenase fusion protein from clostridium3 acetobutylicum	758
759	PA0244	9	3pwz	A	100	28	275	oxidoreductase	shikimate dehydrogenase 3;	crystal structure of an ael1 enzyme from pseudomonas putida	PA0244 crystal structure of an ael1 enzyme from pseudomonas putida	759
760	PA0250	1	2rc3	a	99.9	46	126	structural genomics, unknown function	cbs domain;	crystal structure of cbs domain, ne2398	PA0250 crystal structure of cbs domain, ne2398	760
761	PA0250	2	4fry	A	99.9	53	128	signaling protein	putative signal-transduction protein with cbs domains;	the structure of a putative signal-transduction protein with cbs2 domains from burkholderia ambifaria mc40-6	PA0250 the structure of a putative signal-transduction protein with cbs2 domains from burkholderia ambifaria mc40-6	761
762	PA0250	3	2qh1	B	99.9	24	139	unknown function	hypothetical protein ta0289;	structure of ta289, a cbs-rubredoxin-like protein, in its fe+2-bound2 state	PA0250 structure of ta289, a cbs-rubredoxin-like protein, in its fe+2-bound2 state	762
763	PA0250	4	5awe	A	99.9	26	121	structural genomics, unknown function	putative acetoin utilization protein, acetoin	crystal structure of a hypothetical protein, ttha0829 from thermus2 thermophilus hb8, composed of cystathionine-beta-synthase (cbs) and3 aspartate-kinase chorismate-mutase tyra (act) domains	PA0250 crystal structure of a hypothetical protein, ttha0829 from thermus2 thermophilus hb8, composed of cystathionine-beta-synthase (cbs) and3 aspartate-kinase chorismate-mutase tyra (act) domains	763
764	PA0250	5	1y5h	a	99.9	21	124	unknown function	hypothetical protein rv2626c;	crystal structure of truncated se-met hypoxic response2 protein i (hrpi)	PA0250 crystal structure of truncated se-met hypoxic response2 protein i (hrpi)	764
765	PA0250	6	4o9k	B	99.9	24	124	isomerase	arabinose 5-phosphate isomerase;	crystal structure of the cbs pair of a putative d-arabinose 5-2 phosphate isomerase from methylococcus capsulatus in complex with3 cmp-kdo	PA0250 crystal structure of the cbs pair of a putative d-arabinose 5-2 phosphate isomerase from methylococcus capsulatus in complex with3 cmp-kdo	765
766	PA0250	7	4noc	A	99.9	17	118	signaling protein	putative signal transduction protein with cbs domains;	the crystal structure of a cbs domain-containing protein of unknown2 function from kribbella flavida dsm 17836.	PA0250 the crystal structure of a cbs domain-containing protein of unknown2 function from kribbella flavida dsm 17836.	766
767	PA0250	8	2d4z	a	99.9	12	120	transport protein	chloride channel protein;	crystal structure of the cytoplasmic domain of the chloride channel2 clc-0	PA0250 crystal structure of the cytoplasmic domain of the chloride channel2 clc-0	767
768	PA0250	9	1pvm	a	99.9	23	131	structural genomics, unknown function	conserved hypothetical protein ta0289;	crystal structure of a conserved cbs domain protein ta02892 of unknown function from thermoplasma acidophilum	PA0250 crystal structure of a conserved cbs domain protein ta02892 of unknown function from thermoplasma acidophilum	768
769	PA0250	10	3jtf	B	99.9	15	127	transport protein	magnesium and cobalt efflux protein;	the cbs domain pair structure of a magnesium and cobalt efflux protein2 from bordetella parapertussis in complex with amp	PA0250 the cbs domain pair structure of a magnesium and cobalt efflux protein2 from bordetella parapertussis in complex with amp	769
770	PA0251	1	3k5j	A	100	21	200	protein binding	putative sufu (suppressor of fused protein) homolog;	crystal structure of putative sufu (suppressor of fused protein)2 homolog (yp_208451.1) from neisseria gonorrhoeae fa 1090 at 1.40 a3 resolution	PA0251 crystal structure of putative sufu (suppressor of fused protein)2 homolog (yp_208451.1) from neisseria gonorrhoeae fa 1090 at 1.40 a3 resolution	770
771	PA0251	10	1dce	a	16.1	28	17	transferase	protein (rab geranylgeranyltransferase alpha	crystal structure of rab geranylgeranyltransferase from rat2 brain	PA0251 crystal structure of rab geranylgeranyltransferase from rat2 brain	771
772	PA0251	2	1m1l	a	100	24	209	signaling protein	suppressor of fused;	human suppressor of fused (n-terminal domain)	PA0251 human suppressor of fused (n-terminal domain)	772
773	PA0251	3	4kmh	B	99.9	25	195	protein binding	suppressor of fused homolog;	crystal structure of suppressor of fused d20	PA0251 crystal structure of suppressor of fused d20	773
774	PA0251	4	4kma	A	99.9	20	195	protein binding	gm14141p;	crystal structure of drosophila suppressor of fused	PA0251 crystal structure of drosophila suppressor of fused	774
775	PA0251	5	4bl9	D	99.9	24	195	signaling protein	maltose-binding periplasmic protein, suppressor of fused	crystal structure of full-length human suppressor of fused (2 sufu) mutant lacking a regulatory subdomain (crystal form i)	PA0251 crystal structure of full-length human suppressor of fused (2 sufu) mutant lacking a regulatory subdomain (crystal form i)	775
776	PA0251	6	4bkw	A	97.4	17	158	receptor	zinc finger fyve domain-containing protein 9;	crystal structure of the c-terminal region of human zfyve9	PA0251 crystal structure of the c-terminal region of human zfyve9	776
777	PA0251	7	1m0f	B	22	28	17	virus	scaffolding protein b;	structural studies of bacteriophage alpha3 assembly, cryo-2 electron microscopy	PA0251 structural studies of bacteriophage alpha3 assembly, cryo-2 electron microscopy	777
778	PA0251	8	3k1t	A	20.1	16	70	ligase	glutamate--cysteine ligase gsha;	crystal structure of putative gamma-glutamylcysteine synthetase2 (yp_546622.1) from methylobacillus flagellatus kt at 1.90 a3 resolution	PA0251 crystal structure of putative gamma-glutamylcysteine synthetase2 (yp_546622.1) from methylobacillus flagellatus kt at 1.90 a3 resolution	778
779	PA0251	9	1chm	a	19.3	16	48	creatinase	creatine amidinohydrolase;	enzymatic mechanism of creatine amidinohydrolase as deduced2 from crystal structures	PA0251 enzymatic mechanism of creatine amidinohydrolase as deduced2 from crystal structures	779
780	PA0252	1	4i21	C	10.7	42	11	transferase/transferase inhibitor	erbb receptor feedback inhibitor 1;	crystal structure of l858r + t790m egfr kinase domain in complex with2 mig6 peptide	PA0252 crystal structure of l858r + t790m egfr kinase domain in complex with2 mig6 peptide	780
781	PA0252	2	2ovs	B	10.3	11	27	gene regulation, ligand binding protein	l0044;	crystal strcuture of a type three secretion system protein	PA0252 crystal strcuture of a type three secretion system protein	781
782	PA0252	3	2rfe	E	9.5	63	7	transferase	erbb receptor feedback inhibitor 1;	crystal structure of the complex between the egfr kinase2 domain and a mig6 peptide	PA0252 crystal structure of the complex between the egfr kinase2 domain and a mig6 peptide	782
783	PA0252	4	4i21	D	9.3	63	7	transferase/transferase inhibitor	erbb receptor feedback inhibitor 1;	crystal structure of l858r + t790m egfr kinase domain in complex with2 mig6 peptide	PA0252 crystal structure of l858r + t790m egfr kinase domain in complex with2 mig6 peptide	783
784	PA0252	5	2rf9	D	9.3	63	7	transferase	erbb receptor feedback inhibitor 1;	crystal structure of the complex between the egfr kinase2 domain and a mig6 peptide	PA0252 crystal structure of the complex between the egfr kinase2 domain and a mig6 peptide	784
785	PA0252	6	2rfe	F	9.3	63	7	transferase	erbb receptor feedback inhibitor 1;	crystal structure of the complex between the egfr kinase2 domain and a mig6 peptide	PA0252 crystal structure of the complex between the egfr kinase2 domain and a mig6 peptide	785
786	PA0252	7	2rf9	C	7.9	63	7	transferase	erbb receptor feedback inhibitor 1;	crystal structure of the complex between the egfr kinase2 domain and a mig6 peptide	PA0252 crystal structure of the complex between the egfr kinase2 domain and a mig6 peptide	786
787	PA0252	8	2csp	a	7.8	35	19	endocytosis/exocytosis	rim binding protein 2;	solution structure of the fniii domain of human rim-binding2 protein 2	PA0252 solution structure of the fniii domain of human rim-binding2 protein 2	787
788	PA0252	9	1egp	A	5.8	70	9	proteinase inhibitor	eglin-c;	proteinase inhibitor eglin c with hydrolysed reactive center	PA0252 proteinase inhibitor eglin c with hydrolysed reactive center	788
789	PA0252	10	2bzg	a	5.7	27	21	transferase	thiopurine s-methyltransferase;	crystal structure of thiopurine s-methyltransferase.	PA0252 crystal structure of thiopurine s-methyltransferase.	789
790	PA0255	1	4q65	A	43.6	15	205	transport protein	dipeptide permease d;	structure of the e. coli peptide transporter ybgh	PA0255 structure of the e. coli peptide transporter ybgh	790
791	PA0255	10	3wdo	A	13	14	215	transport protein	mfs transporter;	structure of e. coli yajr transporter	PA0255 structure of e. coli yajr transporter	791
792	PA0255	2	4lds	B	33.2	19	194	transport protein, membrane protein	bicyclomycin resistance protein tcab;	the inward-facing structure of the glucose transporter from2 staphylococcus epidermidis	PA0255 the inward-facing structure of the glucose transporter from2 staphylococcus epidermidis	792
793	PA0255	3	1pv7	B	26.8	9	226	transport protein	lactose permease;	crystal structure of lactose permease with tdg	PA0255 crystal structure of lactose permease with tdg	793
794	PA0255	4	1pv7	a	26.8	9	226	transport protein	lactose permease;	crystal structure of lactose permease with tdg	PA0255 crystal structure of lactose permease with tdg	794
795	PA0255	5	2k58	B	22.6	26	18	transport protein	neuronal acetylcholine receptor subunit beta-2;	nmr structures of the first transmembrane domain of the2 neuronal acetylcholine receptor beta 2 subunit	PA0255 nmr structures of the first transmembrane domain of the2 neuronal acetylcholine receptor beta 2 subunit	795
796	PA0255	6	2b5f	D	22.4	25	39	transport protein,membrane protein	aquaporin;	crystal structure of the spinach aquaporin sopip2;1 in an2 open conformation to 3.9 resolution	PA0255 crystal structure of the spinach aquaporin sopip2;1 in an2 open conformation to 3.9 resolution	796
797	PA0255	7	4ybq	B	16.5	11	214	transport protein/immune system	solute carrier family 2, facilitated glucose transporter	rat glut5 with fv in the outward-open form	PA0255 rat glut5 with fv in the outward-open form	797
798	PA0255	8	2gfp	A	15.1	16	174	membrane protein	multidrug resistance protein d;	structure of the multidrug transporter emrd from2 escherichia coli	PA0255 structure of the multidrug transporter emrd from2 escherichia coli	798
799	PA0255	9	3o7p	A	14.9	13	211	transport protein	l-fucose-proton symporter;	crystal structure of the e.coli fucose:proton symporter, fucp (n162a)	PA0255 crystal structure of the e.coli fucose:proton symporter, fucp (n162a)	799
800	PA0256	1	1xmt	a	36.9	17	57	structural genomics, unknown function	putative acetyltransferase;	x-ray structure of gene product from arabidopsis thaliana2 at1g77540	PA0256 x-ray structure of gene product from arabidopsis thaliana2 at1g77540	800
801	PA0256	2	2f1l	a	31.8	29	41	unknown function	16s rrna processing protein;	crystal structure of a putative 16s ribosomal rna processing protein2 rimm (pa3744) from pseudomonas aeruginosa at 2.46 a resolution	PA0256 crystal structure of a putative 16s ribosomal rna processing protein2 rimm (pa3744) from pseudomonas aeruginosa at 2.46 a resolution	801
802	PA0256	3	2czc	a	25.5	13	109	oxidoreductase	glyceraldehyde-3-phosphate dehydrogenase;	crystal structure of glyceraldehyde-3-phosphate dehydrogenase from2 pyrococcus horikoshii ot3	PA0256 crystal structure of glyceraldehyde-3-phosphate dehydrogenase from2 pyrococcus horikoshii ot3	802
803	PA0256	4	1sdd	b	24.2	42	11	blood clotting	coagulation factor v;	crystal structure of bovine factor vai	PA0256 crystal structure of bovine factor vai	803
804	PA0256	5	2f1l	A	22.8	29	41	unknown function	16s rrna processing protein;	crystal structure of a putative 16s ribosomal rna processing protein2 rimm (pa3744) from pseudomonas aeruginosa at 2.46 a resolution	PA0256 crystal structure of a putative 16s ribosomal rna processing protein2 rimm (pa3744) from pseudomonas aeruginosa at 2.46 a resolution	804
805	PA0256	6	4ce4	I	21.7	22	31	ribosome	mrpl9;	39s large subunit of the porcine mitochondrial ribosome	PA0256 39s large subunit of the porcine mitochondrial ribosome	805
806	PA0256	7	1sm1	F	18.3	25	27	ribosome/antibiotic	50s ribosomal protein l9;	complex of the large ribosomal subunit from deinococcus radiodurans2 with quinupristin and dalfopristin	PA0256 complex of the large ribosomal subunit from deinococcus radiodurans2 with quinupristin and dalfopristin	806
807	PA0256	8	1pny	F	18.3	25	27	ribosome	50s ribosomal protein l9;	crystal structure of the wild type ribosome from e. coli, 50s subunit2 of 70s ribosome. this file, 1pny, contains only molecules of the 50s3 ribosomal subunit. the 30s subunit is in the pdb file 1pnx.	PA0256 crystal structure of the wild type ribosome from e. coli, 50s subunit2 of 70s ribosome. this file, 1pny, contains only molecules of the 50s3 ribosomal subunit. the 30s subunit is in the pdb file 1pnx.	807
808	PA0256	9	4v34	A	18.1	17	48	transferase	alanyl-trna-dependent l-alanyl- phophatidylglycerol	the structure of a-pgs from pseudomonas aeruginosa (semet2 derivative)	PA0256 the structure of a-pgs from pseudomonas aeruginosa (semet2 derivative)	808
809	PA0256	10	1cqu	a	16.3	50	15	ribosome	50s ribosomal protein l9;	solution structure of the n-terminal domain of ribosomal2 protein l9	PA0256 solution structure of the n-terminal domain of ribosomal2 protein l9	809
810	PA0257	1	3f9k	V	99.8	17	154	viral protein, recombination	integrase;	two domain fragment of hiv-2 integrase in complex with ledgf ibd	PA0257 two domain fragment of hiv-2 integrase in complex with ledgf ibd	810
811	PA0257	10	1exq	a	99.6	18	154	viral protein	pol polyprotein;	crystal structure of the hiv-1 integrase catalytic core domain	PA0257 crystal structure of the hiv-1 integrase catalytic core domain	811
812	PA0257	2	5cz1	B	99.8	19	153	hydrolase	integrase;	crystal structure of the catalytic core domain of mmtv integrase	PA0257 crystal structure of the catalytic core domain of mmtv integrase	812
813	PA0257	3	1bco	a	99.8	17	156	transposase	bacteriophage mu transposase;	bacteriophage mu transposase core domain	PA0257 bacteriophage mu transposase core domain	813
814	PA0257	4	1c0m	a	99.7	19	161	transferase	protein (integrase);	crystal structure of rsv two-domain integrase	PA0257 crystal structure of rsv two-domain integrase	814
815	PA0257	5	1asu	a	99.7	19	156	dna integration	avian sarcoma virus integrase;	avian sarcoma virus integrase catalytic core domain crystallized from2 2% peg 400, 2m ammonium sulfate, hepes ph 7.5	PA0257 avian sarcoma virus integrase catalytic core domain crystallized from2 2% peg 400, 2m ammonium sulfate, hepes ph 7.5	815
816	PA0257	6	1c0m	A	99.7	19	159	transferase	protein (integrase);	crystal structure of rsv two-domain integrase	PA0257 crystal structure of rsv two-domain integrase	816
817	PA0257	7	4fcy	A	99.7	17	261	dna binding protein/dna	transposase;	crystal structure of the bacteriophage mu transpososome	PA0257 crystal structure of the bacteriophage mu transpososome	817
818	PA0257	8	3jca	E	99.7	19	234	viral protein	integrase;	core model of the mouse mammary tumor virus intasome	PA0257 core model of the mouse mammary tumor virus intasome	818
819	PA0257	9	3nf9	A	99.6	17	153	hydrolase/hydrolase inhibitor	integrase;	structural basis for a new mechanism of inhibition of hiv integrase2 identified by fragment screening and structure based design	PA0257 structural basis for a new mechanism of inhibition of hiv integrase2 identified by fragment screening and structure based design	819
820	PA0258	1	3m06	F	82.4	33	29	protein binding	tnf receptor-associated factor 2;	crystal structure of traf2	PA0258 crystal structure of traf2	820
821	PA0258	2	1zxa	B	57.8	47	18	transferase	cgmp-dependent protein kinase 1, alpha isozyme;	solution structure of the coiled-coil domain of cgmp-2 dependent protein kinase ia	PA0258 solution structure of the coiled-coil domain of cgmp-2 dependent protein kinase ia	821
822	PA0258	3	3m0d	C	56.4	32	27	signaling protein	tnf receptor-associated factor 1;	crystal structure of the traf1:traf2:ciap2 complex	PA0258 crystal structure of the traf1:traf2:ciap2 complex	822
823	PA0258	4	4r4m	B	53.6	47	18	dna binding protein	cgmp-dependent protein kinase 1;	crystal structure of c42l cgmp dependent protein kinase i alpha (pkgi2 alpha) leucine zipper	PA0258 crystal structure of c42l cgmp dependent protein kinase i alpha (pkgi2 alpha) leucine zipper	823
824	PA0258	5	1kny	a	44.6	31	25	transferase	kanamycin nucleotidyltransferase;	kanamycin nucleotidyltransferase	PA0258 kanamycin nucleotidyltransferase	824
825	PA0258	6	5frg	A	41.4	34	40	protein binding	formin-binding protein 1-like;	the nmr structure of the cdc42-interacting region of toca1	PA0258 the nmr structure of the cdc42-interacting region of toca1	825
826	PA0258	7	3iyn	Q	41.1	27	14	virus	hexon-associated protein;	3.6-angstrom cryoem structure of human adenovirus type 5	PA0258 3.6-angstrom cryoem structure of human adenovirus type 5	826
827	PA0258	8	1kny	A	39.2	31	25	transferase	kanamycin nucleotidyltransferase;	kanamycin nucleotidyltransferase	PA0258 kanamycin nucleotidyltransferase	827
828	PA0258	9	3wut	A	30.8	50	9	cell cycle	centrosomal protein of 55 kda;	structure basis of inactivating cell abscission	PA0258 structure basis of inactivating cell abscission	828
829	PA0258	10	3o39	A	28.3	50	9	chaperone	periplasmic protein related to spheroblast formation;	crystal structure of spy	PA0258 crystal structure of spy	829
830	PA0264	1	1xk5	A	18	32	18	transport protein	snurportin-1;	crystal structure of the m3g-cap-binding domain of2 snurportin1 in complex with a m3gpppg-cap dinucleotide	PA0264 crystal structure of the m3g-cap-binding domain of2 snurportin1 in complex with a m3gpppg-cap dinucleotide	830
831	PA0264	10	3gjx	E	6.1	32	18	protein transport	snurportin-1;	crystal structure of the nuclear export complex crm1-2 snurportin1-rangtp	PA0264 crystal structure of the nuclear export complex crm1-2 snurportin1-rangtp	831
832	PA0264	2	2o8r	a	10.5	62	19	transferase	polyphosphate kinase;	crystal structure of polyphosphate kinase from2 porphyromonas gingivalis	PA0264 crystal structure of polyphosphate kinase from2 porphyromonas gingivalis	832
833	PA0264	3	1xdp	a	9.9	46	19	transferase	polyphosphate kinase;	crystal structure of the e.coli polyphosphate kinase in complex with2 amppnp	PA0264 crystal structure of the e.coli polyphosphate kinase in complex with2 amppnp	833
834	PA0264	4	1ygy	a	9.4	31	15	oxidoreductase	d-3-phosphoglycerate dehydrogenase;	crystal structure of d-3-phosphoglycerate dehydrogenase from2 mycobacterium tuberculosis	PA0264 crystal structure of d-3-phosphoglycerate dehydrogenase from2 mycobacterium tuberculosis	834
835	PA0264	5	4o4o	B	8.1	53	19	lyase	phycocyanobilin lyase cpct;	crystal structure of phycobiliprotein lyase cpct	PA0264 crystal structure of phycobiliprotein lyase cpct	835
836	PA0264	6	2eje	A	7.2	38	20	transcription	general transcription factor ii-i;	solution structure of rsgi ruh-071, a gtf2i domain in human2 cdna	PA0264 solution structure of rsgi ruh-071, a gtf2i domain in human2 cdna	836
837	PA0264	7	1p0r	a	6.7	28	28	protein binding	ubiquitin-like 5;	solution structure of ubl5 a human ubiquitin-like protein	PA0264 solution structure of ubl5 a human ubiquitin-like protein	837
838	PA0264	8	2dzr	A	6.6	48	20	transcription	general transcription factor ii-i repeat domain-	solution structure of rsgi ruh-067, a gtf2i domain in human2 cdna	PA0264 solution structure of rsgi ruh-067, a gtf2i domain in human2 cdna	838
839	PA0264	9	3gb8	B	6.2	32	18	transport protein	snurportin-1;	crystal structure of crm1/snurportin-1 complex	PA0264 crystal structure of crm1/snurportin-1 complex	839
840	PA0267	1	1w25	B	100	22	135	signaling protein	stalked-cell differentiation controlling protein;	response regulator pled in complex with c-digmp	PA0267 response regulator pled in complex with c-digmp	840
841	PA0267	10	5bri	A	99.9	25	148	signaling protein	candidate response regulator, chey;	bacteriophytochrome response regulator rtbrr	PA0267 bacteriophytochrome response regulator rtbrr	841
842	PA0267	2	2ayx	A	100	20	132	transferase	sensor kinase protein rcsc;	solution structure of the e.coli rcsc c-terminus (residues2 700-949) containing linker region and phosphoreceiver3 domain	PA0267 solution structure of the e.coli rcsc c-terminus (residues2 700-949) containing linker region and phosphoreceiver3 domain	842
843	PA0267	3	5m7n	A	100	16	391	signaling protein	nitrogen assimilation regulatory protein;	crystal structure of ntrx from brucella abortus in complex with atp2 processed with the crystaldirect automated mounting and cryo-cooling3 technology	PA0267 crystal structure of ntrx from brucella abortus in complex with atp2 processed with the crystaldirect automated mounting and cryo-cooling3 technology	843
844	PA0267	4	3bre	A	100	24	146	signaling protein	probable two-component response regulator;	crystal structure of p.aeruginosa pa3702	PA0267 crystal structure of p.aeruginosa pa3702	844
845	PA0267	5	3i5a	A	100	22	143	signaling protein	response regulator/ggdef domain protein;	crystal structure of full-length wpsr from pseudomonas syringae	PA0267 crystal structure of full-length wpsr from pseudomonas syringae	845
846	PA0267	6	3eq2	A	100	21	163	signaling protein	probable two-component response regulator;	structure of hexagonal crystal form of pseudomonas2 aeruginosa rssb	PA0267 structure of hexagonal crystal form of pseudomonas2 aeruginosa rssb	846
847	PA0267	7	1ny5	A	100	20	141	transcription	transcriptional regulator (ntrc family);	crystal structure of sigm54 activator (aaa+ atpase) in the inactive2 state	PA0267 crystal structure of sigm54 activator (aaa+ atpase) in the inactive2 state	847
848	PA0267	8	1w25	a	99.9	21	138	signaling protein	stalked-cell differentiation controlling protein;	response regulator pled in complex with c-digmp	PA0267 response regulator pled in complex with c-digmp	848
849	PA0267	9	5ep0	A	99.9	19	138	transcription	putative repressor protein luxo;	quorum-sensing signal integrator luxo - receiver+catalytic domains	PA0267 quorum-sensing signal integrator luxo - receiver+catalytic domains	849
850	PA0269	1	2o4d	a	100	97	143	unknown function	hypothetical protein pa0269;	crystal structure of a hypothetical protein from pseudomonas2 aeruginosa	PA0269 crystal structure of a hypothetical protein from pseudomonas2 aeruginosa	850
851	PA0269	10	3bey	C	99.3	22	67	structural genomics, unknown function	conserved protein o27018;	crystal structure of the protein o27018 from methanobacterium2 thermoautotrophicum. northeast structural genomics consortium target3 tt217	PA0269 crystal structure of the protein o27018 from methanobacterium2 thermoautotrophicum. northeast structural genomics consortium target3 tt217	851
852	PA0269	2	2gmy	a	100	43	142	structural genomics, unknown function	hypothetical protein atu0492;	crystal structure of a protein of unknown function atu0492 from2 agrobacterium tumefaciens, putative antioxidant defence protein ahpd	PA0269 crystal structure of a protein of unknown function atu0492 from2 agrobacterium tumefaciens, putative antioxidant defence protein ahpd	852
853	PA0269	3	3c1l	B	100	19	144	oxidoreductase	putative antioxidant defense protein mlr4105;	crystal structure of an antioxidant defense protein (mlr4105) from2 mesorhizobium loti maff303099 at 2.00 a resolution	PA0269 crystal structure of an antioxidant defense protein (mlr4105) from2 mesorhizobium loti maff303099 at 2.00 a resolution	853
854	PA0269	4	2pfx	a	100	20	140	oxidoreductase	uncharacterized peroxidase-related protein;	crystal structure of uncharacterized peroxidase-related protein2 (yp_614459.1) from silicibacter sp. tm1040 at 1.70 a resolution	PA0269 crystal structure of uncharacterized peroxidase-related protein2 (yp_614459.1) from silicibacter sp. tm1040 at 1.70 a resolution	854
855	PA0269	5	3lvy	B	100	16	140	lyase	carboxymuconolactone decarboxylase family;	crystal structure of carboxymuconolactone decarboxylase2 family protein smu.961 from streptococcus mutans	PA0269 crystal structure of carboxymuconolactone decarboxylase2 family protein smu.961 from streptococcus mutans	855
856	PA0269	6	2prr	a	100	21	144	oxidoreductase	alkylhydroperoxidase ahpd core: uncharacterized peroxidase-	crystal structure of alkylhydroperoxidase ahpd core: uncharacterized2 peroxidase-related protein (yp_296737.1) from ralstonia eutropha3 jmp134 at 2.15 a resolution	PA0269 crystal structure of alkylhydroperoxidase ahpd core: uncharacterized2 peroxidase-related protein (yp_296737.1) from ralstonia eutropha3 jmp134 at 2.15 a resolution	856
857	PA0269	7	2oyo	a	100	25	144	oxidoreductase	uncharacterized peroxidase-related protein;	crystal structure of uncharacterized peroxidase-related protein2 (yp_604910.1) from deinococcus geothermalis dsm 11300 at 1.51 a3 resolution	PA0269 crystal structure of uncharacterized peroxidase-related protein2 (yp_604910.1) from deinococcus geothermalis dsm 11300 at 1.51 a3 resolution	857
858	PA0269	8	5dj4	D	99.8	17	140	signaling protein	sestrin-2;	leucine-bound sestrin2 from homo sapiens	PA0269 leucine-bound sestrin2 from homo sapiens	858
859	PA0269	9	2ouw	a	99.8	22	144	oxidoreductase	alkylhydroperoxidase ahpd core;	crystal structure of alkylhydroperoxidase ahpd core (yp_425393.1) from2 rhodospirillum rubrum atcc 11170 at 1.95 a resolution	PA0269 crystal structure of alkylhydroperoxidase ahpd core (yp_425393.1) from2 rhodospirillum rubrum atcc 11170 at 1.95 a resolution	859
860	PA0270	1	2f4p	a	99.8	21	97	unknown function	hypothetical protein tm1010;	crystal structure of a cupin-like protein (tm1010) from thermotoga2 maritima msb8 at 1.90 a resolution	PA0270 crystal structure of a cupin-like protein (tm1010) from thermotoga2 maritima msb8 at 1.90 a resolution	860
861	PA0270	10	1vj2	a	99.6	19	105	metal binding protein	novel manganese-containing cupin tm1459;	crystal structure of a novel family of manganese-containing cupin2 (tm1459) from thermotoga maritima at 1.65 a resolution	PA0270 crystal structure of a novel family of manganese-containing cupin2 (tm1459) from thermotoga maritima at 1.65 a resolution	861
862	PA0270	2	4bif	C	99.8	23	96	lyase	cupin 2 conserved barrel domain protein;	biochemical and structural characterisation of a novel2 manganese-dependent hydroxynitrile lyase from bacteria	PA0270 biochemical and structural characterisation of a novel2 manganese-dependent hydroxynitrile lyase from bacteria	862
863	PA0270	3	3jzv	A	99.7	18	113	structural genomics, unknown function	uncharacterized protein rru_a2000;	crystal structure of rru_a2000 from rhodospirillum rubrum: a cupin-22 domain.	PA0270 crystal structure of rru_a2000 from rhodospirillum rubrum: a cupin-22 domain.	863
864	PA0270	4	1lr5	a	99.7	20	88	protein binding	auxin binding protein 1;	crystal structure of auxin binding protein	PA0270 crystal structure of auxin binding protein	864
865	PA0270	5	3ibm	B	99.7	17	90	structural genomics, unknown function	cupin 2, conserved barrel domain protein;	crystal structure of cupin 2 domain-containing protein hhal_0468 from2 halorhodospira halophila	PA0270 crystal structure of cupin 2 domain-containing protein hhal_0468 from2 halorhodospira halophila	865
866	PA0270	6	4b29	A	99.7	22	87	hydrolase	dimethylsulfoniopropionate lyase;	crystal structures of dmsp lyases rddddp and rndddqii	PA0270 crystal structures of dmsp lyases rddddp and rndddqii	866
867	PA0270	7	3kgz	A	99.6	16	106	structural genomics, unknown function	cupin 2 conserved barrel domain protein;	crystal structure of a cupin 2 conserved barrel domain protein from2 rhodopseudomonas palustris	PA0270 crystal structure of a cupin 2 conserved barrel domain protein from2 rhodopseudomonas palustris	867
868	PA0270	8	3es1	A	99.6	23	94	structural genomics, unknown function	cupin 2, conserved barrel domain protein;	crystal structure of protein with a cupin-like fold and unknown2 function (yp_001165807.1) from novosphingobium aromaticivorans dsm3 12444 at 1.91 a resolution	PA0270 crystal structure of protein with a cupin-like fold and unknown2 function (yp_001165807.1) from novosphingobium aromaticivorans dsm3 12444 at 1.91 a resolution	868
869	PA0270	9	1o4t	a	99.6	18	84	lyase	putative oxalate decarboxylase;	crystal structure of a predicted oxalate decarboxylase (tm1287) from2 thermotoga maritima at 1.95 a resolution	PA0270 crystal structure of a predicted oxalate decarboxylase (tm1287) from2 thermotoga maritima at 1.95 a resolution	869
870	PA0271	1	2bbe	A	99.9	18	89	structural genomics, unknown function	hypothetical protein so0527;	crystal structure of protein so0527 from shewanella oneidensis	PA0271 crystal structure of protein so0527 from shewanella oneidensis	870
871	PA0271	2	2fb0	A	99.9	14	89	structural genomics, unknown function	conserved hypothetical protein;	crystal structure of conserved protein of unknown function from2 bacteroides thetaiotaomicron vpi-5482 at 2.10 a resolution, possible3 oxidoreductase	PA0271 crystal structure of conserved protein of unknown function from2 bacteroides thetaiotaomicron vpi-5482 at 2.10 a resolution, possible3 oxidoreductase	871
872	PA0271	3	2pd1	a	99.9	15	88	structural genomics, unknown function	hypothetical protein;	crystal structure of ne2512 protein of unknown function from2 nitrosomonas europaea	PA0271 crystal structure of ne2512 protein of unknown function from2 nitrosomonas europaea	872
873	PA0271	4	4dpo	A	99.9	14	89	unknown function	conserved protein;	crystal structure of a conserved protein mm_1583 from methanosarcina2 mazei go1	PA0271 crystal structure of a conserved protein mm_1583 from methanosarcina2 mazei go1	873
874	PA0271	5	3e8o	B	99.9	18	88	oxidoreductase	uncharacterized protein with erredoxin-like fold;	crystal structure of a putative antibiotic biosynthesis monooxygenase2 (dr_2100) from deinococcus radiodurans at 1.40 a resolution	PA0271 crystal structure of a putative antibiotic biosynthesis monooxygenase2 (dr_2100) from deinococcus radiodurans at 1.40 a resolution	874
875	PA0271	6	2omo	C	99.9	8	88	oxidoreductase	duf176;	putative antibiotic biosynthesis monooxygenase from nitrosomonas2 europaea	PA0271 putative antibiotic biosynthesis monooxygenase from nitrosomonas2 europaea	875
876	PA0271	7	3mcs	B	99.9	9	88	oxidoreductase	putative monooxygenase;	crystal structure of putative monooxygenase (fn1347) from2 fusobacterium nucleatum subsp. nucleatum atcc 25586 at 2.55 a3 resolution	PA0271 crystal structure of putative monooxygenase (fn1347) from2 fusobacterium nucleatum subsp. nucleatum atcc 25586 at 2.55 a3 resolution	876
877	PA0271	8	4zos	A	99.9	18	88	structural genomics, unknown function	protein ye0340 from yersinia enterocolitica subsp.	2.20 angstrom resolution crystal structure of protein ye0340 of2 unidentified function from yersinia enterocolitica subsp.3 enterocolitica 8081]	PA0271 2.20 angstrom resolution crystal structure of protein ye0340 of2 unidentified function from yersinia enterocolitica subsp.3 enterocolitica 8081]	877
878	PA0271	9	1y0h	a	99.9	15	89	structural genomics, unknown function	hypothetical protein rv0793;	structure of rv0793 from mycobacterium tuberculosis	PA0271 structure of rv0793 from mycobacterium tuberculosis	878
879	PA0271	10	1tuv	a	99.9	20	83	unknown function	protein ygin;	crystal structure of ygin in complex with menadione	PA0271 crystal structure of ygin in complex with menadione	879
880	PA0274	1	2btv	B	48.3	39	40	virus	protein (vp3 core protein);	atomic model for bluetongue virus (btv) core	PA0274 atomic model for bluetongue virus (btv) core	880
881	PA0274	10	44167	A	35.1	61	17	neuropeptide	peptide yy;	structure of human pyy	PA0274 structure of human pyy	881
882	PA0274	2	2btv	a	43.2	39	40	virus	protein (vp3 core protein);	atomic model for bluetongue virus (btv) core	PA0274 atomic model for bluetongue virus (btv) core	882
883	PA0274	3	3dfr	a	42.6	38	22	oxido-reductase	dihydrofolate reductase;	crystal structures of escherichia coli and lactobacillus2 casei dihydrofolate reductase refined at 1.7 angstroms3 resolution. i. general features and binding of methotrexate	PA0274 crystal structures of escherichia coli and lactobacillus2 casei dihydrofolate reductase refined at 1.7 angstroms3 resolution. i. general features and binding of methotrexate	883
884	PA0274	4	3tq8	A	38.7	40	14	oxidoreductase/oxidoreductase inhibitor	dihydrofolate reductase;	structure of the dihydrofolate reductase (fola) from coxiella burnetii2 in complex with trimethoprim	PA0274 structure of the dihydrofolate reductase (fola) from coxiella burnetii2 in complex with trimethoprim	884
885	PA0274	5	1ron	A	37.9	44	17	neuropeptide	neuropeptide y;	nmr solution structure of human neuropeptide y	PA0274 nmr solution structure of human neuropeptide y	885
886	PA0274	6	2bf9	A	37.5	39	17	hormone	pancreatic hormone;	anisotropic refinement of avian (turkey) pancreatic2 polypeptide at 0.99 angstroms resolution.	PA0274 anisotropic refinement of avian (turkey) pancreatic2 polypeptide at 0.99 angstroms resolution.	886
887	PA0274	7	1tz5	A	35.9	44	17	hormone/growth factor	chimera of pancreatic hormone and neuropeptide y;	[pnpy19-23]-hpp bound to dpc micelles	PA0274 [pnpy19-23]-hpp bound to dpc micelles	887
888	PA0274	8	1g6u	B	35.6	27	44	de novo protein	domain swapped dimer;	crystal structure of a domain swapped dimer	PA0274 crystal structure of a domain swapped dimer	888
889	PA0274	9	1ewn	a	35.5	24	16	hydrolase/dna	3-methyl-adenine dna glycosylase;	crystal structure of the human aag dna repair glycosylase2 complexed with 1,n6-ethenoadenine-dna	PA0274 crystal structure of the human aag dna repair glycosylase2 complexed with 1,n6-ethenoadenine-dna	889
890	PA0276	1	2kv5	A	37.3	39	17	toxin	putative uncharacterized protein rnai;	solution structure of the par toxin fst in dpc micelles	PA0276 solution structure of the par toxin fst in dpc micelles	890
891	PA0276	2	3bqo	a	36.4	26	30	dna binding protein	telomeric repeat-binding factor 1;	crystal structure of trf1 trfh domain and tin2 peptide2 complex	PA0276 crystal structure of trf1 trfh domain and tin2 peptide2 complex	891
892	PA0276	3	3bu8	B	24.1	32	30	dna binding protein	telomeric repeat-binding factor 2;	crystal structure of trf2 trfh domain and tin2 peptide2 complex	PA0276 crystal structure of trf2 trfh domain and tin2 peptide2 complex	892
893	PA0276	4	1h6p	a	22.1	32	30	telomere binding	telomeric repeat binding factor 2;	dimeristion domain from human trf2	PA0276 dimeristion domain from human trf2	893
894	PA0276	5	1w5c	L	16.5	25	11	photosynthesis	cytochrome b559 beta subunit;	photosystem ii from thermosynechococcus elongatus	PA0276 photosystem ii from thermosynechococcus elongatus	894
895	PA0276	6	2axt	f	16.3	25	11	electron transport	cytochrome b559 beta subunit;	crystal structure of photosystem ii from thermosynechococcus elongatus	PA0276 crystal structure of photosystem ii from thermosynechococcus elongatus	895
896	PA0276	7	1dnu	B	14.7	30	20	oxidoreductase	myeloperoxidase;	structural analyses of human myeloperoxidase-thiocyanate complex	PA0276 structural analyses of human myeloperoxidase-thiocyanate complex	896
897	PA0276	8	3j39	r	13.1	15	25	ribosome	60s ribosomal protein l19;	structure of the d. melanogaster 60s ribosomal proteins	PA0276 structure of the d. melanogaster 60s ribosomal proteins	897
898	PA0276	9	3t4r	A	11.6	14	13	viral protein	phosphoprotein;	lettuce necrotic yellow virus phosphoprotein c-terminal domain	PA0276 lettuce necrotic yellow virus phosphoprotein c-terminal domain	898
899	PA0276	10	3iz5	b	10.9	21	13	ribosome	60s ribosomal protein l2 (l2p);	localization of the large subunit ribosomal proteins into a 5.5 a2 cryo-em map of triticum aestivum translating 80s ribosome	PA0276 localization of the large subunit ribosomal proteins into a 5.5 a2 cryo-em map of triticum aestivum translating 80s ribosome	899
900	PA0278	1	3gia	A	31.4	8	87	transport protein	uncharacterized protein mj0609;	crystal structure of apct transporter	PA0278 crystal structure of apct transporter	900
901	PA0278	2	4z7f	D	30.5	12	115	transport protein	folate ecf transporter;	crystal structure of folt bound with folic acid	PA0278 crystal structure of folt bound with folic acid	901
902	PA0278	3	3lrc	C	26.4	14	81	transport protein	arginine/agmatine antiporter;	structure of e. coli adic (p1)	PA0278 structure of e. coli adic (p1)	902
903	PA0278	4	4o9u	B	25.3	15	188	membrane protein	nad(p) transhydrogenase subunit beta;	mechanism of transhydrogenase coupling proton translocation and2 hydride transfer	PA0278 mechanism of transhydrogenase coupling proton translocation and2 hydride transfer	903
904	PA0278	5	2w2e	A	10.9	13	208	membrane protein	aquaporin pip2-7 7;	1.15 angstrom crystal structure of p.pastoris aquaporin,2 aqy1, in a closed conformation at ph 3.5	PA0278 1.15 angstrom crystal structure of p.pastoris aquaporin,2 aqy1, in a closed conformation at ph 3.5	904
905	PA0278	6	5azc	A	8.3	17	45	transferase	prolipoprotein diacylglyceryl transferase;	crystal structure of escherichia coli lgt in complex with2 phosphatidylglycerol	PA0278 crystal structure of escherichia coli lgt in complex with2 phosphatidylglycerol	905
906	PA0278	7	1rh1	A	8.1	10	69	antibiotic	colicin b;	crystal structure of the cytotoxic bacterial protein2 colicin b at 2.5 a resolution	PA0278 crystal structure of the cytotoxic bacterial protein2 colicin b at 2.5 a resolution	906
907	PA0278	8	4o9t	H	7.1	15	186	membrane protein	nad(p) transhydrogenase subunit beta;	mechanism of transhydrogenase coupling proton translocation and2 hydride transfer	PA0278 mechanism of transhydrogenase coupling proton translocation and2 hydride transfer	907
908	PA0278	9	1rh1	a	5.6	10	69	antibiotic	colicin b;	crystal structure of the cytotoxic bacterial protein2 colicin b at 2.5 a resolution	PA0278 crystal structure of the cytotoxic bacterial protein2 colicin b at 2.5 a resolution	908
909	PA0278	10	1col	a	5.4	19	69	antibacterial protein	colicin a;	refined structure of the pore-forming domain of colicin a2 at 2.4 angstroms resolution	PA0278 refined structure of the pore-forming domain of colicin a2 at 2.4 angstroms resolution	909
910	PA0284	1	1ra0	a	24.4	22	17	hydrolase	cytosine deaminase;	bacterial cytosine deaminase d314g mutant bound to 5-fluoro-4-(s)-2 hydroxy-3,4-dihydropyrimidine.	PA0284 bacterial cytosine deaminase d314g mutant bound to 5-fluoro-4-(s)-2 hydroxy-3,4-dihydropyrimidine.	910
911	PA0284	10	1m5w	a	10.9	38	34	biosynthetic protein	pyridoxal phosphate biosynthetic protein pdxj;	1.96 a crystal structure of pyridoxine 5'-phosphate synthase in2 complex with 1-deoxy-d-xylulose phosphate	PA0284 1.96 a crystal structure of pyridoxine 5'-phosphate synthase in2 complex with 1-deoxy-d-xylulose phosphate	911
912	PA0284	2	4dci	A	23.4	43	13	structural genomics, unknown function	uncharacterized protein;	crystal structure of unknown funciton protein from synechococcus sp.2 wh 8102	PA0284 crystal structure of unknown funciton protein from synechococcus sp.2 wh 8102	912
913	PA0284	3	3gk0	H	22	38	34	transferase	pyridoxine 5'-phosphate synthase;	crystal structure of pyridoxal phosphate biosynthetic protein from2 burkholderia pseudomallei	PA0284 crystal structure of pyridoxal phosphate biosynthetic protein from2 burkholderia pseudomallei	913
914	PA0284	4	2du4	B	17.2	32	18	ligase/rna	o-phosphoseryl-trna synthetase;	crystal structure of archaeoglobus fulgidus o-phosphoseryl-2 trna synthetase complexed with trnacys	PA0284 crystal structure of archaeoglobus fulgidus o-phosphoseryl-2 trna synthetase complexed with trnacys	914
915	PA0284	5	3o6c	A	17	35	34	transferase	pyridoxine 5'-phosphate synthase;	pyridoxal phosphate biosynthetic protein pdxj from campylobacter2 jejuni	PA0284 pyridoxal phosphate biosynthetic protein pdxj from campylobacter2 jejuni	915
916	PA0284	6	2du3	A	15.5	32	18	ligase/rna	o-phosphoseryl-trna synthetase;	crystal structure of archaeoglobus fulgidus o-phosphoseryl-2 trna synthetase complexed with trnacys and o-phosphoserine	PA0284 crystal structure of archaeoglobus fulgidus o-phosphoseryl-2 trna synthetase complexed with trnacys and o-phosphoserine	916
917	PA0284	7	2i94	B	14.3	38	12	protein binding	rhodopsin kinase;	nmr structure of recoverin bound to rhodopsin kinase	PA0284 nmr structure of recoverin bound to rhodopsin kinase	917
918	PA0284	8	1tmo	a	14.2	29	16	oxidoreductase	trimethylamine n-oxide reductase;	trimethylamine n-oxide reductase from shewanella massilia	PA0284 trimethylamine n-oxide reductase from shewanella massilia	918
919	PA0284	9	5dlc	C	11.1	38	34	transferase	pyridoxine 5'-phosphate synthase;	x-ray crystal structure of a pyridoxine 5-prime-phosphate synthase2 from pseudomonas aeruginosa	PA0284 x-ray crystal structure of a pyridoxine 5-prime-phosphate synthase2 from pseudomonas aeruginosa	919
920	PA0307	1	2ywi	A	100	22	160	structural genomics, unknown function	hypothetical conserved protein;	crystal structure of uncharacterized conserved protein from2 geobacillus kaustophilus	PA0307 crystal structure of uncharacterized conserved protein from2 geobacillus kaustophilus	920
921	PA0307	2	2cvb	a	100	22	160	structural genomics, unknown function	probable thiol-disulfide isomerase/thioredoxin;	crystal structure of a thioredoxin-like protein from thermus2 thermophilus hb8	PA0307 crystal structure of a thioredoxin-like protein from thermus2 thermophilus hb8	921
922	PA0307	3	3u5r	G	100	20	162	structural genomics, unknown function	uncharacterized protein;	crystal structure of a hypothetical protein smc02350 from2 sinorhizobium meliloti 1021	PA0307 crystal structure of a hypothetical protein smc02350 from2 sinorhizobium meliloti 1021	922
923	PA0307	4	2hyx	A	99.9	18	147	unknown function	protein dipz;	structure of the c-terminal domain of dipz from mycobacterium2 tuberculosis	PA0307 structure of the c-terminal domain of dipz from mycobacterium2 tuberculosis	923
924	PA0307	5	4tr3	A	99.8	14	141	oxidoreductase	type iii iodothyronine deiodinase;	mouse iodothyronine deiodinase 3 catalytic core, semet-labeled active2 site mutant secys->cys	PA0307 mouse iodothyronine deiodinase 3 catalytic core, semet-labeled active2 site mutant secys->cys	924
925	PA0307	6	2fy6	a	99.8	15	131	oxidoreductase	peptide methionine sulfoxide reductase msra/msrb;	structure of the n-terminal domain of neisseria meningitidis pilb	PA0307 structure of the n-terminal domain of neisseria meningitidis pilb	925
926	PA0307	7	4ka0	C	99.7	14	137	oxidoreductase	putative thiol-disulfide oxidoreductase;	crystal structure of a putative thiol-disulfide oxidoreductase from2 bacteroides vulgatus (target nysgrc-011676), space group p21221	PA0307 crystal structure of a putative thiol-disulfide oxidoreductase from2 bacteroides vulgatus (target nysgrc-011676), space group p21221	926
927	PA0307	8	2lrt	A	99.7	18	138	oxidoreductase	uncharacterized protein;	solution structure of the uncharacterized thioredoxin-like protein2 bvu_1432 from bacteroides vulgatus	PA0307 solution structure of the uncharacterized thioredoxin-like protein2 bvu_1432 from bacteroides vulgatus	927
928	PA0307	9	4fo5	A	99.7	14	134	oxidoreductase	thioredoxin-like protein;	crystal structure of a thioredoxin-like protein (bdi_1100) from2 parabacteroides distasonis atcc 8503 at 2.02 a resolution	PA0307 crystal structure of a thioredoxin-like protein (bdi_1100) from2 parabacteroides distasonis atcc 8503 at 2.02 a resolution	928
929	PA0307	10	2b5x	a	99.7	15	133	oxidoreductase	ykuv protein;	solution structure of a thioredoxin-like protein in the2 reduced form	PA0307 solution structure of a thioredoxin-like protein in the2 reduced form	929
930	PA0308	1	1cr6	A	100	14	320	hydrolase	epoxide hydrolase;	crystal structure of murine soluble epoxide hydrolase2 complexed with cpu inhibitor	PA0308 crystal structure of murine soluble epoxide hydrolase2 complexed with cpu inhibitor	930
931	PA0308	2	3i28	A	100	16	320	hydrolase	epoxide hydrolase 2;	crystal structure of soluble epoxide hydrolase	PA0308 crystal structure of soluble epoxide hydrolase	931
932	PA0308	3	4d9j	I	100	18	266	de novo protein	designed 16nm tetrahedral protein cage containing non-haem	structure of a 16 nm protein cage designed by fusing symmetric2 oligomeric domains	PA0308 structure of a 16 nm protein cage designed by fusing symmetric2 oligomeric domains	932
933	PA0308	4	3jw8	A	100	20	261	hydrolase	mgll protein;	crystal structure of human mono-glyceride lipase	PA0308 crystal structure of human mono-glyceride lipase	933
934	PA0308	5	3hju	B	100	20	263	hydrolase	monoglyceride lipase;	crystal structure of human monoglyceride lipase	PA0308 crystal structure of human monoglyceride lipase	934
935	PA0308	6	4qla	B	100	14	326	hydrolase	juvenile hormone epoxide hydrolase;	crystal structure of juvenile hormone epoxide hydrolase from the2 silkworm bombyx mori	PA0308 crystal structure of juvenile hormone epoxide hydrolase from the2 silkworm bombyx mori	935
936	PA0308	7	4qla	A	100	14	326	hydrolase	juvenile hormone epoxide hydrolase;	crystal structure of juvenile hormone epoxide hydrolase from the2 silkworm bombyx mori	PA0308 crystal structure of juvenile hormone epoxide hydrolase from the2 silkworm bombyx mori	936
937	PA0308	8	4zwn	D	100	17	275	hydrolase	monoglyceride lipase;	crystal structure of a soluble variant of the monoglyceride lipase2 from saccharomyces cerevisiae	PA0308 crystal structure of a soluble variant of the monoglyceride lipase2 from saccharomyces cerevisiae	937
938	PA0308	9	1mtz	a	100	20	263	hydrolase	proline iminopeptidase;	crystal structure of the tricorn interacting factor f1	PA0308 crystal structure of the tricorn interacting factor f1	938
939	PA0308	10	2y6v	B	100	14	266	hydrolase	peroxisomal membrane protein lpx1;	peroxisomal alpha-beta-hydrolase lpx1 (yor084w) from2 saccharomyces cerevisiae (crystal form i)	PA0308 peroxisomal alpha-beta-hydrolase lpx1 (yor084w) from2 saccharomyces cerevisiae (crystal form i)	939
940	PA0309	1	2x3o	B	97.6	12	84	unknown function	hypothetical protein pa0856;	crystal structure of the hypothetical protein pa0856 from2 pseudomonas aeruginosa	PA0309 crystal structure of the hypothetical protein pa0856 from2 pseudomonas aeruginosa	940
941	PA0309	2	3c2c	a	33.8	10	19	electron transport protein (cytochrome)	cytochrome c2;	refinement of the crystal structure of oxidized2 rhodospirillum rubrum cytochrome c2	PA0309 refinement of the crystal structure of oxidized2 rhodospirillum rubrum cytochrome c2	941
942	PA0309	3	2f9j	P	32.8	60	9	rna binding protein	splicing factor 3b subunit 1;	3.0 angstrom resolution structure of a y22m mutant of the spliceosomal2 protein p14 bound to a region of sf3b155	PA0309 3.0 angstrom resolution structure of a y22m mutant of the spliceosomal2 protein p14 bound to a region of sf3b155	942
943	PA0309	4	2amh	a	31.1	7	13	structural genomics, unknown function	septum formation protein maf homologue, putative;	crystal structure of maf-like protein tbru21784aaa from t.brucei	PA0309 crystal structure of maf-like protein tbru21784aaa from t.brucei	943
944	PA0309	5	4h1x	A	30	13	30	structural genomics, unknown function	phosphate-binding protein psts 2;	crystal structure of a phosphate abc transporter, phosphate-binding2 protein (sp_2084) from streptococcus pneumoniae tigr4 at 1.77 a3 resolution	PA0309 crystal structure of a phosphate abc transporter, phosphate-binding2 protein (sp_2084) from streptococcus pneumoniae tigr4 at 1.77 a3 resolution	944
945	PA0309	6	4lvn	P	29.4	40	14	hydrolase/inhibitor/immune system	subtilisin-like serine protease;	crystal structure of pfsub1-prodomain-nimp.m7 fab complex	PA0309 crystal structure of pfsub1-prodomain-nimp.m7 fab complex	945
946	PA0309	7	2zxy	A	28.7	27	48	oxygen binding, transport protein	cytochrome c552;	crystal structure of cytochrome c555 from aquifex aeolicus	PA0309 crystal structure of cytochrome c555 from aquifex aeolicus	946
947	PA0309	8	1hyw	a	27.2	24	20	viral protein	head-to-tail joining protein w;	solution structure of bacteriophage lambda gpw	PA0309 solution structure of bacteriophage lambda gpw	947
948	PA0309	9	4jhc	A	26.7	50	13	cell cycle	maf-like protein ycef;	crystal structure of the uncharacterized maf protein ycef from e. coli	PA0309 crystal structure of the uncharacterized maf protein ycef from e. coli	948
949	PA0309	10	3cp5	A	26.4	10	19	electron transport	cytochrome c;	cytochrome c from rhodothermus marinus	PA0309 cytochrome c from rhodothermus marinus	949
950	PA0310	1	4iw3	J	100	60	199	metal binding protein/translation	putative uncharacterized protein;	crystal structure of a pseudomonas putida prolyl-4-hydroxylase (p4h)2 in complex with elongation factor tu (ef-tu)	PA0310 crystal structure of a pseudomonas putida prolyl-4-hydroxylase (p4h)2 in complex with elongation factor tu (ef-tu)	950
951	PA0310	10	3dkq	B	100	24	184	oxidoreductase	pkhd-type hydroxylase sbal_3634;	crystal structure of putative oxygenase (yp_001051978.1) from2 shewanella baltica os155 at 2.26 a resolution	PA0310 crystal structure of putative oxygenase (yp_001051978.1) from2 shewanella baltica os155 at 2.26 a resolution	951
952	PA0310	2	2g19	A	100	26	202	oxidoreductase	egl nine homolog 1;	cellular oxygen sensing: crystal structure of hypoxia-2 inducible factor prolyl hydroxylase (phd2)	PA0310 cellular oxygen sensing: crystal structure of hypoxia-2 inducible factor prolyl hydroxylase (phd2)	952
953	PA0310	3	3oui	A	100	28	190	oxidoreductase	egl nine homolog 1;	phd2-r717 with 40787422	PA0310 phd2-r717 with 40787422	953
954	PA0310	4	5c5t	B	100	24	183	oxidoreductase	prolyl 4-hydroxylase;	the crystal structure of viral collagen prolyl hydroxylase vcph from2 paramecium bursaria chlorella virus-1 - 2og complex	PA0310 the crystal structure of viral collagen prolyl hydroxylase vcph from2 paramecium bursaria chlorella virus-1 - 2og complex	954
955	PA0310	5	3kt4	A	100	17	190	oxidoreductase	pkhd-type hydroxylase tpa1;	crystal structure of tpa1 from saccharomyces cerevisiae, a component2 of the messenger ribonucleoprotein complex	PA0310 crystal structure of tpa1 from saccharomyces cerevisiae, a component2 of the messenger ribonucleoprotein complex	955
956	PA0310	6	2jij	A	100	22	182	hydrolase	prolyl-4 hydroxylase;	crystal structure of the apo form of chlamydomonas2 reinhardtii prolyl-4 hydroxylase type i	PA0310 crystal structure of the apo form of chlamydomonas2 reinhardtii prolyl-4 hydroxylase type i	956
957	PA0310	7	3itq	B	100	24	183	oxidoreductase	prolyl 4-hydroxylase, alpha subunit domain protein;	crystal structure of a prolyl 4-hydroxylase from bacillus anthracis	PA0310 crystal structure of a prolyl 4-hydroxylase from bacillus anthracis	957
958	PA0310	8	4nhy	C	100	19	178	oxidoreductase/oxidoreductase inhibitor	2-oxoglutarate and iron-dependent oxygenase domain-	crystal structure of human ogfod1, 2-oxoglutarate and iron-dependent2 oxygenase domain containing 1, in complex with pyridine-2,4-3 dicarboxylic acid (2,4-pdca)	PA0310 crystal structure of human ogfod1, 2-oxoglutarate and iron-dependent2 oxygenase domain containing 1, in complex with pyridine-2,4-3 dicarboxylic acid (2,4-pdca)	958
959	PA0310	9	3mgu	A	100	19	193	oxidoreductase	pkhd-type hydroxylase tpa1;	saccharomyces cerevisiae tpa1	PA0310 saccharomyces cerevisiae tpa1	959
960	PA0311	1	2oxt	C	24.6	52	36	viral protein	nucleoside-2'-o-methyltransferase;	crystal structure of meaban virus nucleoside-2'-o-2 methyltransferase	PA0311 crystal structure of meaban virus nucleoside-2'-o-2 methyltransferase	960
961	PA0311	2	3ely	A	24.3	46	59	transferase	methyltransferase;	wesselsbron virus methyltransferase in complex with adohcy	PA0311 wesselsbron virus methyltransferase in complex with adohcy	961
962	PA0311	3	3m1c	B	23	24	35	viral protein	envelope glycoprotein l;	crystal structure of the conserved herpesvirus fusion regulator2 complex gh-gl	PA0311 crystal structure of the conserved herpesvirus fusion regulator2 complex gh-gl	962
963	PA0311	4	4pch	E	20.7	40	19	viral protein	vp1;	structure of human polyomavirus 7 (hpyv7) vp1 pentamer	PA0311 structure of human polyomavirus 7 (hpyv7) vp1 pentamer	963
964	PA0311	5	1kw3	b	20.4	19	74	oxidoreductase	2,3-dihydroxybiphenyl dioxygenase;	crystal structure of 2,3-dihydroxybiphenyal dioxygenase (bphc) at 1.452 a resolution	PA0311 crystal structure of 2,3-dihydroxybiphenyal dioxygenase (bphc) at 1.452 a resolution	964
965	PA0311	6	4k6m	A	12	52	36	transferase	polyprotein;	crystal structure of the full-length japanese encephalitis virus ns5	PA0311 crystal structure of the full-length japanese encephalitis virus ns5	965
966	PA0311	7	5ccv	H	11.5	45	36	transferase	rna-directed rna polymerase ns5;	crystal structure of full-length ns5 from dengue virus type 3	PA0311 crystal structure of full-length ns5 from dengue virus type 3	966
967	PA0311	8	2h9e	c	11.1	60	9	hydrolase/hydrolase inhibitor	anti-coagulant protein c2;	crystal structure of fxa/selectide/napc2 ternary complex	PA0311 crystal structure of fxa/selectide/napc2 ternary complex	967
968	PA0311	9	3nmx	F	11	88	7	cell adhesion/cell cycle	rho guanine nucleotide exchange factor 4;	crystal structure of apc complexed with asef	PA0311 crystal structure of apc complexed with asef	968
969	PA0311	10	3nmx	D	11	88	7	cell adhesion/cell cycle	rho guanine nucleotide exchange factor 4;	crystal structure of apc complexed with asef	PA0311 crystal structure of apc complexed with asef	969
970	PA0312	1	3gaa	B	80	19	62	structural genomics, unknown function	uncharacterized protein ta1441;	the crystal structure of the protein with unknown function from2 thermoplasma acidophilum	PA0312 the crystal structure of the protein with unknown function from2 thermoplasma acidophilum	970
971	PA0312	10	1wj6	a	18.7	23	42	protein binding	kiaa0049 protein;	solution structure of rsgi ruh-024, a pb1 domain in human2 cdna, kiaa0049	PA0312 solution structure of rsgi ruh-024, a pb1 domain in human2 cdna, kiaa0049	971
972	PA0312	2	2otn	B	71.6	17	91	isomerase	diaminopimelate epimerase;	crystal structure of the catalytically active form of diaminopimelate2 epimerase from bacillus anthracis	PA0312 crystal structure of the catalytically active form of diaminopimelate2 epimerase from bacillus anthracis	972
973	PA0312	3	2oda	B	36	21	60	protein binding	hypothetical protein pspto_2114;	crystal structure of pspto_2114	PA0312 crystal structure of pspto_2114	973
974	PA0312	4	2hxv	A	32.6	27	49	biosynthetic protein	diaminohydroxyphosphoribosylaminopyrimidine deaminase/ 5-	crystal structure of a diaminohydroxyphosphoribosylaminopyrimidine2 deaminase/ 5-amino-6-(5-phosphoribosylamino)uracil reductase (tm1828)3 from thermotoga maritima at 1.80 a resolution	PA0312 crystal structure of a diaminohydroxyphosphoribosylaminopyrimidine2 deaminase/ 5-amino-6-(5-phosphoribosylamino)uracil reductase (tm1828)3 from thermotoga maritima at 1.80 a resolution	974
975	PA0312	5	1ejb	a	29.7	17	47	transferase	lumazine synthase;	lumazine synthase from saccharomyces cerevisiae	PA0312 lumazine synthase from saccharomyces cerevisiae	975
976	PA0312	6	2isy	a	25.8	21	30	transcription	iron-dependent repressor ider;	crystal structure of the nickel-activated two-domain iron-2 dependent regulator (ider)	PA0312 crystal structure of the nickel-activated two-domain iron-2 dependent regulator (ider)	976
977	PA0312	7	1g3w	a	25.5	21	30	gene regulation	diphtheria toxin repressor;	cd-cys102ser dtxr	PA0312 cd-cys102ser dtxr	977
978	PA0312	8	4qbo	A	19.2	18	73	hydrolase	nuclease;	vrr_nuc domain	PA0312 vrr_nuc domain	978
979	PA0312	9	3noy	A	19	17	98	oxidoreductase	4-hydroxy-3-methylbut-2-en-1-yl diphosphate synthase;	crystal structure of ispg (gcpe)	PA0312 crystal structure of ispg (gcpe)	979
980	PA0315	1	3pe9	B	96.9	18	108	unknown function	fibronectin(iii)-like module;	structures of clostridium thermocellum cbha fibronectin(iii)-like2 modules	PA0315 structures of clostridium thermocellum cbha fibronectin(iii)-like2 modules	980
981	PA0315	2	3pe9	C	96.8	19	108	unknown function	fibronectin(iii)-like module;	structures of clostridium thermocellum cbha fibronectin(iii)-like2 modules	PA0315 structures of clostridium thermocellum cbha fibronectin(iii)-like2 modules	981
982	PA0315	3	3pe9	D	96.8	21	108	unknown function	fibronectin(iii)-like module;	structures of clostridium thermocellum cbha fibronectin(iii)-like2 modules	PA0315 structures of clostridium thermocellum cbha fibronectin(iii)-like2 modules	982
983	PA0315	4	3pe9	A	96.6	19	108	unknown function	fibronectin(iii)-like module;	structures of clostridium thermocellum cbha fibronectin(iii)-like2 modules	PA0315 structures of clostridium thermocellum cbha fibronectin(iii)-like2 modules	983
984	PA0315	5	3pdg	A	94.6	16	108	unknown function	fibronectin(iii)-like module;	structures of clostridium thermocellum cbha fibronectin(iii)-like2 modules	PA0315 structures of clostridium thermocellum cbha fibronectin(iii)-like2 modules	984
985	PA0315	6	2c9q	a	93.9	18	110	electron transport(copper binding)	copper resistance protein c;	cu(i)cu(ii)-copc at ph 7.5	PA0315 cu(i)cu(ii)-copc at ph 7.5	985
986	PA0315	7	3pdd	A	88.2	17	114	unknown function	glycoside hydrolase, family 9;	structures of clostridium thermocellum cbha fibronectin(iii)-like2 modules	PA0315 structures of clostridium thermocellum cbha fibronectin(iii)-like2 modules	986
987	PA0315	8	1l0q	a	87.6	23	47	protein binding	surface layer protein;	tandem yvtn beta-propeller and pkd domains from an archaeal surface2 layer protein	PA0315 tandem yvtn beta-propeller and pkd domains from an archaeal surface2 layer protein	987
988	PA0315	9	1l0q	C	85.5	24	45	protein binding	surface layer protein;	tandem yvtn beta-propeller and pkd domains from an archaeal surface2 layer protein	PA0315 tandem yvtn beta-propeller and pkd domains from an archaeal surface2 layer protein	988
989	PA0315	10	4l9d	B	84.9	33	45	cell adhesion	protease;	crystal structure of the pkd1 domain from vibrio cholerae2 metalloprotease prtv	PA0315 crystal structure of the pkd1 domain from vibrio cholerae2 metalloprotease prtv	989
990	PA0318	1	3s52	A	100	49	217	hydrolase	putative fumarylacetoacetate hydrolase family protein;	crystal structure of a putative fumarylacetoacetate hydrolase family2 protein from yersinia pestis co92	PA0318 crystal structure of a putative fumarylacetoacetate hydrolase family2 protein from yersinia pestis co92	990
991	PA0318	2	1nr9	a	100	51	217	structural genomics, unknown function	protein ycgm;	crystal structure of escherichia coli 1262 (apc5008),2 putative isomerase	PA0318 crystal structure of escherichia coli 1262 (apc5008),2 putative isomerase	991
992	PA0318	3	4maq	B	100	37	213	hydrolase	putative fumarylpyruvate hydrolase;	crystal structure of a putative fumarylpyruvate hydrolase from2 burkholderia cenocepacia	PA0318 crystal structure of a putative fumarylpyruvate hydrolase from2 burkholderia cenocepacia	992
993	PA0318	4	1i7o	C	100	33	209	isomerase, lyase	4-hydroxyphenylacetate degradation bifunctional	crystal structure of hpce	PA0318 crystal structure of hpce	993
994	PA0318	5	3l53	F	100	53	208	structural genomics, unknown function	putative fumarylacetoacetate isomerase/hydrolase;	crystal structure of a putative fumarylacetoacetate2 isomerase/hydrolase from oleispira antarctica	PA0318 crystal structure of a putative fumarylacetoacetate2 isomerase/hydrolase from oleispira antarctica	994
995	PA0318	6	4dbh	A	100	29	210	isomerase	2-hydroxyhepta-2,4-diene-1,7-dioate isomerase;	crystal structure of cg1458 with inhibitor	PA0318 crystal structure of cg1458 with inhibitor	995
996	PA0318	7	3r6o	A	100	31	211	isomerase	2-hydroxyhepta-2,4-diene-1, 7-dioateisomerase;	crystal structure of a probable 2-hydroxyhepta-2,4-diene-1, 7-2 dioateisomerase from mycobacterium abscessus	PA0318 crystal structure of a probable 2-hydroxyhepta-2,4-diene-1, 7-2 dioateisomerase from mycobacterium abscessus	996
997	PA0318	8	1gtt	a	100	32	210	isomerase	4-hydroxyphenylacetate degradation bifunctional	crystal structure of hpce	PA0318 crystal structure of hpce	997
998	PA0318	9	2dfu	B	100	34	210	isomerase	probable 2-hydroxyhepta-2,4-diene-1,7-dioate isomerase;	crystal structure of the 2-hydroxyhepta-2,4-diene-1,7-dioate isomerase2 from thermus thermophilus hb8	PA0318 crystal structure of the 2-hydroxyhepta-2,4-diene-1,7-dioate isomerase2 from thermus thermophilus hb8	998
999	PA0318	10	1wzo	C	100	36	210	isomerase	hpce;	crystal structure of the hpce from thermus thermophilus hb8	PA0318 crystal structure of the hpce from thermus thermophilus hb8	999
1000	PA0319	1	3qqz	A	100	30	242	metal binding protein	putative uncharacterized protein yjik;	crystal structure of the c-terminal domain of the yjik protein from2 escherichia coli cft073	PA0319 crystal structure of the c-terminal domain of the yjik protein from2 escherichia coli cft073	1000
1001	PA0319	10	3tc9	B	99.9	17	226	hydrolase	hypothetical hydrolase;	crystal structure of an auxiliary nutrient binding protein (bt_3476)2 from bacteroides thetaiotaomicron vpi-5482 at 2.23 a resolution	PA0319 crystal structure of an auxiliary nutrient binding protein (bt_3476)2 from bacteroides thetaiotaomicron vpi-5482 at 2.23 a resolution	1001
1002	PA0319	2	3fw0	A	99.9	14	235	lyase	peptidyl-glycine alpha-amidating monooxygenase;	structure of peptidyl-alpha-hydroxyglycine alpha-amidating2 lyase (pal) bound to alpha-hydroxyhippuric acid (non-3 peptidic substrate)	PA0319 structure of peptidyl-alpha-hydroxyglycine alpha-amidating2 lyase (pal) bound to alpha-hydroxyhippuric acid (non-3 peptidic substrate)	1002
1003	PA0319	3	3hrp	A	99.9	14	275	structural genomics, unknown function	uncharacterized protein;	crystal structure of structural genomics protein of unknown function2 (np_812590.1) from bacteroides thetaiotaomicron vpi-5482 at 1.70 a3 resolution	PA0319 crystal structure of structural genomics protein of unknown function2 (np_812590.1) from bacteroides thetaiotaomicron vpi-5482 at 1.70 a3 resolution	1003
1004	PA0319	4	4hw6	D	99.9	14	226	structural genomics, unknown function	hypothetical protein, ipt/tig domain protein;	crystal structure of an auxiliary nutrient binding protein2 (bacova_00264) from bacteroides ovatus atcc 8483 at 1.70 a resolution	PA0319 crystal structure of an auxiliary nutrient binding protein2 (bacova_00264) from bacteroides ovatus atcc 8483 at 1.70 a resolution	1004
1005	PA0319	5	3s8v	A	99.9	16	267	signaling protein	low-density lipoprotein receptor-related protein 6;	crystal structure of lrp6-dkk1 complex	PA0319 crystal structure of lrp6-dkk1 complex	1005
1006	PA0319	6	3soq	A	99.9	13	232	protein binding/antagonist	low-density lipoprotein receptor-related protein 6;	the structure of the first ywtd beta propeller domain of lrp6 in2 complex with a dkk1 peptide	PA0319 the structure of the first ywtd beta propeller domain of lrp6 in2 complex with a dkk1 peptide	1006
1007	PA0319	7	3kya	A	99.9	11	229	hydrolase	putative phosphatase;	crystal structure of putative phosphatase (np_812416.1) from2 bacteroides thetaiotaomicron vpi-5482 at 1.77 a resolution	PA0319 crystal structure of putative phosphatase (np_812416.1) from2 bacteroides thetaiotaomicron vpi-5482 at 1.77 a resolution	1007
1008	PA0319	8	1n7d	A	99.9	13	232	lipid transport	low-density lipoprotein receptor;	extracellular domain of the ldl receptor	PA0319 extracellular domain of the ldl receptor	1008
1009	PA0319	9	2z2p	A	99.9	15	238	lyase/antibiotic	virginiamycin b lyase;	crystal structure of catalytically inactive h270a virginiamycin b2 lyase from staphylococcus aureus with quinupristin	PA0319 crystal structure of catalytically inactive h270a virginiamycin b2 lyase from staphylococcus aureus with quinupristin	1009
1010	PA0329	1	2k49	A	100	42	109	structural genomics, unknown function	upf0339 protein so_3888;	solution nmr structure of upf0339 protein so3888 from shewanella2 oneidensis. northeast structural genomics consortium target sor190	PA0329 solution nmr structure of upf0339 protein so3888 from shewanella2 oneidensis. northeast structural genomics consortium target sor190	1010
1011	PA0329	10	1jke	a	58.1	22	60	hydrolase	d-tyr-trnatyr deacylase;	d-tyr trnatyr deacylase from escherichia coli	PA0329 d-tyr trnatyr deacylase from escherichia coli	1011
1012	PA0329	2	2k8e	A	100	50	109	structural genomics, unknown function	upf0339 protein yegp;	solution nmr structure of protein of unknown function yegp from e.2 coli. ontario center for structural proteomics target ec0640_1_1233 northeast structural genomics consortium target et102.	PA0329 solution nmr structure of protein of unknown function yegp from e.2 coli. ontario center for structural proteomics target ec0640_1_1233 northeast structural genomics consortium target et102.	1012
1013	PA0329	3	2k49	a	99.8	47	57	structural genomics, unknown function	upf0339 protein so_3888;	solution nmr structure of upf0339 protein so3888 from shewanella2 oneidensis. northeast structural genomics consortium target sor190	PA0329 solution nmr structure of upf0339 protein so3888 from shewanella2 oneidensis. northeast structural genomics consortium target sor190	1013
1014	PA0329	4	2k8e	a	99.8	55	57	structural genomics, unknown function	upf0339 protein yegp;	solution nmr structure of protein of unknown function yegp from e.2 coli. ontario center for structural proteomics target ec0640_1_1233 northeast structural genomics consortium target et102.	PA0329 solution nmr structure of protein of unknown function yegp from e.2 coli. ontario center for structural proteomics target ec0640_1_1233 northeast structural genomics consortium target et102.	1014
1015	PA0329	5	2k7i	a	99.8	30	56	structural genomics, unknown function	upf0339 protein atu0232;	solution nmr structure of protein atu0232 from agrobacterium2 tumefaciens. northeast structural genomics consortium (nesg) target3 att3. ontario center for structural proteomics target atc0223.	PA0329 solution nmr structure of protein atu0232 from agrobacterium2 tumefaciens. northeast structural genomics consortium (nesg) target3 att3. ontario center for structural proteomics target atc0223.	1015
1016	PA0329	6	2k7i	B	99.8	30	56	structural genomics, unknown function	upf0339 protein atu0232;	solution nmr structure of protein atu0232 from agrobacterium2 tumefaciens. northeast structural genomics consortium (nesg) target3 att3. ontario center for structural proteomics target atc0223.	PA0329 solution nmr structure of protein atu0232 from agrobacterium2 tumefaciens. northeast structural genomics consortium (nesg) target3 att3. ontario center for structural proteomics target atc0223.	1016
1017	PA0329	7	3bid	a	99.7	26	53	structural genomics, unknown function	upf0339 protein nmb1088;	crystal structure of the nmb1088 protein from neisseria2 meningitidis. northeast structural genomics consortium3 target mr91	PA0329 crystal structure of the nmb1088 protein from neisseria2 meningitidis. northeast structural genomics consortium3 target mr91	1017
1018	PA0329	8	2k8e	a	99.7	44	51	structural genomics, unknown function	upf0339 protein yegp;	solution nmr structure of protein of unknown function yegp from e.2 coli. ontario center for structural proteomics target ec0640_1_1233 northeast structural genomics consortium target et102.	PA0329 solution nmr structure of protein of unknown function yegp from e.2 coli. ontario center for structural proteomics target ec0640_1_1233 northeast structural genomics consortium target et102.	1018
1019	PA0329	9	2k49	a	99.7	37	51	structural genomics, unknown function	upf0339 protein so_3888;	solution nmr structure of upf0339 protein so3888 from shewanella2 oneidensis. northeast structural genomics consortium target sor190	PA0329 solution nmr structure of upf0339 protein so3888 from shewanella2 oneidensis. northeast structural genomics consortium target sor190	1019
1020	PA0332	1	5ir6	A	78.9	13	71	oxidoreductase	bd-type quinol oxidase subunit i;	the structure of bd oxidase from geobacillus thermodenitrificans	PA0332 the structure of bd oxidase from geobacillus thermodenitrificans	1020
1021	PA0332	10	1fft	a	14	15	147	oxidoreductase	ubiquinol oxidase;	the structure of ubiquinol oxidase from escherichia coli	PA0332 the structure of ubiquinol oxidase from escherichia coli	1021
1022	PA0332	2	3a7k	D	57.9	13	145	membrane protein	halorhodopsin;	crystal structure of halorhodopsin from natronomonas2 pharaonis	PA0332 crystal structure of halorhodopsin from natronomonas2 pharaonis	1022
1023	PA0332	3	4qid	B	32.3	13	127	membrane protein	bacteriorhodopsin-i;	crystal structure of haloquadratum walsbyi bacteriorhodopsin	PA0332 crystal structure of haloquadratum walsbyi bacteriorhodopsin	1023
1024	PA0332	4	1xme	a	30.1	16	147	oxidoreductase	cytochrome c oxidase polypeptide i;	structure of recombinant cytochrome ba3 oxidase from thermus2 thermophilus	PA0332 structure of recombinant cytochrome ba3 oxidase from thermus2 thermophilus	1024
1025	PA0332	5	4xtn	J	24.2	11	143	membrane protein	sodium pumping rhodopsin;	crystal structure of the light-driven sodium pump kr2 in the2 pentameric red form, ph 4.9	PA0332 crystal structure of the light-driven sodium pump kr2 in the2 pentameric red form, ph 4.9	1025
1026	PA0332	6	1000000000000	a	22	16	89	transport protein	halorhodopsin;	halorhodopsin, a light-driven chloride pump	PA0332 halorhodopsin, a light-driven chloride pump	1026
1027	PA0332	7	2rdd	B	20.4	15	26	membrane protein/transport protein	upf0092 membrane protein yajc;	x-ray crystal structure of acrb in complex with a novel2 transmembrane helix.	PA0332 x-ray crystal structure of acrb in complex with a novel2 transmembrane helix.	1027
1028	PA0332	8	5azd	A	20	22	127	transport protein	bacteriorhodopsin;	crystal structure of thermophilic rhodopsin.	PA0332 crystal structure of thermophilic rhodopsin.	1028
1029	PA0332	9	2jag	A	17.9	16	89	membrane protein	halorhodopsin;	l1-intermediate of halorhodopsin t203v	PA0332 l1-intermediate of halorhodopsin t203v	1029
1030	PA0333	1	1z7e	C	100	15	292	hydrolase	protein arna;	crystal structure of full length arna	PA0333 crystal structure of full length arna	1030
1031	PA0333	10	3e+48	B	100	14	288	structural genomics, unknown function	putative nucleoside-diphosphate-sugar epimerase;	crystal structure of a nucleoside-diphosphate-sugar epimerase2 (sav0421) from staphylococcus aureus, northeast structural genomics3 consortium target zr319	PA0333 crystal structure of a nucleoside-diphosphate-sugar epimerase2 (sav0421) from staphylococcus aureus, northeast structural genomics3 consortium target zr319	1031
1032	PA0333	2	3oh8	A	100	18	295	isomerase	nucleoside-diphosphate sugar epimerase (sula family);	crystal structure of the nucleoside-diphosphate sugar epimerase from2 corynebacterium glutamicum. northeast structural genomics consortium3 target cgr91	PA0333 crystal structure of the nucleoside-diphosphate sugar epimerase from2 corynebacterium glutamicum. northeast structural genomics consortium3 target cgr91	1032
1033	PA0333	3	1z45	A	100	17	293	isomerase	gal10 bifunctional protein;	crystal structure of the gal10 fusion protein galactose2 mutarotase/udp-galactose 4-epimerase from saccharomyces cerevisiae3 complexed with nad, udp-glucose, and galactose	PA0333 crystal structure of the gal10 fusion protein galactose2 mutarotase/udp-galactose 4-epimerase from saccharomyces cerevisiae3 complexed with nad, udp-glucose, and galactose	1033
1034	PA0333	4	1vl0	a	100	18	293	oxidoreductase	dtdp-4-dehydrorhamnose reductase, rfbd ortholog;	crystal structure of a dtdp-4-dehydrorhamnose reductase, rfbd ortholog2 (ca_c2315) from clostridium acetobutylicum atcc 824 at 2.05 a3 resolution	PA0333 crystal structure of a dtdp-4-dehydrorhamnose reductase, rfbd ortholog2 (ca_c2315) from clostridium acetobutylicum atcc 824 at 2.05 a3 resolution	1034
1035	PA0333	5	3wj7	B	100	20	297	oxidoreductase	putative oxidoreductase;	crystal structure of gox2253	PA0333 crystal structure of gox2253	1035
1036	PA0333	6	4w4t	A	100	20	301	oxidoreductase	mxaa;	the crystal structure of the terminal r domain from the myxalamid pks-2 nrps biosynthetic pathway	PA0333 the crystal structure of the terminal r domain from the myxalamid pks-2 nrps biosynthetic pathway	1036
1037	PA0333	7	2v6g	A	100	12	294	oxidoreductase	progesterone 5-beta-reductase;	structure of progesterone 5beta-reductase from digitalis2 lanata in complex with nadp	PA0333 structure of progesterone 5beta-reductase from digitalis2 lanata in complex with nadp	1037
1038	PA0333	8	2x4g	A	100	18	298	isomerase	nucleoside-diphosphate-sugar epimerase;	crystal structure of pa4631, a nucleoside-diphosphate-sugar2 epimerase from pseudomonas aeruginosa	PA0333 crystal structure of pa4631, a nucleoside-diphosphate-sugar2 epimerase from pseudomonas aeruginosa	1038
1039	PA0333	9	4b4o	A	100	22	290	isomerase	epimerase family protein sdr39u1;	crystal structure of human epimerase family protein sdr39u12 (isoform2) with nadph	PA0333 crystal structure of human epimerase family protein sdr39u12 (isoform2) with nadph	1039
1040	PA0335	1	3fvv	A	100	46	214	structural genomics, unknown function	uncharacterized protein;	the crystal structure of the protein with unknown function from2 bordetella pertussis tohama i	PA0335 the crystal structure of the protein with unknown function from2 bordetella pertussis tohama i	1040
1041	PA0335	2	3p96	A	99.9	24	205	hydrolase	phosphoserine phosphatase serb;	crystal structure of phosphoserine phosphatase serb from mycobacterium2 avium, native form	PA0335 crystal structure of phosphoserine phosphatase serb from mycobacterium2 avium, native form	1041
1042	PA0335	3	1j97	a	99.9	19	205	hydrolase	phosphoserine phosphatase;	phospho-aspartyl intermediate analogue of phosphoserine2 phosphatase	PA0335 phospho-aspartyl intermediate analogue of phosphoserine2 phosphatase	1042
1043	PA0335	4	1s2o	a	99.9	18	211	hydrolase	sucrose-phosphatase;	x-ray structure of the sucrose-phosphatase (spp) from synechocystis2 sp. pcc6803 at 1.40 a resolution	PA0335 x-ray structure of the sucrose-phosphatase (spp) from synechocystis2 sp. pcc6803 at 1.40 a resolution	1043
1044	PA0335	5	4eze	B	99.9	22	206	hydrolase	haloacid dehalogenase-like hydrolase;	crystal structure of had family hydrolase t0658 from salmonella2 enterica subsp. enterica serovar typhi (target efi-501419)	PA0335 crystal structure of had family hydrolase t0658 from salmonella2 enterica subsp. enterica serovar typhi (target efi-501419)	1044
1045	PA0335	6	3m1y	A	99.9	13	205	hydrolase	phosphoserine phosphatase (serb);	crystal structure of a phosphoserine phosphatase (serb) from2 helicobacter pylori	PA0335 crystal structure of a phosphoserine phosphatase (serb) from2 helicobacter pylori	1045
1046	PA0335	7	3dnp	A	99.9	14	205	structural genomics, unknown function	stress response protein yhax;	crystal structure of stress response protein yhax from bacillus2 subtilis	PA0335 crystal structure of stress response protein yhax from bacillus2 subtilis	1046
1047	PA0335	8	3gyg	A	99.9	14	205	hydrolase	ntd biosynthesis operon putative hydrolase ntdb;	crystal structure of yhjk (haloacid dehalogenase-like hydrolase2 protein) from bacillus subtilis	PA0335 crystal structure of yhjk (haloacid dehalogenase-like hydrolase2 protein) from bacillus subtilis	1047
1048	PA0335	9	3fzq	A	99.9	10	206	hydrolase	putative hydrolase;	crystal structure of putative haloacid dehalogenase-like hydrolase2 (yp_001086940.1) from clostridium difficile 630 at 2.10 a resolution	PA0335 crystal structure of putative haloacid dehalogenase-like hydrolase2 (yp_001086940.1) from clostridium difficile 630 at 2.10 a resolution	1048
1049	PA0335	10	1nrw	a	99.9	16	205	hydrolase	hypothetical protein, haloacid dehalogenase-like	the structure of a haloacid dehalogenase-like hydrolase2 from b. subtilis	PA0335 the structure of a haloacid dehalogenase-like hydrolase2 from b. subtilis	1049
1050	PA0338	1	1w25	B	100	38	165	signaling protein	stalked-cell differentiation controlling protein;	response regulator pled in complex with c-digmp	PA0338 response regulator pled in complex with c-digmp	1050
1051	PA0338	10	3ign	A	100	38	156	transferase	diguanylate cyclase;	crystal structure of the ggdef domain from marinobacter aquaeolei2 diguanylate cyclase complexed with c-di-gmp - northeast structural3 genomics consortium target mqr89a	PA0338 crystal structure of the ggdef domain from marinobacter aquaeolei2 diguanylate cyclase complexed with c-di-gmp - northeast structural3 genomics consortium target mqr89a	1051
1052	PA0338	2	3ezu	A	100	29	169	signaling protein	ggdef domain protein;	crystal structure of multidomain protein of unknown function with2 ggdef-domain (np_951600.1) from geobacter sulfurreducens at 1.95 a3 resolution	PA0338 crystal structure of multidomain protein of unknown function with2 ggdef-domain (np_951600.1) from geobacter sulfurreducens at 1.95 a3 resolution	1052
1053	PA0338	3	4zmu	D	100	36	161	lyase	diguanylate cyclase;	dcsbis, a diguanylate cyclase from pseudomonas aeruginosa	PA0338 dcsbis, a diguanylate cyclase from pseudomonas aeruginosa	1053
1054	PA0338	4	3i5a	A	100	42	161	signaling protein	response regulator/ggdef domain protein;	crystal structure of full-length wpsr from pseudomonas syringae	PA0338 crystal structure of full-length wpsr from pseudomonas syringae	1054
1055	PA0338	5	3bre	A	100	43	159	signaling protein	probable two-component response regulator;	crystal structure of p.aeruginosa pa3702	PA0338 crystal structure of p.aeruginosa pa3702	1055
1056	PA0338	6	4h54	B	100	32	158	transferase	diguanylate cyclase ydeh;	crystal structure of the diguanylate cyclase dgcz	PA0338 crystal structure of the diguanylate cyclase dgcz	1056
1057	PA0338	7	3qyy	B	100	36	159	signaling protein/inhibitor	response regulator;	a novel interaction mode between a microbial ggdef domain and the bis-2 (3, 5 )-cyclic di-gmp	PA0338 a novel interaction mode between a microbial ggdef domain and the bis-2 (3, 5 )-cyclic di-gmp	1057
1058	PA0338	8	4zmm	B	100	35	154	transferase	diguanylate cyclase;	ggdef domain of dcsbis complexed with c-di-gmp	PA0338 ggdef domain of dcsbis complexed with c-di-gmp	1058
1059	PA0338	9	4zvh	B	100	35	152	signaling protein	diguanylate cyclase dosc;	crystal structure of ggdef domain of the e. coli dosc - form iv	PA0338 crystal structure of ggdef domain of the e. coli dosc - form iv	1059
1060	PA0339	1	2x1c	A	97.7	13	246	transferase	acyl-coenzyme	the crystal structure of precursor acyl coenzyme2 a:isopenicillin n acyltransferase from penicillium3 chrysogenum	PA0339 the crystal structure of precursor acyl coenzyme2 a:isopenicillin n acyltransferase from penicillium3 chrysogenum	1060
1061	PA0339	2	3gvz	B	95.6	20	226	structural genomics, unknown function	uncharacterized protein cv2077;	crystal structure of the protein cv2077 from2 chromobacterium violaceum. northeast structural genomics3 consortium target cvr62	PA0339 crystal structure of the protein cv2077 from2 chromobacterium violaceum. northeast structural genomics3 consortium target cvr62	1061
1062	PA0339	3	2oqc	B	42.3	14	144	hydrolase	penicillin v acylase;	crystal structure of penicillin v acylase from bacillus subtilis	PA0339 crystal structure of penicillin v acylase from bacillus subtilis	1062
1063	PA0339	4	2k0m	A	40.9	19	73	structural genomics, unknown function	uncharacterized protein;	solution nmr structure of the uncharacterized protein from2 rhodospirillum rubrum gene locus rru_a0810. northeast3 structural genomics target rrr43	PA0339 solution nmr structure of the uncharacterized protein from2 rhodospirillum rubrum gene locus rru_a0810. northeast3 structural genomics target rrr43	1063
1064	PA0339	5	5hke	B	30.6	15	90	hydrolase	bile salt hydrolase;	bile salt hydrolase from lactobacillus salivarius	PA0339 bile salt hydrolase from lactobacillus salivarius	1064
1065	PA0339	6	2ml7	A	25.2	46	12	unknown function	specific abundant protein 3;	ginsentides: characterization, structure and application of a new2 class of highly stable cystine knot peptides in ginseng	PA0339 ginsentides: characterization, structure and application of a new2 class of highly stable cystine knot peptides in ginseng	1065
1066	PA0339	7	2xpd	C	21.5	18	32	oxidoreductase	thiol peroxidase;	reduced thiol peroxidase (tpx) from yersinia pseudotuberculosis	PA0339 reduced thiol peroxidase (tpx) from yersinia pseudotuberculosis	1066
1067	PA0339	8	5c7t	B	20.7	24	37	hydrolase	nudf protein;	crystal structure of the bdellovibrio bacteriovorus nucleoside2 diphosphate sugar hydrolase in complex with adp-ribose	PA0339 crystal structure of the bdellovibrio bacteriovorus nucleoside2 diphosphate sugar hydrolase in complex with adp-ribose	1067
1068	PA0339	9	3hbc	A	20.3	14	90	hydrolase	choloylglycine hydrolase;	crystal structure of choloylglycine hydrolase from bacteroides2 thetaiotaomicron vpi	PA0339 crystal structure of choloylglycine hydrolase from bacteroides2 thetaiotaomicron vpi	1068
1069	PA0339	10	1n8j	a	19	17	34	oxidoreductase	alkyl hydroperoxide reductase c22 protein;	crystal structure of ahpc with active site cysteine mutated to serine2 (c46s)	PA0339 crystal structure of ahpc with active site cysteine mutated to serine2 (c46s)	1069
1070	PA0340	1	1kpl	a	19.9	16	257	membrane protein	putative clc family, chlorine transport protein;	crystal structure of the clc chloride channel from s. typhimurium	PA0340 crystal structure of the clc chloride channel from s. typhimurium	1070
1071	PA0340	10	2rdd	B	7.5	21	28	membrane protein/transport protein	upf0092 membrane protein yajc;	x-ray crystal structure of acrb in complex with a novel2 transmembrane helix.	PA0340 x-ray crystal structure of acrb in complex with a novel2 transmembrane helix.	1071
1072	PA0340	2	3gia	A	19.8	9	92	transport protein	uncharacterized protein mj0609;	crystal structure of apct transporter	PA0340 crystal structure of apct transporter	1072
1073	PA0340	3	3g9d	B	17.2	23	25	hydrolase	dinitrogenase reductase activacting	crystal structure glycohydrolase	PA0340 crystal structure glycohydrolase	1073
1074	PA0340	4	3lrc	C	15.9	8	105	transport protein	arginine/agmatine antiporter;	structure of e. coli adic (p1)	PA0340 structure of e. coli adic (p1)	1074
1075	PA0340	5	2yzw	A	15.4	19	25	hydrolase	adp-ribosylglycohydrolase;	adp-ribosylglycohydrolase-related protein complex	PA0340 adp-ribosylglycohydrolase-related protein complex	1075
1076	PA0340	6	2woc	A	13.5	15	25	hydrolase	adp-ribosyl-[dinitrogen reductase] glycohydrolase;	crystal structure of the dinitrogenase reductase-activating2 glycohydrolase (drag) from rhodospirillum rubrum	PA0340 crystal structure of the dinitrogenase reductase-activating2 glycohydrolase (drag) from rhodospirillum rubrum	1076
1077	PA0340	7	3nd0	A	13.2	14	250	transport protein	sll0855 protein;	x-ray crystal structure of a slow cyanobacterial cl-/h+ antiporter	PA0340 x-ray crystal structure of a slow cyanobacterial cl-/h+ antiporter	1077
1078	PA0340	8	2n4x	A	11.7	13	164	membrane protein	cytochrome c-type biogenesis protein (ccda);	structure of the transmembrane electron transporter ccda	PA0340 structure of the transmembrane electron transporter ccda	1078
1079	PA0340	9	3hfw	A	7.5	13	23	hydrolase	protein adp-ribosylarginine hydrolase;	crystal structure of human adp-ribosylhydrolase 1 (harh1)	PA0340 crystal structure of human adp-ribosylhydrolase 1 (harh1)	1079
1080	PA0343	1	2py6	a	99.9	21	167	transferase	methyltransferase fkbm;	crystal structure of methyltransferase fkbm (yp_546752.1) from2 methylobacillus flagellatus kt at 2.20 a resolution	PA0343 crystal structure of methyltransferase fkbm (yp_546752.1) from2 methylobacillus flagellatus kt at 2.20 a resolution	1080
1081	PA0343	2	3fux	B	96.9	26	68	transferase	dimethyladenosine transferase;	t. thermophilus 16s rrna a1518 and a1519 methyltransferase (ksga) in2 complex with 5'-methylthioadenosine in space group p212121	PA0343 t. thermophilus 16s rrna a1518 and a1519 methyltransferase (ksga) in2 complex with 5'-methylthioadenosine in space group p212121	1081
1082	PA0343	3	2p7i	B	96.7	10	70	transferase	hypothetical protein;	crystal structure of a sam dependent methyl-transferase type 12 family2 protein (eca1738) from pectobacterium atrosepticum scri1043 at 1.74 a3 resolution	PA0343 crystal structure of a sam dependent methyl-transferase type 12 family2 protein (eca1738) from pectobacterium atrosepticum scri1043 at 1.74 a3 resolution	1082
1083	PA0343	4	2p7i	a	96.7	9	67	transferase	hypothetical protein;	crystal structure of a sam dependent methyl-transferase type 12 family2 protein (eca1738) from pectobacterium atrosepticum scri1043 at 1.74 a3 resolution	PA0343 crystal structure of a sam dependent methyl-transferase type 12 family2 protein (eca1738) from pectobacterium atrosepticum scri1043 at 1.74 a3 resolution	1083
1084	PA0343	5	2yxd	A	96.6	11	182	transferase	probable cobalt-precorrin-6y c(15)-methyltransferase	crystal structure of cobalamin biosynthesis precorrin 8w decarboxylase2 (cbit)	PA0343 crystal structure of cobalamin biosynthesis precorrin 8w decarboxylase2 (cbit)	1084
1085	PA0343	6	1qyr	a	96.6	20	72	transferase, translation	high level kasugamycin resistance protein;	2.1 angstrom crystal structure of ksga: a universally conserved2 adenosine dimethyltransferase	PA0343 2.1 angstrom crystal structure of ksga: a universally conserved2 adenosine dimethyltransferase	1085
1086	PA0343	7	1uwv	a	96.5	16	190	transferase	23s rrna (uracil-5-)-methyltransferase ruma;	crystal structure of ruma, the iron-sulfur cluster2 containing e. coli 23s ribosomal rna 5-methyluridine3 methyltransferase	PA0343 crystal structure of ruma, the iron-sulfur cluster2 containing e. coli 23s ribosomal rna 5-methyluridine3 methyltransferase	1086
1087	PA0343	8	3a27	A	96.5	17	80	transferase	uncharacterized protein mj1557;	crystal structure of m. jannaschii tyw2 in complex with2 adomet	PA0343 crystal structure of m. jannaschii tyw2 in complex with2 adomet	1087
1088	PA0343	9	3lec	A	96.4	17	65	structure genomics, unknown function	nadb-rossmann superfamily protein;	the crystal structure of a protein in the nadb-rossmann superfamily2 from streptococcus agalactiae to 1.8a	PA0343 the crystal structure of a protein in the nadb-rossmann superfamily2 from streptococcus agalactiae to 1.8a	1088
1089	PA0343	10	3njr	B	96.3	21	54	transferase	precorrin-6y methylase;	crystal structure of c-terminal domain of precorrin-6y c5,15-2 methyltransferase from rhodobacter capsulatus	PA0343 crystal structure of c-terminal domain of precorrin-6y c5,15-2 methyltransferase from rhodobacter capsulatus	1089
1090	PA0344	1	1yqt	A	99.9	11	449	hydrolyase/translation	rnase l inhibitor;	rnase-l inhibitor	PA0344 rnase-l inhibitor	1090
1091	PA0344	10	3j4j	A	99.8	26	197	translation	translation initiation factor if-2;	model of full-length t. thermophilus translation initiation factor 22 refined against its cryo-em density from a 30s initiation complex map	PA0344 model of full-length t. thermophilus translation initiation factor 22 refined against its cryo-em density from a 30s initiation complex map	1091
1092	PA0344	2	4fin	A	99.9	10	449	atp-binding protein	etta (yjjk) abcf family protein;	crystal structure of etta (formerly yjjk) - an e. coli abc-type atpase	PA0344 crystal structure of etta (formerly yjjk) - an e. coli abc-type atpase	1092
1093	PA0344	3	3bk7	A	99.9	12	449	hydrolyase/translation	abc transporter atp-binding protein;	structure of the complete abce1/rnaase-l inhibitor protein2 from pyrococcus abysii	PA0344 structure of the complete abce1/rnaase-l inhibitor protein2 from pyrococcus abysii	1093
1094	PA0344	4	3ozx	A	99.8	12	449	hydrolase, translation	rnase l inhibitor;	crystal structure of abce1 of sulfolubus solfataricus (-fes domain)	PA0344 crystal structure of abce1 of sulfolubus solfataricus (-fes domain)	1094
1095	PA0344	5	3j16	B	99.8	12	449	ribosome	rli1p;	models of ribosome-bound dom34p and rli1p and their ribosomal binding2 partners	PA0344 models of ribosome-bound dom34p and rli1p and their ribosomal binding2 partners	1095
1096	PA0344	6	4fwi	B	99.8	18	136	transport protein	abc-type dipeptide/oligopeptide/nickel transport system,	crystal structure of the nucleotide-binding domain of a dipeptide abc2 transporter	PA0344 crystal structure of the nucleotide-binding domain of a dipeptide abc2 transporter	1096
1097	PA0344	7	3ux8	A	99.8	11	449	dna binding protein	excinuclease abc, a subunit;	crystal structure of uvra	PA0344 crystal structure of uvra	1097
1098	PA0344	8	4b3x	A	99.8	27	198	translation	translation initiation factor if-2;	bacterial translation initiation factor if2 (1-363), apo form	PA0344 bacterial translation initiation factor if2 (1-363), apo form	1098
1099	PA0344	9	2iw3	B	99.8	12	449	translation	elongation factor 3a;	elongation factor 3 in complex with adp	PA0344 elongation factor 3 in complex with adp	1099
1100	PA0345	1	2knc	A	32.4	38	57	cell adhesion	integrin alpha-iib;	platelet integrin alfaiib-beta3 transmembrane-cytoplasmic2 heterocomplex	PA0345 platelet integrin alfaiib-beta3 transmembrane-cytoplasmic2 heterocomplex	1100
1101	PA0345	2	3ixz	B	16.9	15	45	hydrolase	potassium-transporting atpase subunit beta;	pig gastric h+/k+-atpase complexed with aluminium fluoride	PA0345 pig gastric h+/k+-atpase complexed with aluminium fluoride	1101
1102	PA0345	3	4hed	A	8.6	31	12	signaling protein	uncharacterized protein;	zebrafish chemokine cxl1	PA0345 zebrafish chemokine cxl1	1102
1103	PA0345	4	4g7x	A	8.3	71	6	protein binding/protein binding	putative uncharacterized protein;	crystal structure of a complex between the ctxphi piii n-terminal2 domain and the vibrio cholerae tola c-terminal domain	PA0345 crystal structure of a complex between the ctxphi piii n-terminal2 domain and the vibrio cholerae tola c-terminal domain	1103
1104	PA0345	5	2k1a	A	8	38	54	cell adhesion	integrin alpha-iib;	bicelle-embedded integrin alpha(iib) transmembrane segment	PA0345 bicelle-embedded integrin alpha(iib) transmembrane segment	1104
1105	PA0345	6	4g7w	B	7.5	71	6	protein binding	putative uncharacterized protein;	crystal structure of the n-terminal domain of the minor coat protein2 piii from ctxphi	PA0345 crystal structure of the n-terminal domain of the minor coat protein2 piii from ctxphi	1105
1106	PA0345	7	4ium	A	7.2	12	32	hydrolase/protein binding	papain-like protease 2;	equine arteritis virus papain-like protease 2 (plp2) covalently bound2 to ubiquitin	PA0345 equine arteritis virus papain-like protease 2 (plp2) covalently bound2 to ubiquitin	1106
1107	PA0345	8	3bzk	a	7	20	58	rna binding protein	tex;	crystal structure of the tex protein from pseudomonas2 aeruginosa, crystal form 2	PA0345 crystal structure of the tex protein from pseudomonas2 aeruginosa, crystal form 2	1107
1108	PA0345	9	2ib1	A	6.4	8	26	apoptosis	death domain containing membrane protein nradd;	solution structure of p45 death domain	PA0345 solution structure of p45 death domain	1108
1109	PA0345	10	4k7c	A	5.4	22	17	hydrolase	aminopeptidase c;	crystal structure of pepw from lactobacillus rhamnosis hn001 (dr20)2 determined as the selenomet derivative	PA0345 crystal structure of pepw from lactobacillus rhamnosis hn001 (dr20)2 determined as the selenomet derivative	1109
1110	PA0346	1	1kut	a	64.8	28	82	structural genomics, ligase	phosphoribosylaminoimidazole-succinocarboxamide	structural genomics, protein tm1243, (saicar synthetase)	PA0346 structural genomics, protein tm1243, (saicar synthetase)	1110
1111	PA0346	2	2z02	A	55.3	28	82	ligase	phosphoribosylaminoimidazole-succinocarboxamide	crystal structure of2 phosphoribosylaminoimidazolesuccinocarboxamide synthase3 wit atp from methanocaldococcus jannaschii	PA0346 crystal structure of2 phosphoribosylaminoimidazolesuccinocarboxamide synthase3 wit atp from methanocaldococcus jannaschii	1111
1112	PA0346	3	4fe2	B	50	32	82	ligase	phosphoribosylaminoimidazole-succinocarboxamide synthase;	x-ray structure of saicar synthetase (purc) from streptococcus2 pneumoniae complexed with air, adp, asp and mg2+	PA0346 x-ray structure of saicar synthetase (purc) from streptococcus2 pneumoniae complexed with air, adp, asp and mg2+	1112
1113	PA0346	4	2gqs	A	47.7	27	82	ligase	phosphoribosylaminoimidazole-succinocarboxamide	saicar synthetase complexed with cair-mg2+ and adp	PA0346 saicar synthetase complexed with cair-mg2+ and adp	1113
1114	PA0346	5	1dzf	a	47.4	50	13	transferase	dna-directed rna polymerases i, ii, and iii subunit rpabc	rpb5 from s.cerevisiae	PA0346 rpb5 from s.cerevisiae	1114
1115	PA0346	6	4qiw	H	47	43	13	transcription	dna-directed rna polymerase subunit h;	crystal structure of euryarchaeal rna polymerase from thermococcus2 kodakarensis	PA0346 crystal structure of euryarchaeal rna polymerase from thermococcus2 kodakarensis	1115
1116	PA0346	7	1eik	a	45.5	29	13	transferase	rna polymerase subunit rpb5;	solution structure of rna polymerase subunit rpb5 from2 methanobacterium thermoautotrophicum	PA0346 solution structure of rna polymerase subunit rpb5 from2 methanobacterium thermoautotrophicum	1116
1117	PA0346	8	2ywv	B	44.7	32	82	ligase	phosphoribosylaminoimidazole succinocarboxamide synthetase;	crystal structure of saicar synthetase from geobacillus kaustophilus	PA0346 crystal structure of saicar synthetase from geobacillus kaustophilus	1117
1118	PA0346	9	1hmj	a	44.2	43	13		PDB COMPND:	tr	PA0346 tr	1118
1119	PA0348	1	2bbd	A	60.9	37	34	viral protein	coat protein;	crystal structure of the stiv mcp	PA0348 crystal structure of the stiv mcp	1119
1120	PA0348	2	2qz5	A	56.4	23	82	signaling protein, lipid binding protein	axin interactor, dorsalization associated	crystal structure of the c-terminal domain of aida	PA0348 crystal structure of the c-terminal domain of aida	1120
1121	PA0348	3	4gqz	B	44.8	21	37	metal binding protein	putative periplasmic or exported protein;	crystal structure of s.cuep	PA0348 crystal structure of s.cuep	1121
1122	PA0348	4	5bmq	A	39.3	10	55	hydrolase	erfk/ybis/ycfs/ynhg family protein;	crystal structure of l,d-transpeptidase (yku) from stackebrandtia2 nassauensis	PA0348 crystal structure of l,d-transpeptidase (yku) from stackebrandtia2 nassauensis	1122
1123	PA0348	5	4ux5	B	34.5	40	14	transcription	transcription factor mbp1;	structure of dna complex of pcg2	PA0348 structure of dna complex of pcg2	1123
1124	PA0348	6	3p1v	B	29.1	15	65	hydrolase	metallo-endopeptidase;	crystal structure of a metallo-endopeptidases (bacova_00663) from2 bacteroides ovatus at 1.93 a resolution	PA0348 crystal structure of a metallo-endopeptidases (bacova_00663) from2 bacteroides ovatus at 1.93 a resolution	1124
1125	PA0348	7	4lug	A	27.2	17	45	hydrolase	inorganic pyrophosphatase;	crystal structure of inorganic pyrophosphatase ppa1 from arabidopsis2 thaliana	PA0348 crystal structure of inorganic pyrophosphatase ppa1 from arabidopsis2 thaliana	1125
1126	PA0348	8	1ek8	a	26.1	20	97	translation	ribosome recycling factor;	crystal structure of the ribosome recycling factor (rrf)2 from escherichia coli	PA0348 crystal structure of the ribosome recycling factor (rrf)2 from escherichia coli	1126
1127	PA0348	9	2yyb	A	23	25	23	structural genomics, unknown function	hypothetical protein ttha1606;	crystal structure of ttha1606 from thermus thermophilus hb8	PA0348 crystal structure of ttha1606 from thermus thermophilus hb8	1127
1128	PA0348	10	2wh7	A	22.7	33	23	hydrolase	hyaluronidase-phage associated;	the partial structure of a group a streptpcoccal phage-2 encoded tail fibre hyaluronate lyase hylp2	PA0348 the partial structure of a group a streptpcoccal phage-2 encoded tail fibre hyaluronate lyase hylp2	1128
1129	PA0349	1	4gqz	B	63.6	26	38	metal binding protein	putative periplasmic or exported protein;	crystal structure of s.cuep	PA0349 crystal structure of s.cuep	1129
1130	PA0349	10	2qz5	A	24.6	14	85	signaling protein, lipid binding protein	axin interactor, dorsalization associated	crystal structure of the c-terminal domain of aida	PA0349 crystal structure of the c-terminal domain of aida	1130
1131	PA0349	2	2je8	a	45.5	14	52	hydrolase	beta-mannosidase;	structure of a beta-mannosidase from bacteroides2 thetaiotaomicron	PA0349 structure of a beta-mannosidase from bacteroides2 thetaiotaomicron	1131
1132	PA0349	3	5bmq	A	43.3	18	55	hydrolase	erfk/ybis/ycfs/ynhg family protein;	crystal structure of l,d-transpeptidase (yku) from stackebrandtia2 nassauensis	PA0349 crystal structure of l,d-transpeptidase (yku) from stackebrandtia2 nassauensis	1132
1133	PA0349	4	1z8g	a	40.1	37	30	hydrolase/hydrolase inhibitor	serine protease hepsin;	crystal structure of the extracellular region of the transmembrane2 serine protease hepsin with covalently bound preferred substrate.	PA0349 crystal structure of the extracellular region of the transmembrane2 serine protease hepsin with covalently bound preferred substrate.	1133
1134	PA0349	5	2ia9	a	37.3	15	59	structural genomics, unknown function	putative septation protein spovg;	structural genomics, the crystal structure of spovg from2 bacillus subtilis subsp. subtilis str. 168	PA0349 structural genomics, the crystal structure of spovg from2 bacillus subtilis subsp. subtilis str. 168	1134
1135	PA0349	6	2i9z	B	34.3	18	60	structural genomics, unknown function	putative septation protein spovg;	structural genomics, the crystal structure of full-length spovg from2 staphylococcus epidermidis atcc 12228	PA0349 structural genomics, the crystal structure of full-length spovg from2 staphylococcus epidermidis atcc 12228	1135
1136	PA0349	7	2i9x	a	34.3	18	60	structural genomics, unknown function	putative septation protein spovg;	structural genomics, the crystal structure of spovg conserved domain2 from staphylococcus epidermidis atcc 12228	PA0349 structural genomics, the crystal structure of spovg conserved domain2 from staphylococcus epidermidis atcc 12228	1136
1137	PA0349	8	3w9a	C	31.7	13	50	hydrolase	putative uncharacterized protein;	crystal structure of the catalytic domain of the glycoside hydrolase2 family 131 protein from coprinopsis cinerea	PA0349 crystal structure of the catalytic domain of the glycoside hydrolase2 family 131 protein from coprinopsis cinerea	1137
1138	PA0349	9	1gvi	a	25.9	36	13	hydrolase	maltogenic amylase;	thermus maltogenic amylase in complex with beta-cd	PA0349 thermus maltogenic amylase in complex with beta-cd	1138
1139	PA0351	1	3ck2	a	100	28	152	hydrolase	conserved uncharacterized protein (predicted	crystal structure of conserved uncharacterized protein (predicted2 phosphoesterase cog0622) from streptococcus pneumoniae tigr4	PA0351 crystal structure of conserved uncharacterized protein (predicted2 phosphoesterase cog0622) from streptococcus pneumoniae tigr4	1139
1140	PA0351	2	2kkn	A	100	34	149	structural genomics, unknown function	uncharacterized protein;	solution nmr structure of themotoga maritima protein tm1076:2 northeast structural genomics consortium target vt57	PA0351 solution nmr structure of themotoga maritima protein tm1076:2 northeast structural genomics consortium target vt57	1140
1141	PA0351	3	1z2w	a	100	23	149	protein transport	vacuolar protein sorting 29;	crystal structure of mouse vps29 complexed with mn2+	PA0351 crystal structure of mouse vps29 complexed with mn2+	1141
1142	PA0351	4	2a22	a	100	25	148	protein transport	vacuolar protein sorting 29;	structure of vacuolar protein sorting 29 from2 cryptosporidium parvum	PA0351 structure of vacuolar protein sorting 29 from2 cryptosporidium parvum	1142
1143	PA0351	5	1s3l	a	100	29	147	phosphodiesterase	hypothetical protein mj0936;	structural and functional characterization of a novel archaeal2 phosphodiesterase	PA0351 structural and functional characterization of a novel archaeal2 phosphodiesterase	1143
1144	PA0351	6	1s3m	A	100	29	147	phosphodiesterase	hypothetical protein mj0936;	structural and functional characterization of a novel2 archaeal phosphodiesterase	PA0351 structural and functional characterization of a novel2 archaeal phosphodiesterase	1144
1145	PA0351	7	1su1	a	100	27	149	structural genomics, unknown function	hypothetical protein yfce;	structural and biochemical characterization of yfce, a2 phosphoesterase from e. coli	PA0351 structural and biochemical characterization of yfce, a2 phosphoesterase from e. coli	1145
1146	PA0351	8	1su1	A	100	27	149	structural genomics, unknown function	hypothetical protein yfce;	structural and biochemical characterization of yfce, a2 phosphoesterase from e. coli	PA0351 structural and biochemical characterization of yfce, a2 phosphoesterase from e. coli	1146
1147	PA0351	9	3rqz	C	100	29	150	hydrolase	metallophosphoesterase;	crystal structure of metallophosphoesterase from sphaerobacter2 thermophilus	PA0351 crystal structure of metallophosphoesterase from sphaerobacter2 thermophilus	1147
1148	PA0351	10	1nnw	a	99.9	19	147	structural genomics, unknown function	hypothetical protein;	hypothetical protein from pyrococcus furiosus pfu-1218608	PA0351 hypothetical protein from pyrococcus furiosus pfu-1218608	1148
1149	PA0354	1	3c0k	B	100	35	389	transferase	upf0064 protein yccw;	crystal structure of a ribosomal rna methyltranferase	PA0354 crystal structure of a ribosomal rna methyltranferase	1149
1150	PA0354	10	3v8v	B	100	26	319	transferase	ribosomal rna large subunit methyltransferase l;	crystal structure of bifunctional methyltransferase ycby (rlmlk) from2 escherichia coli, sam binding	PA0354 crystal structure of bifunctional methyltransferase ycby (rlmlk) from2 escherichia coli, sam binding	1150
1151	PA0354	2	2as0	A	100	35	394	transferase	hypothetical protein ph1915;	crystal structure of ph1915 (apc 5817): a hypothetical rna2 methyltransferase	PA0354 crystal structure of ph1915 (apc 5817): a hypothetical rna2 methyltransferase	1151
1152	PA0354	3	3vse	A	100	23	391	transferase	putative uncharacterized protein;	crystal structure of methyltransferase	PA0354 crystal structure of methyltransferase	1152
1153	PA0354	4	2b78	A	100	23	391	structural genomics, unknown function	hypothetical protein smu.776;	a putative sam-dependent methyltransferase from2 streptococcus mutans	PA0354 a putative sam-dependent methyltransferase from2 streptococcus mutans	1153
1154	PA0354	5	4dmg	A	100	36	395	transferase	putative uncharacterized protein ttha1493;	thermus thermophilus m5c1942 methyltransferase rlmo	PA0354 thermus thermophilus m5c1942 methyltransferase rlmo	1154
1155	PA0354	6	1wxw	A	100	37	390	transferase	hypothetical protein ttha1280;	crystal structure of tt1595, a putative sam-dependent2 methyltransferase from thermus thermophillus hb8	PA0354 crystal structure of tt1595, a putative sam-dependent2 methyltransferase from thermus thermophillus hb8	1155
1156	PA0354	7	2as0	a	100	38	316	transferase	hypothetical protein ph1915;	crystal structure of ph1915 (apc 5817): a hypothetical rna2 methyltransferase	PA0354 crystal structure of ph1915 (apc 5817): a hypothetical rna2 methyltransferase	1156
1157	PA0354	8	1wxx	a	100	42	314	transferase	hypothetical protein ttha1280;	crystal structure of tt1595, a putative sam-dependent2 methyltransferase from thermus thermophillus hb8	PA0354 crystal structure of tt1595, a putative sam-dependent2 methyltransferase from thermus thermophillus hb8	1157
1158	PA0354	9	2b78	a	100	22	316	structural genomics, unknown function	hypothetical protein smu.776;	a putative sam-dependent methyltransferase from2 streptococcus mutans	PA0354 a putative sam-dependent methyltransferase from2 streptococcus mutans	1158
1159	PA0356	1	3mem	A	100	22	267	signaling protein	putative signal transduction protein;	crystal structure of a putative signal transduction protein2 (maqu_0641) from marinobacter aquaeolei vt8 at 2.25 a resolution	PA0356 crystal structure of a putative signal transduction protein2 (maqu_0641) from marinobacter aquaeolei vt8 at 2.25 a resolution	1159
1160	PA0356	2	3hc1	A	100	23	267	structural genomics, unknown function	uncharacterized hdod domain protein;	crystal structure of hdod domain protein with unknown function2 (np_953345.1) from geobacter sulfurreducens at 1.90 a resolution	PA0356 crystal structure of hdod domain protein with unknown function2 (np_953345.1) from geobacter sulfurreducens at 1.90 a resolution	1160
1161	PA0356	3	1vqr	a	100	17	265	unknown function	hypothetical protein cj0248;	crystal structure of a virulence factor (cj0248) from campylobacter2 jejuni subsp. jejuni at 2.25 a resolution	PA0356 crystal structure of a virulence factor (cj0248) from campylobacter2 jejuni subsp. jejuni at 2.25 a resolution	1161
1162	PA0356	4	3m1t	A	100	25	267	hydrolase	putative phosphohydrolase;	crystal structure of putative phosphohydrolase (yp_929327.1) from2 shewanella amazonensis sb2b at 1.62 a resolution	PA0356 crystal structure of putative phosphohydrolase (yp_929327.1) from2 shewanella amazonensis sb2b at 1.62 a resolution	1162
1163	PA0356	5	3i7a	A	100	17	266	hydrolase	putative metal-dependent phosphohydrolase;	crystal structure of putative metal-dependent phosphohydrolase2 (yp_926882.1) from shewanella amazonensis sb2b at 2.06 a resolution	PA0356 crystal structure of putative metal-dependent phosphohydrolase2 (yp_926882.1) from shewanella amazonensis sb2b at 2.06 a resolution	1163
1164	PA0356	6	3ljv	A	100	19	221	transcription	mmoq response regulator;	crystal structure of mmoq response regulator (fragment 29-302) from2 methylococcus capsulatus str. bath, northeast structural genomics3 consortium target mcr175m	PA0356 crystal structure of mmoq response regulator (fragment 29-302) from2 methylococcus capsulatus str. bath, northeast structural genomics3 consortium target mcr175m	1164
1165	PA0356	7	4s1c	A	99.8	15	176	hydrolase	lmo1466 protein;	crystal structure of l. monocytogenes phosphodiesterase pgph hd domain	PA0356 crystal structure of l. monocytogenes phosphodiesterase pgph hd domain	1165
1166	PA0356	8	3ccg	A	99.4	22	132	hydrolase	hd superfamily hydrolase;	crystal structure of predicted hd superfamily hydrolase involved in2 nad metabolism (np_347894.1) from clostridium acetobutylicum at 1.503 a resolution	PA0356 crystal structure of predicted hd superfamily hydrolase involved in2 nad metabolism (np_347894.1) from clostridium acetobutylicum at 1.503 a resolution	1166
1167	PA0356	9	2o08	B	99.3	20	132	hydrolase	bh1327 protein;	crystal structure of a putative hd superfamily hydrolase (bh1327) from2 bacillus halodurans at 1.90 a resolution	PA0356 crystal structure of a putative hd superfamily hydrolase (bh1327) from2 bacillus halodurans at 1.90 a resolution	1167
1168	PA0356	10	4mcw	A	99.2	12	172	hydrolase	metal dependent phosphohydrolase;	metallo-enzyme from p. marina	PA0356 metallo-enzyme from p. marina	1168
1169	PA0358	1	5f34	A	99.6	13	153	transferase	phosphatidylinositol mannoside acyltransferase;	crystal structure of membrane associated pata from mycobacterium2 smegmatis in complex with s-hexadecyl coenzyme a - p21 space group	PA0358 crystal structure of membrane associated pata from mycobacterium2 smegmatis in complex with s-hexadecyl coenzyme a - p21 space group	1169
1170	PA0358	10	3hkx	A	14.7	23	56	hydrolase	amidase;	crystal structure analysis of an amidase from nesterenkonia sp.	PA0358 crystal structure analysis of an amidase from nesterenkonia sp.	1170
1171	PA0358	2	1iuq	a	97.8	17	149	transferase	glycerol-3-phosphate acyltransferase;	the 1.55 a crystal structure of glycerol-3-phosphate acyltransferase	PA0358 the 1.55 a crystal structure of glycerol-3-phosphate acyltransferase	1171
1172	PA0358	3	2zy4	F	21	16	57	lyase	l-aspartate beta-decarboxylase;	dodecameric l-aspartate beta-decarboxylase	PA0358 dodecameric l-aspartate beta-decarboxylase	1172
1173	PA0358	4	3bg5	B	18.4	17	54	ligase	pyruvate carboxylase;	crystal structure of staphylococcus aureus pyruvate2 carboxylase	PA0358 crystal structure of staphylococcus aureus pyruvate2 carboxylase	1173
1174	PA0358	5	2xc8	B	17.2	40	9	viral protein	gene 22 product;	crystal structure of the gene 22 product of the bacillus2 subtilis spp1 phage	PA0358 crystal structure of the gene 22 product of the bacillus2 subtilis spp1 phage	1174
1175	PA0358	6	4ce4	l	16	18	43	ribosome		39s large subunit of the porcine mitochondrial ribosome	PA0358 39s large subunit of the porcine mitochondrial ribosome	1175
1176	PA0358	7	4hnv	B	15.3	17	54	ligase	pyruvate carboxylase;	crystal structure of r54e mutant of s. aureus pyruvate carboxylase	PA0358 crystal structure of r54e mutant of s. aureus pyruvate carboxylase	1176
1177	PA0358	8	1f89	a	14.9	18	48	structural genomics, unknown function	32.5 kda protein ylr351c;	crystal structure of saccharomyces cerevisiae nit3, a2 member of branch 10 of the nitrilase superfamily	PA0358 crystal structure of saccharomyces cerevisiae nit3, a2 member of branch 10 of the nitrilase superfamily	1177
1178	PA0358	9	3c1z	A	14.8	16	61	dna binding protein	dna integrity scanning protein disa;	structure of the ligand-free form of a bacterial dna damage2 sensor protein	PA0358 structure of the ligand-free form of a bacterial dna damage2 sensor protein	1178
1179	PA0359	1	3o0r	C	21.8	16	50	immune system/oxidoreductase	nitric oxide reductase subunit c;	crystal structure of nitric oxide reductase from pseudomonas2 aeruginosa in complex with antibody fragment	PA0359 crystal structure of nitric oxide reductase from pseudomonas2 aeruginosa in complex with antibody fragment	1179
1180	PA0359	2	4xyd	B	9.7	14	50	oxidoreductase	norc-like protein;	nitric oxide reductase from roseobacter denitrificans (rdnor)	PA0359 nitric oxide reductase from roseobacter denitrificans (rdnor)	1180
1181	PA0359	3	1xv3	A	8.6	38	12	antibiotic	penaeidin-4d;	nmr structure of the synthetic penaeidin 4	PA0359 nmr structure of the synthetic penaeidin 4	1181
1182	PA0359	4	1l9m	B	8.6	33	17	transferase	protein-glutamine glutamyltransferase e3;	three-dimensional structure of the human transglutaminase 32 enzyme: binding of calcium ions change structure for3 activation	PA0359 three-dimensional structure of the human transglutaminase 32 enzyme: binding of calcium ions change structure for3 activation	1182
1183	PA0359	5	1kv3	F	8.4	39	17	transferase	protein-glutamine gamma-glutamyltransferase;	human tissue transglutaminase in gdp bound form	PA0359 human tissue transglutaminase in gdp bound form	1183
1184	PA0359	6	1f13	A	7.5	42	18	coagulation factor	cellular coagulation factor xiii zymogen;	recombinant human cellular coagulation factor xiii	PA0359 recombinant human cellular coagulation factor xiii	1184
1185	PA0359	7	1g0d	A	6.8	37	18	transferase	protein-glutamine gamma-glutamyltransferase;	crystal structure of red sea bream transglutaminase	PA0359 crystal structure of red sea bream transglutaminase	1185
1186	PA0359	8	3a24	A	6.2	30	30	hydrolase	alpha-galactosidase;	crystal structure of bt1871 retaining glycosidase	PA0359 crystal structure of bt1871 retaining glycosidase	1186
1187	PA0359	9	2odx	A	6	38	12	oxidoreductase	cytochrome c oxidase polypeptide iv;	solution structure of zn(ii)cox4	PA0359 solution structure of zn(ii)cox4	1187
1188	PA0359	10	1y1y	S	5.4	30	9	transferase/transcription/dna-rna hybrid	transcription elongation factor s-ii;	rna polymerase ii-tfiis-dna/rna complex	PA0359 rna polymerase ii-tfiis-dna/rna complex	1188
1189	PA0360	1	3e4b	D	100	14	309	protein binding	algk;	crystal structure of algk from pseudomonas fluorescens wcs374r	PA0360 crystal structure of algk from pseudomonas fluorescens wcs374r	1189
1190	PA0360	10	1w3b	a	99.1	25	223	transferase	udp-n-acetylglucosamine--peptide	the superhelical tpr domain of o-linked glcnac transferase2 reveals structural similarities to importin alpha.	PA0360 the superhelical tpr domain of o-linked glcnac transferase2 reveals structural similarities to importin alpha.	1190
1191	PA0360	2	2xm6	A	100	34	278	unknown function	protein corresponding to locus c5321 from cft073 e.coli	crystal structure of the protein corresponding to locus c5321 from2 cft073 e.coli strain	PA0360 crystal structure of the protein corresponding to locus c5321 from2 cft073 e.coli strain	1191
1192	PA0360	3	3e4b	A	100	17	291	protein binding	algk;	crystal structure of algk from pseudomonas fluorescens wcs374r	PA0360 crystal structure of algk from pseudomonas fluorescens wcs374r	1192
1193	PA0360	4	1ouv	a	100	25	206	hydrolase	conserved hypothetical secreted protein;	helicobacter cysteine rich protein c (hcpc)	PA0360 helicobacter cysteine rich protein c (hcpc)	1193
1194	PA0360	5	3rjv	A	100	21	215	protein binding	putative sel1 repeat protein;	crystal structure of a putative sel1 repeat protein (kpn_04481) from2 klebsiella pneumoniae subsp. pneumoniae at 1.65 a resolution	PA0360 crystal structure of a putative sel1 repeat protein (kpn_04481) from2 klebsiella pneumoniae subsp. pneumoniae at 1.65 a resolution	1194
1195	PA0360	6	5b26	B	99.9	25	184	signaling protein	protein sel-1 homolog 1;	crystal structure of mouse sel1l	PA0360 crystal structure of mouse sel1l	1195
1196	PA0360	7	1klx	a	99.9	20	157	hydrolase	cysteine rich protein b;	helicobacter pylori cysteine rich protein b (hcpb)	PA0360 helicobacter pylori cysteine rich protein b (hcpb)	1196
1197	PA0360	8	4abn	A	99.2	16	222	gene regulation	tetratricopeptide repeat protein 5;	crystal structure of full length mouse strap (ttc5)	PA0360 crystal structure of full length mouse strap (ttc5)	1197
1198	PA0360	9	5aio	A	99.2	20	245	transcription	transcription factor tau 131 kda subunit;	crystal structure of t131 n-terminal tpr array	PA0360 crystal structure of t131 n-terminal tpr array	1198
1199	PA0368	1	1k8q	a	100	14	297	hydrolase	triacylglycerol lipase, gastric;	crystal structure of dog gastric lipase in complex with a phosphonate2 inhibitor	PA0368 crystal structure of dog gastric lipase in complex with a phosphonate2 inhibitor	1199
1200	PA0368	10	4qlo	A	100	14	289	transferase	homoserine o-acetyltransferase;	crystal structure of homoserine o-acetyltransferase from2 staphylococcus aureus	PA0368 crystal structure of homoserine o-acetyltransferase from2 staphylococcus aureus	1200
1201	PA0368	2	1hlg	a	100	13	299	hydrolase	lipase, gastric;	crystal structure of human gastric lipase	PA0368 crystal structure of human gastric lipase	1201
1202	PA0368	3	3i28	A	100	12	298	hydrolase	epoxide hydrolase 2;	crystal structure of soluble epoxide hydrolase	PA0368 crystal structure of soluble epoxide hydrolase	1202
1203	PA0368	4	1cr6	A	100	11	300	hydrolase	epoxide hydrolase;	crystal structure of murine soluble epoxide hydrolase2 complexed with cpu inhibitor	PA0368 crystal structure of murine soluble epoxide hydrolase2 complexed with cpu inhibitor	1203
1204	PA0368	5	2vav	L	100	17	293	transferase	acetyl-coa--deacetylcephalosporin c	crystal structure of deacetylcephalosporin c2 acetyltransferase (dac-soak)	PA0368 crystal structure of deacetylcephalosporin c2 acetyltransferase (dac-soak)	1204
1205	PA0368	6	5d6o	B	100	14	330	transferase	homoserine o-acetyltransferase;	orthorhombic crystal structure of an acetylester hydrolase from2 corynebacterium glutamicum	PA0368 orthorhombic crystal structure of an acetylester hydrolase from2 corynebacterium glutamicum	1205
1206	PA0368	7	3i1i	A	100	14	295	transferase	homoserine o-acetyltransferase;	x-ray crystal structure of homoserine o-acetyltransferase from2 bacillus anthracis	PA0368 x-ray crystal structure of homoserine o-acetyltransferase from2 bacillus anthracis	1206
1207	PA0368	8	4d9j	I	100	17	291	de novo protein	designed 16nm tetrahedral protein cage containing non-haem	structure of a 16 nm protein cage designed by fusing symmetric2 oligomeric domains	PA0368 structure of a 16 nm protein cage designed by fusing symmetric2 oligomeric domains	1207
1208	PA0368	9	3jw8	A	100	16	302	hydrolase	mgll protein;	crystal structure of human mono-glyceride lipase	PA0368 crystal structure of human mono-glyceride lipase	1208
1209	PA0370	1	2fhp	a	100	30	177	structural genomics, unknown function	methylase, putative;	crystal structure of putative methylase from enterococcus faecalis	PA0370 crystal structure of putative methylase from enterococcus faecalis	1209
1210	PA0370	10	2as0	a	99.8	25	117	transferase	hypothetical protein ph1915;	crystal structure of ph1915 (apc 5817): a hypothetical rna2 methyltransferase	PA0370 crystal structure of ph1915 (apc 5817): a hypothetical rna2 methyltransferase	1210
1211	PA0370	2	2fpo	a	100	50	182	transferase	methylase yhhf;	putative methyltransferase yhhf from escherichia coli.	PA0370 putative methyltransferase yhhf from escherichia coli.	1211
1212	PA0370	3	3p9n	A	100	36	178	transferase	possible methyltransferase (methylase);	rv2966c of m. tuberculosis is a rsmd-like methyltransferase	PA0370 rv2966c of m. tuberculosis is a rsmd-like methyltransferase	1212
1213	PA0370	4	2ift	a	100	46	179	transferase	putative methylase hi0767;	crystal structure of putative methylase hi0767 from2 haemophilus influenzae. nesg target ir102.	PA0370 crystal structure of putative methylase hi0767 from2 haemophilus influenzae. nesg target ir102.	1213
1214	PA0370	5	1ws6	a	100	28	177	transferase	methyltransferase;	the structure of thermus thermphillus hb8 hypothetical protein2 ttha0928	PA0370 the structure of thermus thermphillus hb8 hypothetical protein2 ttha0928	1214
1215	PA0370	6	2esr	B	100	29	153	transferase	methyltransferase;	conserved hypothetical protein- streptococcus pyogenes	PA0370 conserved hypothetical protein- streptococcus pyogenes	1215
1216	PA0370	7	2esr	a	100	29	150	transferase	methyltransferase;	conserved hypothetical protein- streptococcus pyogenes	PA0370 conserved hypothetical protein- streptococcus pyogenes	1216
1217	PA0370	8	1nv8	a	99.9	17	173	transferase	hemk protein;	n5-glutamine methyltransferase, hemk	PA0370 n5-glutamine methyltransferase, hemk	1217
1218	PA0370	9	2b78	A	99.9	21	123	structural genomics, unknown function	hypothetical protein smu.776;	a putative sam-dependent methyltransferase from2 streptococcus mutans	PA0370 a putative sam-dependent methyltransferase from2 streptococcus mutans	1218
1219	PA0377	1	2oyr	a	38.5	30	77	structural genomics, unknown function	upf0341 protein yhiq;	crystal structure of upf0341 protein (yhiq) from shigella2 flexneri in complex with s-adenosyl homocysteine,3 northeast structural genomics target sfr275	PA0377 crystal structure of upf0341 protein (yhiq) from shigella2 flexneri in complex with s-adenosyl homocysteine,3 northeast structural genomics target sfr275	1219
1220	PA0377	10	1njh	a	8.9	39	35	structural genomics, unknown function	protein yojf;	crystal structure of bacillus subtilis yojf protein	PA0377 crystal structure of bacillus subtilis yojf protein	1220
1221	PA0377	2	4qnd	A	25.5	41	16	membrane protein	chemical transport protein;	crystal structure of a semisweet	PA0377 crystal structure of a semisweet	1221
1222	PA0377	3	2kfs	A	19	25	63	dna-binding protein	conserved hypothetical regulatory protein;	nmr structure of rv2175c	PA0377 nmr structure of rv2175c	1222
1223	PA0377	4	4h1w	B	14.1	40	24	hydrolase/hydrolase regulator	sarcolipin;	e1 structure of the (sr) ca2+-atpase in complex with sarcolipin	PA0377 e1 structure of the (sr) ca2+-atpase in complex with sarcolipin	1223
1224	PA0377	5	3w5a	C	14.1	40	24	metal transport/membrane protein	sarcolipin;	crystal structure of the calcium pump and sarcolipin from rabbit fast2 twitch skeletal muscle in the e1.mg2+ state	PA0377 crystal structure of the calcium pump and sarcolipin from rabbit fast2 twitch skeletal muscle in the e1.mg2+ state	1224
1225	PA0377	6	1fvi	a	10.7	18	27	ligase	chlorella virus dna ligase-adenylate;	crystal structure of chlorella virus dna ligase-adenylate	PA0377 crystal structure of chlorella virus dna ligase-adenylate	1225
1226	PA0377	7	1x9n	a	10.5	21	18	ligase/dna	dna ligase i;	crystal structure of human dna ligase i bound to 5'-adenylated, nicked2 dna	PA0377 crystal structure of human dna ligase i bound to 5'-adenylated, nicked2 dna	1226
1227	PA0377	8	1ppj	i	10.3	43	13	oxidoreductase	ubiquinol-cytochrome c reductase iron-sulfur subunit,	bovine cytochrome bc1 complex with stigmatellin and antimycin	PA0377 bovine cytochrome bc1 complex with stigmatellin and antimycin	1227
1228	PA0377	9	1ra0	a	10.1	46	12	hydrolase	cytosine deaminase;	bacterial cytosine deaminase d314g mutant bound to 5-fluoro-4-(s)-2 hydroxy-3,4-dihydropyrimidine.	PA0377 bacterial cytosine deaminase d314g mutant bound to 5-fluoro-4-(s)-2 hydroxy-3,4-dihydropyrimidine.	1228
1229	PA0379	1	1xme	a	13.2	25	56	oxidoreductase	cytochrome c oxidase polypeptide i;	structure of recombinant cytochrome ba3 oxidase from thermus2 thermophilus	PA0379 structure of recombinant cytochrome ba3 oxidase from thermus2 thermophilus	1229
1230	PA0379	2	3eh4	A	11.3	25	56	oxidoreductase	cytochrome c oxidase subunit 1;	structure of the reduced form of cytochrome ba3 oxidase from thermus2 thermophilus	PA0379 structure of the reduced form of cytochrome ba3 oxidase from thermus2 thermophilus	1230
1231	PA0379	3	4xyd	B	10.1	16	24	oxidoreductase	norc-like protein;	nitric oxide reductase from roseobacter denitrificans (rdnor)	PA0379 nitric oxide reductase from roseobacter denitrificans (rdnor)	1231
1232	PA0379	4	3dtu	a	9.6	13	63	oxidoreductase	cytochrome c oxidase subunit 1;	catalytic core subunits (i and ii) of cytochrome c oxidase2 from rhodobacter sphaeroides complexed with deoxycholic3 acid	PA0379 catalytic core subunits (i and ii) of cytochrome c oxidase2 from rhodobacter sphaeroides complexed with deoxycholic3 acid	1232
1233	PA0379	5	3kzi	E	9.4	26	60	electron transport	cytochrome b559 subunit alpha;	crystal structure of monomeric form of cyanobacterial photosystem ii	PA0379 crystal structure of monomeric form of cyanobacterial photosystem ii	1233
1234	PA0379	6	2axt	e	8.8	26	60	electron transport	cytochrome b559 alpha subunit;	crystal structure of photosystem ii from thermosynechococcus elongatus	PA0379 crystal structure of photosystem ii from thermosynechococcus elongatus	1234
1235	PA0379	7	1ar1	a	8.4	11	63	complex (oxidoreductase/antibody)	cytochrome c oxidase;	structure at 2.7 angstrom resolution of the paracoccus2 denitrificans two-subunit cytochrome c oxidase complexed3 with an antibody fv fragment	PA0379 structure at 2.7 angstrom resolution of the paracoccus2 denitrificans two-subunit cytochrome c oxidase complexed3 with an antibody fv fragment	1235
1236	PA0379	8	3jcu	e	8.4	26	60	membrane protein	cytochrome b559 subunit alpha;	cryo-em structure of spinach psii-lhcii supercomplex at 3.2 angstrom2 resolution	PA0379 cryo-em structure of spinach psii-lhcii supercomplex at 3.2 angstrom2 resolution	1236
1237	PA0379	9	3pt1	A	7.1	29	23	hydrolase	upf0364 protein ymr027w;	structure of duf89 from saccharomyces cerevisiae co-crystallized with2 f6p.	PA0379 structure of duf89 from saccharomyces cerevisiae co-crystallized with2 f6p.	1237
1238	PA0379	10	4n9f	1	5.9	11	18	ligase/viral protein	virion infectivity factor;	PDB Fragment:unp residues 1-176;	PA0379 PDB Fragment:unp residues 1-176;	1238
1239	PA0380	1	2kl0	A	99.9	40	65	structural genomics, unknown function	putative thiamin biosynthesis this;	solution nmr structure of rhodopseudomonas palustris rpa3574,2 northeast structural genomics consortium (nesg) target rpr325	PA0380 solution nmr structure of rhodopseudomonas palustris rpa3574,2 northeast structural genomics consortium (nesg) target rpr325	1239
1240	PA0380	10	3po0	A	97.9	22	58	protein binding	small archaeal modifier protein 1;	crystal structure of samp1 from haloferax volcanii	PA0380 crystal structure of samp1 from haloferax volcanii	1240
1241	PA0380	2	1zud	2	99.8	34	64	transferase/biosynthetic protein	this protein;	structure of this-thif protein complex	PA0380 structure of this-thif protein complex	1241
1242	PA0380	3	3cwi	A	99.8	35	65	biosynthetic protein	thiamine-biosynthesis protein this;	crystal structure of thiamine biosynthesis protein (this)2 from geobacter metallireducens. northeast structural3 genomics consortium target gmr137	PA0380 crystal structure of thiamine biosynthesis protein (this)2 from geobacter metallireducens. northeast structural3 genomics consortium target gmr137	1242
1243	PA0380	4	1tyg	b	99.8	37	62	biosynthetic protein	yjbs;	structure of the thiazole synthase/this complex	PA0380 structure of the thiazole synthase/this complex	1243
1244	PA0380	5	2cu3	a	99.8	32	62	structural genomics, unknown function	unknown function protein;	crystal structure of tt1568 from thermus thermophilus hb8	PA0380 crystal structure of tt1568 from thermus thermophilus hb8	1244
1245	PA0380	6	1tyg	G	99.7	35	61	biosynthetic protein	yjbs;	structure of the thiazole synthase/this complex	PA0380 structure of the thiazole synthase/this complex	1245
1246	PA0380	7	2qie	B	98.2	24	58	transferase	molybdopterin synthase small subunit;	staphylococcus aureus molybdopterin synthase in complex2 with precursor z	PA0380 staphylococcus aureus molybdopterin synthase in complex2 with precursor z	1246
1247	PA0380	8	2g1e	A	98.2	20	60	transferase	hypothetical protein ta0895;	solution structure of ta0895	PA0380 solution structure of ta0895	1247
1248	PA0380	9	2m19	A	98.1	33	65	protein binding	molybdopterin converting factor subunit 1;	solution structure of the haloferax volcanii hvo 2177 protein	PA0380 solution structure of the haloferax volcanii hvo 2177 protein	1248
1249	PA0383	1	4z48	B	100	17	286	structural biology, unknown function	uncharacterized protein;	crystal structure of a duf1329 family protein (despig_00262) from2 desulfovibrio piger atcc 29098 at 1.75 a resolution	PA0383 crystal structure of a duf1329 family protein (despig_00262) from2 desulfovibrio piger atcc 29098 at 1.75 a resolution	1249
1250	PA0383	2	3bk5	A	100	16	287	structural genomics, unknown function	putative outer membrane lipoprotein-sorting protein;	crystal structure of putative outer membrane lipoprotein-sorting2 protein domain from vibrio parahaemolyticus	PA0383 crystal structure of putative outer membrane lipoprotein-sorting2 protein domain from vibrio parahaemolyticus	1250
1251	PA0383	3	3buu	B	100	19	223	structural genomics, unknown function	uncharacterized lola superfamily protein ne2245;	crystal structure of lola superfamily protein ne2245 from2 nitrosomonas europaea	PA0383 crystal structure of lola superfamily protein ne2245 from2 nitrosomonas europaea	1251
1252	PA0383	4	2v43	A	99	19	145	regulator	sigma-e factor regulatory protein rseb;	crystal structure of rseb: a sensor for periplasmic stress2 response in e. coli	PA0383 crystal structure of rseb: a sensor for periplasmic stress2 response in e. coli	1252
1253	PA0383	5	4mxt	A	97.6	10	146	protein transport	uncharacterized protein;	crystal structure of an outer-membrane lipoprotein carrier protein2 (bacuni_04723) from bacteroides uniformis atcc 8492 at 1.40 a3 resolution	PA0383 crystal structure of an outer-membrane lipoprotein carrier protein2 (bacuni_04723) from bacteroides uniformis atcc 8492 at 1.40 a3 resolution	1253
1254	PA0383	6	2w7q	B	97.3	19	219	protein transport	outer-membrane lipoprotein carrier protein;	structure of pseudomonas aeruginosa lola	PA0383 structure of pseudomonas aeruginosa lola	1254
1255	PA0383	7	1iwl	a	93	17	219	protein transport	outer-membrane lipoproteins carrier protein;	crystal structure of the lipoprotein localization factor,2 lola	PA0383 crystal structure of the lipoprotein localization factor,2 lola	1255
1256	PA0383	8	2yzy	A	90.7	20	172	structural genomics, unknown function	putative uncharacterized protein ttha1012;	crystal structure of uncharacterized conserved protein from thermus2 thermophilus hb8	PA0383 crystal structure of uncharacterized conserved protein from thermus2 thermophilus hb8	1256
1257	PA0383	9	4fvs	E	89.7	12	97	lipid binding protein	putative lipoprotein;	crystal structure of a putative lipoprotein (bdi_3050) from2 parabacteroides distasonis atcc 8503 at 2.70 a resolution	PA0383 crystal structure of a putative lipoprotein (bdi_3050) from2 parabacteroides distasonis atcc 8503 at 2.70 a resolution	1257
1258	PA0383	10	3fzx	A	71.3	10	98	lipid binding protein	putative exported protein;	crystal structure of a putative exported protein with ymcc-like fold2 (bf2203) from bacteroides fragilis nctc 9343 at 2.22 a resolution	PA0383 crystal structure of a putative exported protein with ymcc-like fold2 (bf2203) from bacteroides fragilis nctc 9343 at 2.22 a resolution	1258
1259	PA0384	1	3bs1	A	61.7	11	27	transcription regulator	accessory gene regulator protein a;	structure of the staphylococcus aureus agra lyttr domain2 bound to dna reveals a beta fold with a novel mode of3 binding	PA0384 structure of the staphylococcus aureus agra lyttr domain2 bound to dna reveals a beta fold with a novel mode of3 binding	1259
1260	PA0384	10	4y5o	B	33.6	17	41	transferase	mitogen-activated protein kinase kinase kinase 3;	ccm2 hhd in complex with mekk3 npb1	PA0384 ccm2 hhd in complex with mekk3 npb1	1260
1261	PA0384	2	2qtx	L	55.2	27	21	rna binding protein	uncharacterized protein mj1435;	crystal structure of an hfq-like protein from methanococcus2 jannaschii	PA0384 crystal structure of an hfq-like protein from methanococcus2 jannaschii	1261
1262	PA0384	3	3d6w	A	53.4	12	24	dna binding protein	methyl-accepting/dna response regulator;	lyttr dna-binding domain of putative methyl-accepting/dna response2 regulator from bacillus cereus.	PA0384 lyttr dna-binding domain of putative methyl-accepting/dna response2 regulator from bacillus cereus.	1262
1263	PA0384	4	2cu2	a	52.8	17	22	transferase	putative mannose-1-phosphate guanylyl transferase;	crystal structure of mannose-1-phosphate geranyltransferase from2 thermus thermophilus hb8	PA0384 crystal structure of mannose-1-phosphate geranyltransferase from2 thermus thermophilus hb8	1263
1264	PA0384	5	2c60	a	48.8	18	46	transferase	human mitogen-activated protein kinase kinase	crystal structure of human mitogen-activated protein kinase2 kinase kinase 3 isoform 2 phox domain at 1.25 a resolution	PA0384 crystal structure of human mitogen-activated protein kinase2 kinase kinase 3 isoform 2 phox domain at 1.25 a resolution	1264
1265	PA0384	6	2c60	A	46.4	18	46	transferase	human mitogen-activated protein kinase kinase	crystal structure of human mitogen-activated protein kinase2 kinase kinase 3 isoform 2 phox domain at 1.25 a resolution	PA0384 crystal structure of human mitogen-activated protein kinase2 kinase kinase 3 isoform 2 phox domain at 1.25 a resolution	1265
1266	PA0384	7	2o2k	A	36.7	18	57	transferase	methionine synthase;	crystal structure of the activation domain of human2 methionine synthase isoform/mutant d963e/k1071n	PA0384 crystal structure of the activation domain of human2 methionine synthase isoform/mutant d963e/k1071n	1266
1267	PA0384	8	3au5	B	35.6	11	39	motor protein	myosin-x;	structure of the human myosin-x myth4-ferm cassette	PA0384 structure of the human myosin-x myth4-ferm cassette	1267
1268	PA0384	9	1msk	a	34.8	14	57	methyltransferase	cobalamin-dependent methionine synthase;	methionine synthase (activation domain)	PA0384 methionine synthase (activation domain)	1268
1269	PA0385	1	3qbr	Y	51.5	24	16	apoptosis	bcl-2 homologous antagonist/killer;	bakbh3 in complex with sja	PA0385 bakbh3 in complex with sja	1269
1270	PA0385	2	2voh	B	49.9	33	17	apoptosis	bcl-2 homologous antagonist/killer;	structure of mouse a1 bound to the bak bh3-domain	PA0385 structure of mouse a1 bound to the bak bh3-domain	1270
1271	PA0385	3	1zs4	a	49.4	16	36	transcription/dna	regulatory protein cii;	structure of bacteriophage lambda cii protein in complex with dna	PA0385 structure of bacteriophage lambda cii protein in complex with dna	1271
1272	PA0385	4	4p6v	E	17.3	13	87	oxidoreductase	na(+)-translocating nadh-quinone reductase subunit e;	crystal structure of the na+-translocating nadh: ubiquinone2 oxidoreductase from vibrio cholerae	PA0385 crystal structure of the na+-translocating nadh: ubiquinone2 oxidoreductase from vibrio cholerae	1272
1273	PA0385	5	2bwb	a	16	10	19	signaling protein	ubiquitin-like protein dsk2;	crystal structure of the uba domain of dsk2 from s.2 cerevisiae	PA0385 crystal structure of the uba domain of dsk2 from s.2 cerevisiae	1273
1274	PA0385	6	2low	A	14.1	24	16	membrane protein	apelin receptor;	solution structure of ar55 in 50% hfip	PA0385 solution structure of ar55 in 50% hfip	1274
1275	PA0385	7	2dna	a	11.3	22	22	structural genomics, unknown function	unnamed protein product;	solution structure of rsgi ruh-056, a uba domain from mouse2 cdna	PA0385 solution structure of rsgi ruh-056, a uba domain from mouse2 cdna	1275
1276	PA0385	8	2cwb	A	10.4	20	19	protein binding	chimera of immunoglobulin g binding protein g	solution structure of the ubiquitin-associated domain of2 human bmsc-ubp and its complex with ubiquitin	PA0385 solution structure of the ubiquitin-associated domain of2 human bmsc-ubp and its complex with ubiquitin	1276
1277	PA0385	9	1wr1	B	9.2	10	19	signaling protein	ubiquitin-like protein dsk2;	the complex sturcture of dsk2p uba with ubiquitin	PA0385 the complex sturcture of dsk2p uba with ubiquitin	1277
1278	PA0385	10	2dna	A	8.5	21	23	structural genomics, unknown function	unnamed protein product;	solution structure of rsgi ruh-056, a uba domain from mouse2 cdna	PA0385 solution structure of rsgi ruh-056, a uba domain from mouse2 cdna	1278
1279	PA0387	1	1k7k	a	100	52	193	structural genomics, unknown function	hypothetical protein yggv;	crystal structure of rdgb- inosine triphosphate2 pyrophosphatase from e. coli	PA0387 crystal structure of rdgb- inosine triphosphate2 pyrophosphatase from e. coli	1279
1280	PA0387	10	4jhc	A	96.9	20	137	cell cycle	maf-like protein ycef;	crystal structure of the uncharacterized maf protein ycef from e. coli	PA0387 crystal structure of the uncharacterized maf protein ycef from e. coli	1280
1281	PA0387	2	3tqu	D	100	51	189	hydrolase	non-canonical purine ntp pyrophosphatase;	structure of a ham1 protein from coxiella burnetii	PA0387 structure of a ham1 protein from coxiella burnetii	1281
1282	PA0387	3	4bnq	A	100	42	190	hydrolase	non-canonical purine ntp pyrophosphatase;	the structure of the staphylococcus aureus ham1 protein	PA0387 the structure of the staphylococcus aureus ham1 protein	1282
1283	PA0387	4	1vp2	a	100	32	191	hydrolase	putative xanthosine triphosphate pyrophosphatase/ham1	crystal structure of a putative xanthosine triphosphate2 pyrophosphatase/ham1 protein homolog (tm0159) from thermotoga3 maritima at 1.78 a resolution	PA0387 crystal structure of a putative xanthosine triphosphate2 pyrophosphatase/ham1 protein homolog (tm0159) from thermotoga3 maritima at 1.78 a resolution	1283
1284	PA0387	5	2car	a	100	28	194	hydrolase	inosine triphosphate pyrophosphatase;	crystal structure of human inosine triphosphatase	PA0387 crystal structure of human inosine triphosphatase	1284
1285	PA0387	6	1v7r	a	100	31	189	hydrolase	hypothetical protein ph1917;	structure of nucleotide triphosphate pyrophosphatase from pyrococcus2 horikoshii ot3	PA0387 structure of nucleotide triphosphate pyrophosphatase from pyrococcus2 horikoshii ot3	1285
1286	PA0387	7	1b78	a	100	31	189	structural genomics	pyrophosphatase;	structure-based identification of the biochemical function2 of a hypothetical protein from methanococcus3 jannaschii:mj0226	PA0387 structure-based identification of the biochemical function2 of a hypothetical protein from methanococcus3 jannaschii:mj0226	1286
1287	PA0387	8	2amh	a	97.8	14	139	structural genomics, unknown function	septum formation protein maf homologue, putative;	crystal structure of maf-like protein tbru21784aaa from t.brucei	PA0387 crystal structure of maf-like protein tbru21784aaa from t.brucei	1287
1288	PA0387	9	4oo0	B	97.1	21	138	hydrolase	maf-like protein bcal2394;	crystal structure of maf-like protein bcej2315_23540 from burkholderia2 cenocepacia	PA0387 crystal structure of maf-like protein bcej2315_23540 from burkholderia2 cenocepacia	1288
1289	PA0388	1	3uc2	A	100	97	122	structural genomics, unknown function	hypothetical protein with immunoglobulin-like fold;	crystal structure of a duf4426 family protein (pa0388) from2 pseudomonas aeruginosa pao1 at 2.09 a resolution	PA0388 crystal structure of a duf4426 family protein (pa0388) from2 pseudomonas aeruginosa pao1 at 2.09 a resolution	1289
1290	PA0388	2	1bw6	a	34.2	18	10	dna binding protein	protein (centromere protein b);	human centromere protein b (cenp-b) dna bindign domain rp1	PA0388 human centromere protein b (cenp-b) dna bindign domain rp1	1290
1291	PA0388	3	5bob	A	28.1	23	30	translation	translation initiation factor 2 (if-2 gtpase);	crystal structure of the meningitis pathogen streptococcus suis2 adhesion fhb	PA0388 crystal structure of the meningitis pathogen streptococcus suis2 adhesion fhb	1291
1292	PA0388	4	1hlv	a	18.9	18	10	dna binding protein/dna	major centromere autoantigen b;	crystal structure of cenp-b(1-129) complexed with the cenp-2 b box dna	PA0388 crystal structure of cenp-b(1-129) complexed with the cenp-2 b box dna	1292
1293	PA0388	5	4xa4	A	15.9	20	50	motor protein	xrcc4-myh7(1551-1609) chimera protein;	crystal structure of the coiled-coil surrounding skip 3 of myh7	PA0388 crystal structure of the coiled-coil surrounding skip 3 of myh7	1293
1294	PA0388	6	4n9f	1	15.3	33	8	ligase/viral protein	virion infectivity factor;	PDB Fragment:unp residues 1-176;	PA0388 PDB Fragment:unp residues 1-176;	1294
1295	PA0388	7	4wfb	S	14.8	13	57	ribosome	50s ribosomal protein l25;	the crystal structure of the large ribosomal subunit of staphylococcus2 aureus in complex with bc-3205	PA0388 the crystal structure of the large ribosomal subunit of staphylococcus2 aureus in complex with bc-3205	1295
1296	PA0388	8	1asy	A	14.4	14	61	complex (aminoacyl-trna synthase/trna)	aspartyl-trna synthetase;	class ii aminoacyl transfer rna synthetases: crystal2 structure of yeast aspartyl-trna synthetase complexed with3 trna asp	PA0388 class ii aminoacyl transfer rna synthetases: crystal2 structure of yeast aspartyl-trna synthetase complexed with3 trna asp	1296
1297	PA0388	9	1feu	a	13.9	12	61	ribosome	50s ribosomal protein l25;	crystal structure of ribosomal protein tl5, one of the ctc2 family proteins, complexed with a fragment of 5s rrna.	PA0388 crystal structure of ribosomal protein tl5, one of the ctc2 family proteins, complexed with a fragment of 5s rrna.	1297
1298	PA0388	10	3fss	A	13.8	17	35	chaperone	histone chaperone rtt106;	structure of the tandem ph domains of rtt106	PA0388 structure of the tandem ph domains of rtt106	1298
1299	PA0389	1	4krh	B	100	19	167	transferase	phosphoethanolamine n-methyltransferase 2;	semet haemonchus contortus phosphoethanolamine n-methyltransferase 22 in complex with s-adenosyl-l-methionine	PA0389 semet haemonchus contortus phosphoethanolamine n-methyltransferase 22 in complex with s-adenosyl-l-methionine	1299
1300	PA0389	10	1vl5	B	99.9	13	166	transferase	unknown conserved protein bh2331;	crystal structure of a putative methyltransferase (bh2331) from2 bacillus halodurans c-125 at 1.95 a resolution	PA0389 crystal structure of a putative methyltransferase (bh2331) from2 bacillus halodurans c-125 at 1.95 a resolution	1300
1301	PA0389	2	4ine	B	100	19	166	transferase	protein pmt-2;	crystal structure of n-methyl transferase (pmt-2) from caenorhabditis2 elegant complexed with s-adenosyl homocysteine and3 phosphoethanolamine	PA0389 crystal structure of n-methyl transferase (pmt-2) from caenorhabditis2 elegant complexed with s-adenosyl homocysteine and3 phosphoethanolamine	1301
1302	PA0389	3	3cc8	A	99.9	20	171	transferase	putative methyltransferase;	crystal structure of a putative methyltransferase (bce_1332) from2 bacillus cereus atcc 10987 at 1.64 a resolution	PA0389 crystal structure of a putative methyltransferase (bce_1332) from2 bacillus cereus atcc 10987 at 1.64 a resolution	1302
1303	PA0389	4	3vc2	J	99.9	12	183	transferase	geranyl diphosphate 2-c-methyltransferase;	crystal structure of geranyl diphosphate c-methyltransferase from2 streptomyces coelicolor a3(2) in complex with mg2+, geranyl3 diphosphate, and s-adenosyl-l-homocysteine	PA0389 crystal structure of geranyl diphosphate c-methyltransferase from2 streptomyces coelicolor a3(2) in complex with mg2+, geranyl3 diphosphate, and s-adenosyl-l-homocysteine	1303
1304	PA0389	5	4p7c	B	99.9	15	180	transferase	trna (mo5u34)-methyltransferase;	crystal structure of putative methyltransferase from pseudomonas2 syringae pv. tomato	PA0389 crystal structure of putative methyltransferase from pseudomonas2 syringae pv. tomato	1304
1305	PA0389	6	3bkx	B	99.9	15	181	transferase	sam-dependent methyltransferase;	crystal structure of cyclopropane-fatty-acyl-phospholipid synthase-2 like protein (yp_807781.1) from lactobacillus casei atcc 334 at 1.853 a resolution	PA0389 crystal structure of cyclopropane-fatty-acyl-phospholipid synthase-2 like protein (yp_807781.1) from lactobacillus casei atcc 334 at 1.853 a resolution	1305
1306	PA0389	7	2gs9	A	99.9	17	194	transferase	hypothetical protein tt1324;	crystal structure of tt1324 from thermus thermophilis hb8	PA0389 crystal structure of tt1324 from thermus thermophilis hb8	1306
1307	PA0389	8	2o57	a	99.9	20	168	structural genomics, unknown function	putative sarcosine dimethylglycine	crystal structure of a putative sarcosine dimethylglycine2 methyltransferase from galdieria sulphuraria	PA0389 crystal structure of a putative sarcosine dimethylglycine2 methyltransferase from galdieria sulphuraria	1307
1308	PA0389	9	3l8d	A	99.9	20	169	transferase	methyltransferase;	crystal structure of methyltransferase from bacillus thuringiensis	PA0389 crystal structure of methyltransferase from bacillus thuringiensis	1308
1309	PA0391	1	2j69	D	100	15	638	hydrolase	bacterial dynamin-like protein;	bacterial dynamin-like protein bdlp	PA0391 bacterial dynamin-like protein bdlp	1309
1310	PA0391	2	4aur	A	100	14	630	hydrolase	leoa;	leoa bacterial dynamin gtpase from etec	PA0391 leoa bacterial dynamin gtpase from etec	1310
1311	PA0391	3	2x2f	D	100	16	367	hydrolase	dynamin-1;	dynamin 1 gtpase dimer, short axis form	PA0391 dynamin 1 gtpase dimer, short axis form	1311
1312	PA0391	4	4h1v	A	100	19	346	hydrolase	dynamin-1-like protein;	gmp-pnp bound dynamin-1-like protein gtpase-ged fusion	PA0391 gmp-pnp bound dynamin-1-like protein gtpase-ged fusion	1312
1313	PA0391	5	4p4s	B	100	13	383	antiviral protein/hydrolase	interferon-induced gtp-binding protein mx1;	gmppcp-bound stalkless-mxa	PA0391 gmppcp-bound stalkless-mxa	1313
1314	PA0391	6	4bej	B	100	14	580	hydrolase	dynamin 1-like protein;	nucleotide-free dynamin 1-like protein (dnm1l, drp1, dlp1)	PA0391 nucleotide-free dynamin 1-like protein (dnm1l, drp1, dlp1)	1314
1315	PA0391	7	1jwy	b	100	16	336	hydrolase	dynamin a gtpase domain;	crystal structure of the dynamin a gtpase domain complexed2 with gdp, determined as myosin fusion	PA0391 crystal structure of the dynamin a gtpase domain complexed2 with gdp, determined as myosin fusion	1315
1316	PA0391	8	2aka	b	99.9	16	246	contractile protein	dynamin-1;	structure of the nucleotide-free myosin ii motor domain2 from dictyostelium discoideum fused to the gtpase domain3 of dynamin 1 from rattus norvegicus	PA0391 structure of the nucleotide-free myosin ii motor domain2 from dictyostelium discoideum fused to the gtpase domain3 of dynamin 1 from rattus norvegicus	1316
1317	PA0391	9	2qpt	A	99.9	16	351	endocytosis	eh domain-containing protein-2;	crystal structure of an ehd atpase involved in membrane remodelling	PA0391 crystal structure of an ehd atpase involved in membrane remodelling	1317
1318	PA0391	10	3t35	A	99.9	22	235	motor protein	dynamin-related protein 1a, linker, dynamin-related protein	arabidopsis thaliana dynamin-related protein 1a in postfission state	PA0391 arabidopsis thaliana dynamin-related protein 1a in postfission state	1318
1319	PA0392	1	2m5l	A	19.3	46	13	viral protein	ns5a protein;	ns5a308	PA0392 ns5a308	1319
1320	PA0392	10	3zj3	U	15.9	50	11	toxin/cell adhesion	claudin-2;	structure of clostridium perfringens enterotoxin with a peptide2 derived from a modified version of ecl-2 of claudin 2	PA0392 structure of clostridium perfringens enterotoxin with a peptide2 derived from a modified version of ecl-2 of claudin 2	1320
1321	PA0392	2	1izn	a	19.3	21	32	protein binding	capz alpha-1 subunit;	crystal structure of actin filament capping protein capz	PA0392 crystal structure of actin filament capping protein capz	1321
1322	PA0392	3	3zj3	5	15.9	50	11	toxin/cell adhesion	claudin-2;	structure of clostridium perfringens enterotoxin with a peptide2 derived from a modified version of ecl-2 of claudin 2	PA0392 structure of clostridium perfringens enterotoxin with a peptide2 derived from a modified version of ecl-2 of claudin 2	1322
1323	PA0392	4	3zj3	T	15.9	50	11	toxin/cell adhesion	claudin-2;	structure of clostridium perfringens enterotoxin with a peptide2 derived from a modified version of ecl-2 of claudin 2	PA0392 structure of clostridium perfringens enterotoxin with a peptide2 derived from a modified version of ecl-2 of claudin 2	1323
1324	PA0392	5	3zj3	S	15.9	50	11	toxin/cell adhesion	claudin-2;	structure of clostridium perfringens enterotoxin with a peptide2 derived from a modified version of ecl-2 of claudin 2	PA0392 structure of clostridium perfringens enterotoxin with a peptide2 derived from a modified version of ecl-2 of claudin 2	1324
1325	PA0392	6	3zj3	Q	15.9	50	11	toxin/cell adhesion	claudin-2;	structure of clostridium perfringens enterotoxin with a peptide2 derived from a modified version of ecl-2 of claudin 2	PA0392 structure of clostridium perfringens enterotoxin with a peptide2 derived from a modified version of ecl-2 of claudin 2	1325
1326	PA0392	7	3zj3	V	15.9	50	11	toxin/cell adhesion	claudin-2;	structure of clostridium perfringens enterotoxin with a peptide2 derived from a modified version of ecl-2 of claudin 2	PA0392 structure of clostridium perfringens enterotoxin with a peptide2 derived from a modified version of ecl-2 of claudin 2	1326
1327	PA0392	8	3zj3	3	15.9	50	11	toxin/cell adhesion	claudin-2;	PDB Fragment:residues 38-319;	PA0392 PDB Fragment:residues 38-319;	1327
1328	PA0392	9	3zj3	4	15.9	50	11	toxin/cell adhesion	claudin-2;	PDB Fragment:ecl2, residues 141-160;	PA0392 PDB Fragment:ecl2, residues 141-160;	1328
1329	PA0394	1	1w8g	A	100	56	218	plp-binding protein	hypothetical upf0001 protein yggs;	crystal structure of e. coli k-12 yggs	PA0394 crystal structure of e. coli k-12 yggs	1329
1330	PA0394	2	3r79	B	100	39	222	structure genomics, unknown function	uncharacterized protein;	crystal structure of an uncharactertized protein from agrobacterium2 tumefaciens	PA0394 crystal structure of an uncharactertized protein from agrobacterium2 tumefaciens	1330
1331	PA0394	3	3cpg	A	100	36	218	structural genomics, unknown function	uncharacterized protein;	crystal structure of an unknown protein from bifidobacterium2 adolescentis	PA0394 crystal structure of an unknown protein from bifidobacterium2 adolescentis	1331
1332	PA0394	4	1ct5	a	100	33	219	structural genomics	protein (yeast hypothetical protein, selenomet);	crystal structure of yeast hypothetical protein ybl036c-selenomet2 crystal	PA0394 crystal structure of yeast hypothetical protein ybl036c-selenomet2 crystal	1332
1333	PA0394	5	4bf5	A	100	14	221	isomerase	alanine racemase;	structure of broad spectrum racemase from aeromonas hydrophila	PA0394 structure of broad spectrum racemase from aeromonas hydrophila	1333
1334	PA0394	6	4y2w	A	100	19	222	isomerase	alanine racemase 1;	crystal structure of a thermostable alanine racemase from2 thermoanaerobacter tengcongensis mb4	PA0394 crystal structure of a thermostable alanine racemase from2 thermoanaerobacter tengcongensis mb4	1334
1335	PA0394	7	1xfc	B	100	19	228	isomerase	alanine racemase;	the 1.9 a crystal structure of alanine racemase from mycobacterium2 tuberculosis contains a conserved entryway into the active site	PA0394 the 1.9 a crystal structure of alanine racemase from mycobacterium2 tuberculosis contains a conserved entryway into the active site	1335
1336	PA0394	8	1bd0	a	100	17	218	isomerase	alanine racemase;	alanine racemase complexed with alanine phosphonate	PA0394 alanine racemase complexed with alanine phosphonate	1336
1337	PA0394	9	4fs9	B	100	17	227	isomerase	broad specificity amino acid racemase;	complex structure of a broad specificity amino acid racemase (bar)2 within the reactive intermediate	PA0394 complex structure of a broad specificity amino acid racemase (bar)2 within the reactive intermediate	1337
1338	PA0394	10	4beq	A	100	17	219	isomerase	alanine racemase 2;	structure of vibrio cholerae broad spectrum racemase double2 mutant r173a, n174a	PA0394 structure of vibrio cholerae broad spectrum racemase double2 mutant r173a, n174a	1338
1339	PA0398	1	1kf6	d	9.5	17	46	oxidoreductase	fumarate reductase 13 kda hydrophobic protein;	e. coli quinol-fumarate reductase with bound inhibitor hqno	PA0398 e. coli quinol-fumarate reductase with bound inhibitor hqno	1339
1340	PA0398	10	4dve	A	2.6	12	126	transport protein	biotin transporter bioy;	crystal structure at 2.1 a of the s-component for biotin from an ecf-2 type abc transporter	PA0398 crystal structure at 2.1 a of the s-component for biotin from an ecf-2 type abc transporter	1340
1341	PA0398	2	1epw	a	6.5	43	13	hydrolase	botulinum neurotoxin type b;	crystal structure of clostridium neurotoxin type b	PA0398 crystal structure of clostridium neurotoxin type b	1341
1342	PA0398	3	1k1v	a	3.6	20	24	dna binding protein	mafg;	solution structure of the dna-binding domain of mafg	PA0398 solution structure of the dna-binding domain of mafg	1342
1343	PA0398	4	1shz	F	3.3	14	34	signaling protein	rho guanine nucleotide exchange factor 1;	crystal structure of the p115rhogef rgrgs domain in a2 complex with galpha(13):galpha(i1) chimera	PA0398 crystal structure of the p115rhogef rgrgs domain in a2 complex with galpha(13):galpha(i1) chimera	1343
1344	PA0398	5	2hqh	E	3.3	11	8	structural protein, protein binding	restin;	crystal structure of p150glued and clip-170	PA0398 crystal structure of p150glued and clip-170	1344
1345	PA0398	6	3e2u	E	3.2	11	8	protein binding	cap-gly domain-containing linker protein 1;	crystal structure of the zink-knuckle 2 domain of human clip-170 in2 complex with cap-gly domain of human dynactin-1 (p150-glued)	PA0398 crystal structure of the zink-knuckle 2 domain of human clip-170 in2 complex with cap-gly domain of human dynactin-1 (p150-glued)	1345
1346	PA0398	7	3e2u	F	3.2	11	8	protein binding	cap-gly domain-containing linker protein 1;	crystal structure of the zink-knuckle 2 domain of human clip-170 in2 complex with cap-gly domain of human dynactin-1 (p150-glued)	PA0398 crystal structure of the zink-knuckle 2 domain of human clip-170 in2 complex with cap-gly domain of human dynactin-1 (p150-glued)	1346
1347	PA0398	8	2lxm	A	2.8	25	15	protein transport	vacuolar protein sorting-associated protein vta1 homolog;	lip5-chmp5	PA0398 lip5-chmp5	1347
1348	PA0398	9	2zt9	F	2.7	39	17	photosynthesis	cytochrome b6-f complex subunit 7;	crystal structure of the cytochrome b6f complex from nostoc sp. pcc2 7120	PA0398 crystal structure of the cytochrome b6f complex from nostoc sp. pcc2 7120	1348
1349	PA0404	1	1vhx	a	100	32	135	hydrolase	putative holliday junction resolvase;	crystal structure of putative holliday junction resolvase	PA0404 crystal structure of putative holliday junction resolvase	1349
1350	PA0404	2	1nu0	a	100	51	134	structural genomics, unknown function	hypothetical protein yqgf;	structure of the double mutant (l6m; f134m, semet form) of2 yqgf from escherichia coli, a hypothetical protein	PA0404 structure of the double mutant (l6m; f134m, semet form) of2 yqgf from escherichia coli, a hypothetical protein	1350
1351	PA0404	3	1iv0	a	100	27	97	structural genomics, unknown function	hypothetical protein;	solution structure of the yqgf-family protein (n-terminal2 fragment)	PA0404 solution structure of the yqgf-family protein (n-terminal2 fragment)	1351
1352	PA0404	4	3bzk	a	99.5	22	137	rna binding protein	tex;	crystal structure of the tex protein from pseudomonas2 aeruginosa, crystal form 2	PA0404 crystal structure of the tex protein from pseudomonas2 aeruginosa, crystal form 2	1352
1353	PA0404	5	2oce	A	99.3	22	140	structural genomics, unknown function	hypothetical protein pa5201;	crystal structure of tex family protein pa5201 from2 pseudomonas aeruginosa	PA0404 crystal structure of tex family protein pa5201 from2 pseudomonas aeruginosa	1353
1354	PA0404	6	3psi	A	98.6	18	131	transcription	transcription elongation factor spt6;	crystal structure of the spt6 core domain from saccharomyces2 cerevisiae, form spt6(239-1451)	PA0404 crystal structure of the spt6 core domain from saccharomyces2 cerevisiae, form spt6(239-1451)	1354
1355	PA0404	7	3psf	A	98.6	18	140	transcription	transcription elongation factor spt6;	crystal structure of the spt6 core domain from saccharomyces2 cerevisiae, form spt6(236-1259)	PA0404 crystal structure of the spt6 core domain from saccharomyces2 cerevisiae, form spt6(236-1259)	1355
1356	PA0404	8	1hjr	a	98.4	20	135	site-specific recombinase	holliday junction resolvase (ruvc);	atomic structure of the ruvc resolvase: a holliday junction-2 specific endonuclease from e. coli	PA0404 atomic structure of the ruvc resolvase: a holliday junction-2 specific endonuclease from e. coli	1356
1357	PA0404	9	4ep5	A	98.2	20	124	hydrolase	crossover junction endodeoxyribonuclease ruvc;	thermus thermophilus ruvc structure	PA0404 thermus thermophilus ruvc structure	1357
1358	PA0404	10	1xc3	A	97.4	16	103	transferase	putative fructokinase;	structure of a putative fructokinase from bacillus subtilis	PA0404 structure of a putative fructokinase from bacillus subtilis	1358
1359	PA0418	1	1vpr	a	69.2	38	36	luminescent protein	luciferase;	crystal structure of a luciferase domain from the2 dinoflagellate lingulodinium polyedrum	PA0418 crystal structure of a luciferase domain from the2 dinoflagellate lingulodinium polyedrum	1359
1360	PA0418	10	2dnr	A	18.1	21	32	rna binding protein	synaptojanin-1;	solution structure of rna binding domain in synaptojanin 1	PA0418 solution structure of rna binding domain in synaptojanin 1	1360
1361	PA0418	2	4akx	A	38.7	59	16	transport protein	spcu;	structure of the heterodimeric complex exou-spcu from the type iii2 secretion system (t3ss) of pseudomonas aeruginosa	PA0418 structure of the heterodimeric complex exou-spcu from the type iii2 secretion system (t3ss) of pseudomonas aeruginosa	1361
1362	PA0418	3	3tu3	A	36.6	59	16	toxin/toxin chaperone	exou chaperone;	1.92 angstrom resolution crystal structure of the full-length spcu in2 complex with full-length exou from the type iii secretion system of3 pseudomonas aeruginosa	PA0418 1.92 angstrom resolution crystal structure of the full-length spcu in2 complex with full-length exou from the type iii secretion system of3 pseudomonas aeruginosa	1362
1363	PA0418	4	2ypn	A	27.7	29	33	transferase	protein (hydroxymethylbilane synthase);	hydroxymethylbilane synthase	PA0418 hydroxymethylbilane synthase	1363
1364	PA0418	5	1pda	a	27.3	29	33	transferase	porphobilinogen deaminase;	structure of porphobilinogen deaminase reveals a flexible multidomain2 polymerase with a single catalytic site	PA0418 structure of porphobilinogen deaminase reveals a flexible multidomain2 polymerase with a single catalytic site	1364
1365	PA0418	6	4mlq	A	22.5	41	33	transferase	porphobilinogen deaminase;	crystal structure of bacillus megaterium porphobilinogen deaminase	PA0418 crystal structure of bacillus megaterium porphobilinogen deaminase	1365
1366	PA0418	7	4hwm	A	22	33	59	structural genomics, unknown function	uncharacterized protein yedd;	crystal structure of a lipoprotein yedd (kpn_02420) from klebsiella2 pneumoniae subsp. pneumoniae mgh 78578 at 1.38 a resolution	PA0418 crystal structure of a lipoprotein yedd (kpn_02420) from klebsiella2 pneumoniae subsp. pneumoniae mgh 78578 at 1.38 a resolution	1366
1367	PA0418	8	3te6	A	21.2	19	49	gene regulation	regulatory protein sir3;	crystal structure of the s. cerevisiae sir3 aaa+ domain	PA0418 crystal structure of the s. cerevisiae sir3 aaa+ domain	1367
1368	PA0418	9	2kbi	A	19.1	24	36	metal binding protein	sodium channel protein type 5 subunit alpha;	solution nmr structure of the c-terminal ef-hand domain of2 human cardiac sodium channel nav1.5	PA0418 solution nmr structure of the c-terminal ef-hand domain of2 human cardiac sodium channel nav1.5	1368
1369	PA0419	1	4e8b	A	100	46	236	transferase	ribosomal rna small subunit methyltransferase e;	crystal structure of 16s rrna methyltransferase rsme from e.coli	PA0419 crystal structure of 16s rrna methyltransferase rsme from e.coli	1369
1370	PA0419	2	1vhy	B	100	40	237	structural genomics, unknown function	hypothetical protein hi0303;	crystal structure of haemophilus influenzae protein hi0303, pfam2 duf558	PA0419 crystal structure of haemophilus influenzae protein hi0303, pfam2 duf558	1370
1371	PA0419	3	4j3c	B	100	32	236	transferase	ribosomal rna small subunit methyltransferase e;	crystal structure of 16s ribosomal rna methyltransferase rsme	PA0419 crystal structure of 16s ribosomal rna methyltransferase rsme	1371
1372	PA0419	4	3kw2	A	100	31	236	transferase	probable r-rna methyltransferase;	crystal structure of probable rrna-methyltransferase from2 porphyromonas gingivalis	PA0419 crystal structure of probable rrna-methyltransferase from2 porphyromonas gingivalis	1372
1373	PA0419	5	4l69	A	100	29	238	transferase	ribosomal rna small subunit methyltransferase e;	rv2372c of mycobacterium tuberculosis is rsme like methyltransferse	PA0419 rv2372c of mycobacterium tuberculosis is rsme like methyltransferse	1373
1374	PA0419	6	1vhk	A	100	32	232	structural genomics, unknown function	hypothetical protein yqeu;	crystal structure of an hypothetical protein	PA0419 crystal structure of an hypothetical protein	1374
1375	PA0419	7	2egw	B	100	26	232	rna methyltransferase	upf0088 protein aq_165;	crystal structure of rrna methyltransferase with sah ligand	PA0419 crystal structure of rrna methyltransferase with sah ligand	1375
1376	PA0419	8	2cx8	A	100	31	234	transferase	methyl transferase;	crystal structure of methyltransferase with ligand(sah)	PA0419 crystal structure of methyltransferase with ligand(sah)	1376
1377	PA0419	9	1z85	B	100	26	234	transferase	hypothetical protein tm1380;	crystal structure of a predicted rna methyltransferase (tm1380) from2 thermotoga maritima msb8 at 2.12 a resolution	PA0419 crystal structure of a predicted rna methyltransferase (tm1380) from2 thermotoga maritima msb8 at 2.12 a resolution	1377
1378	PA0419	10	1nxz	a	100	49	165	structural genomics, unknown function	hypothetical protein hi0303;	x-ray crystal structure of protein yggj_haein of2 haemophilus influenzae. northeast structural genomics3 consortium target ir73.	PA0419 x-ray crystal structure of protein yggj_haein of2 haemophilus influenzae. northeast structural genomics3 consortium target ir73.	1378
1379	PA0421	1	4gut	A	100	21	449	oxidoreductase	lysine-specific histone demethylase 1b;	crystal structure of lsd2-npac	PA0421 crystal structure of lsd2-npac	1379
1380	PA0421	10	2vvl	D	100	17	440	oxidoreductase	monoamine oxidase n;	the structure of mao-n-d3, a variant of monoamine oxidase2 from aspergillus niger.	PA0421 the structure of mao-n-d3, a variant of monoamine oxidase2 from aspergillus niger.	1380
1381	PA0421	2	1s3b	B	100	21	462	oxidoreductase	amine oxidase [flavin-containing] b;	crystal structure of maob in complex with n-methyl-n-2 propargyl-1(r)-aminoindan	PA0421 crystal structure of maob in complex with n-methyl-n-2 propargyl-1(r)-aminoindan	1381
1382	PA0421	3	2hko	A	100	24	455	oxidoreductase	lysine-specific histone demethylase 1;	crystal structure of lsd1	PA0421 crystal structure of lsd1	1382
1383	PA0421	4	4i58	A	100	18	429	oxidoreductase	cyclohexylamine oxidase;	cyclohexylamine oxidase from brevibacterium oxydans ih-35a	PA0421 cyclohexylamine oxidase from brevibacterium oxydans ih-35a	1383
1384	PA0421	5	2v1d	A	100	24	455	oxidoreductase/repressor	lysine-specific histone demethylase 1;	structural basis of lsd1-corest selectivity in histone h32 recognition	PA0421 structural basis of lsd1-corest selectivity in histone h32 recognition	1384
1385	PA0421	6	2xag	A	100	24	455	transcription	lysine-specific histone demethylase 1;	crystal structure of lsd1-corest in complex with para-bromo-2 (-)-trans-2-phenylcyclopropyl-1-amine	PA0421 crystal structure of lsd1-corest in complex with para-bromo-2 (-)-trans-2-phenylcyclopropyl-1-amine	1385
1386	PA0421	7	3rha	A	100	20	440	oxidoreductase	putrescine oxidase;	the crystal structure of oxidoreductase from arthrobacter aurescens	PA0421 the crystal structure of oxidoreductase from arthrobacter aurescens	1386
1387	PA0421	8	2yg4	B	100	20	429	oxidoreductase	putrescine oxidase;	structure-based redesign of cofactor binding in putrescine2 oxidase: wild type bound to putrescine	PA0421 structure-based redesign of cofactor binding in putrescine2 oxidase: wild type bound to putrescine	1387
1388	PA0421	9	1f8s	A	100	24	433	oxidoreductase	l-amino acid oxidase;	crystal structure of l-amino acid oxidase from calloselasma2 rhodostoma, complexed with three molecules of o-aminobenzoate.	PA0421 crystal structure of l-amino acid oxidase from calloselasma2 rhodostoma, complexed with three molecules of o-aminobenzoate.	1388
1389	PA0422	1	4gd3	A	99.9	16	160	oxidoreductase/electron transport	ni/fe-hydrogenase 1 b-type cytochrome subunit;	structure of e. coli hydrogenase-1 in complex with cytochrome b	PA0422 structure of e. coli hydrogenase-1 in complex with cytochrome b	1389
1390	PA0422	2	4gd3	B	99.9	16	160	oxidoreductase/electron transport	ni/fe-hydrogenase 1 b-type cytochrome subunit;	structure of e. coli hydrogenase-1 in complex with cytochrome b	PA0422 structure of e. coli hydrogenase-1 in complex with cytochrome b	1390
1391	PA0422	3	1kqf	c	99.9	16	184	oxidoreductase	formate dehydrogenase, nitrate-inducible, cytochrome	formate dehydrogenase n from e. coli	PA0422 formate dehydrogenase n from e. coli	1391
1392	PA0422	4	2qjk	M	96.6	16	146	electron transport	cytochrome b;	crystal structure analysis of mutant rhodobacter2 sphaeroides bc1 with stigmatellin and antimycin	PA0422 crystal structure analysis of mutant rhodobacter2 sphaeroides bc1 with stigmatellin and antimycin	1392
1393	PA0422	5	3cx5	N	96.6	13	146	oxidoreductase	cytochrome b;	structure of complex iii with bound cytochrome c in reduced state and2 definition of a minimal core interface for electron transfer.	PA0422 structure of complex iii with bound cytochrome c in reduced state and2 definition of a minimal core interface for electron transfer.	1393
1394	PA0422	6	3cx5	c	96.1	13	146	oxidoreductase	cytochrome b;	structure of complex iii with bound cytochrome c in reduced state and2 definition of a minimal core interface for electron transfer.	PA0422 structure of complex iii with bound cytochrome c in reduced state and2 definition of a minimal core interface for electron transfer.	1394
1395	PA0422	7	1ppj	c	96.1	14	146	oxidoreductase	cytochrome b;	bovine cytochrome bc1 complex with stigmatellin and antimycin	PA0422 bovine cytochrome bc1 complex with stigmatellin and antimycin	1395
1396	PA0422	8	3cwb	C	95.8	15	146	oxidoreductase	cytochrome b;	chicken cytochrome bc1 complex inhibited by an iodinated analogue of2 the polyketide crocacin-d	PA0422 chicken cytochrome bc1 complex inhibited by an iodinated analogue of2 the polyketide crocacin-d	1396
1397	PA0422	9	2e+74	a	95.7	16	146	photosynthesis	cytochrome b6;	crystal structure of the cytochrome b6f complex from m.laminosus	PA0422 crystal structure of the cytochrome b6f complex from m.laminosus	1397
1398	PA0422	10	1q90	b	95.2	13	146	photosynthesis	cytochrome b6;	structure of the cytochrome b6f (plastohydroquinone : plastocyanin2 oxidoreductase) from chlamydomonas reinhardtii	PA0422 structure of the cytochrome b6f (plastohydroquinone : plastocyanin2 oxidoreductase) from chlamydomonas reinhardtii	1398
1399	PA0429	1	1ga8	A	97.5	13	195	transferase	galactosyl transferase lgtc;	crystal structure of galacosyltransferase lgtc in complex2 with donor and acceptor sugar analogs.	PA0429 crystal structure of galacosyltransferase lgtc in complex2 with donor and acceptor sugar analogs.	1399
1400	PA0429	10	5gmk	q	59.2	16	127	rna binding protein/rna	pre-mrna-splicing factor slt11;	cryo-em structure of the catalytic step i spliceosome (c complex) at2 3.4 angstrom resolution	PA0429 cryo-em structure of the catalytic step i spliceosome (c complex) at2 3.4 angstrom resolution	1400
1401	PA0429	2	1ga8	a	97.5	13	195	transferase	galactosyl transferase lgtc;	crystal structure of galacosyltransferase lgtc in complex2 with donor and acceptor sugar analogs.	PA0429 crystal structure of galacosyltransferase lgtc in complex2 with donor and acceptor sugar analogs.	1401
1402	PA0429	3	4ueg	B	97.4	17	297	transferase	glycogenin-2;	crystal structure of human glycogenin-2 catalytic domain	PA0429 crystal structure of human glycogenin-2 catalytic domain	1402
1403	PA0429	4	4wma	A	97.1	19	155	transferase/protein binding	xyloside xylosyltransferase 1;	crystal structure of mouse xyloside xylosyltransferase 1 complexed2 with manganese,acceptor ligand and udp-glucose	PA0429 crystal structure of mouse xyloside xylosyltransferase 1 complexed2 with manganese,acceptor ligand and udp-glucose	1403
1404	PA0429	5	1zcy	A	95	17	179	transferase	glycogenin-1;	apo form of a mutant of glycogenin in which asp159 is replaced by ser	PA0429 apo form of a mutant of glycogenin in which asp159 is replaced by ser	1404
1405	PA0429	6	3tzt	B	94.6	15	103	transferase	glycosyl transferase family 8;	the structure of a protein in glycosyl transferase family 8 from2 anaerococcus prevotii.	PA0429 the structure of a protein in glycosyl transferase family 8 from2 anaerococcus prevotii.	1405
1406	PA0429	7	1ll2	a	93.6	14	105	transferase	glycogenin-1;	crystal structure of rabbit muscle glycogenin complexed with udp-2 glucose and manganese	PA0429 crystal structure of rabbit muscle glycogenin complexed with udp-2 glucose and manganese	1406
1407	PA0429	8	1zct	B	92.9	12	104	transferase	glycogenin-1;	structure of glycogenin truncated at residue 270 in a2 complex with udp	PA0429 structure of glycogenin truncated at residue 270 in a2 complex with udp	1407
1408	PA0429	9	3egq	B	66.1	12	120	transcription	tetr family transcriptional regulator;	crystal structure of a tetr-family transcriptional regulator (af_1817)2 from archaeoglobus fulgidus at 2.55 a resolution	PA0429 crystal structure of a tetr-family transcriptional regulator (af_1817)2 from archaeoglobus fulgidus at 2.55 a resolution	1408
1409	PA0431	1	1vj7	B	100	29	178	hydrolase, transferase	bifunctional rela/spot;	crystal structure of the bifunctional catalytic fragment of relseq,2 the rela/spot homolog from streptococcus equisimilis.	PA0431 crystal structure of the bifunctional catalytic fragment of relseq,2 the rela/spot homolog from streptococcus equisimilis.	1409
1410	PA0431	2	3nr1	A	100	26	174	hydrolase	hd domain-containing protein 3;	a metazoan ortholog of spot hydrolyzes ppgpp and plays a role in2 starvation responses	PA0431 a metazoan ortholog of spot hydrolyzes ppgpp and plays a role in2 starvation responses	1410
1411	PA0431	3	1vj7	a	100	29	179	hydrolase, transferase	bifunctional rela/spot;	crystal structure of the bifunctional catalytic fragment of relseq,2 the rela/spot homolog from streptococcus equisimilis.	PA0431 crystal structure of the bifunctional catalytic fragment of relseq,2 the rela/spot homolog from streptococcus equisimilis.	1411
1412	PA0431	4	3nqw	B	100	24	175	hydrolase	cg11900;	a metazoan ortholog of spot hydrolyzes ppgpp and plays a role in2 starvation responses	PA0431 a metazoan ortholog of spot hydrolyzes ppgpp and plays a role in2 starvation responses	1412
1413	PA0431	5	4yf1	D	100	19	145	hydrolase	lmo0812 protein;	1.85 angstrom crystal structure of lmo0812 from listeria monocytogenes2 egd-e	PA0431 1.85 angstrom crystal structure of lmo0812 from listeria monocytogenes2 egd-e	1413
1414	PA0431	6	2qgs	a	97.7	16	123	structural genomics, unknown function	protein se1688;	crystal structure of se1688 protein from staphylococcus epidermidis.2 northeast structural genomics consortium target ser89	PA0431 crystal structure of se1688 protein from staphylococcus epidermidis.2 northeast structural genomics consortium target ser89	1414
1415	PA0431	7	3djb	a	97.7	17	127	hydrolase	hydrolase, hd family;	crystal structure of a hd-superfamily hydrolase2 (bt9727_1981) from bacillus thuringiensis, northeast3 structural genomics consortium target bur114	PA0431 crystal structure of a hd-superfamily hydrolase2 (bt9727_1981) from bacillus thuringiensis, northeast3 structural genomics consortium target bur114	1415
1416	PA0431	8	5ihy	B	97.2	18	130	hydrolase	uncharacterized protein;	the crystal structure of bacillus subtilis semet-ypgq	PA0431 the crystal structure of bacillus subtilis semet-ypgq	1416
1417	PA0431	9	2pjq	a	97.2	18	124	structural genomics, unknown function	uncharacterized protein lp_2664;	crystal structure of q88u62_lacpl from lactobacillus2 plantarum. northeast structural genomics target lpr71	PA0431 crystal structure of q88u62_lacpl from lactobacillus2 plantarum. northeast structural genomics target lpr71	1417
1418	PA0431	10	4n71	A	97	20	76	oxidoreductase	predicted hd phosphohydrolase phnz;	x-ray crystal structure of 2-amino-1-hydroxyethylphosphonate-bound2 phnz	PA0431 x-ray crystal structure of 2-amino-1-hydroxyethylphosphonate-bound2 phnz	1418
1419	PA0433	1	2fef	a	18.6	21	13	structural genomics, unknown function	hypothetical protein pa2201;	the crystal structure of protein pa2201 from pseudomonas aeruginosa	PA0433 the crystal structure of protein pa2201 from pseudomonas aeruginosa	1419
1420	PA0433	10	3ehb	b	6.8	38	7	oxidoreductase/immune system	cytochrome c oxidase subunit 2;	a d-pathway mutation decouples the paracoccus denitrificans2 cytochrome c oxidase by altering the side chain3 orientation of a distant, conserved glutamate	PA0433 a d-pathway mutation decouples the paracoccus denitrificans2 cytochrome c oxidase by altering the side chain3 orientation of a distant, conserved glutamate	1420
1421	PA0433	2	1x5w	a	10.7	50	7	transcription	zinc finger protein 64, isoforms 1;	solution structure of the c2h2 type zinc-binding domain of2 human zinc finger protein 64, isoforms 1 and 2	PA0433 solution structure of the c2h2 type zinc-binding domain of2 human zinc finger protein 64, isoforms 1 and 2	1421
1422	PA0433	3	2jz8	A	9.4	71	6	structural genomics, unknown function	uncharacterized protein bh09830;	solution nmr structure of bh09830 from bartonella henselae2 modeled with one zn+2 bound. northeast structural genomics3 consortium target bnr55	PA0433 solution nmr structure of bh09830 from bartonella henselae2 modeled with one zn+2 bound. northeast structural genomics3 consortium target bnr55	1422
1423	PA0433	4	1wii	a	9.2	50	5	structural genomics, unknown function	hypothetical upf0222 protein mgc4549;	solution structure of rsgi ruh-025, a duf701 domain from2 mouse cdna	PA0433 solution structure of rsgi ruh-025, a duf701 domain from2 mouse cdna	1423
1424	PA0433	5	2elp	A	8.7	67	5	transcription	zinc finger protein 406;	solution structure of the 13th c2h2 zinc finger of human2 zinc finger protein 406	PA0433 solution structure of the 13th c2h2 zinc finger of human2 zinc finger protein 406	1424
1425	PA0433	6	1wjp	a	8.1	38	12	metal binding protein	zinc finger protein 295;	solution structure of zf-c2h2 domains from human zinc2 finger protein 295	PA0433 solution structure of zf-c2h2 domains from human zinc2 finger protein 295	1425
1426	PA0433	7	3dvw	A	7.7	15	32	oxidoreductase	thiol:disulfide interchange protein dsba;	crystal structure of reduced dsba1 from neisseria2 meningitidis	PA0433 crystal structure of reduced dsba1 from neisseria2 meningitidis	1426
1427	PA0433	8	3rfa	A	7.2	21	13	oxidoreductase	ribosomal rna large subunit methyltransferase n;	x-ray structure of rlmn from escherichia coli in complex with s-2 adenosylmethionine	PA0433 x-ray structure of rlmn from escherichia coli in complex with s-2 adenosylmethionine	1427
1428	PA0433	9	3gha	A	7	18	33	oxidoreductase	disulfide bond formation protein d;	crystal structure of etda-treated bdbd (reduced)	PA0433 crystal structure of etda-treated bdbd (reduced)	1428
1429	PA0434	1	2iah	A	100	20	719	membrane protein	ferripyoverdine receptor;	crystal structure of the ferripyoverdine receptor of the outer2 membrane of pseudomonas aeruginosa bound to ferripyoverdine.	PA0434 crystal structure of the ferripyoverdine receptor of the outer2 membrane of pseudomonas aeruginosa bound to ferripyoverdine.	1429
1430	PA0434	10	4rdr	A	100	13	670	membrane protein	znud;	structure of the bacterial zn-transporter znud from neisseria2 meningitidis (locked conformation bound to zinc and cadmium ions)	PA0434 structure of the bacterial zn-transporter znud from neisseria2 meningitidis (locked conformation bound to zinc and cadmium ions)	1430
1431	PA0434	2	3qlb	A	100	20	687	metal transport	enantio-pyochelin receptor;	enantiopyochelin outer membrane tonb-dependent transporter from2 pseudomonas fluorescens bound to the ferri-enantiopyochelin	PA0434 enantiopyochelin outer membrane tonb-dependent transporter from2 pseudomonas fluorescens bound to the ferri-enantiopyochelin	1431
1432	PA0434	3	2grx	B	100	20	686	metal transport	ferrichrome-iron receptor;	crystal structure of tonb in complex with fhua, e. coli2 outer membrane receptor for ferrichrome	PA0434 crystal structure of tonb in complex with fhua, e. coli2 outer membrane receptor for ferrichrome	1432
1433	PA0434	4	1by5	a	100	20	687	metal binding protein	ferric hydroxamate uptake protein;	fhua from e. coli, with its ligand ferrichrome	PA0434 fhua from e. coli, with its ligand ferrichrome	1433
1434	PA0434	5	5fp1	A	100	21	681	metal transport	tonb-dependent siderophore receptor;	crystal structure of the siderophore receptor piua from2 acinetobacter baumannii	PA0434 crystal structure of the siderophore receptor piua from2 acinetobacter baumannii	1434
1435	PA0434	6	1xkh	C	100	20	693	membrane protein	ferripyoverdine receptor;	pyoverdine outer membrane receptor fpva from pseudomonas aeruginosa2 pao1 bound to pyoverdine	PA0434 pyoverdine outer membrane receptor fpva from pseudomonas aeruginosa2 pao1 bound to pyoverdine	1435
1436	PA0434	7	1xkw	A	100	18	682	membrane protein	fe(iii)-pyochelin receptor;	pyochelin outer membrane receptor fpta from pseudomonas2 aeruginosa	PA0434 pyochelin outer membrane receptor fpta from pseudomonas2 aeruginosa	1436
1437	PA0434	8	5fok	A	100	22	680	metal transport	iron transport outer membrane receptor;	crystal structure of the siderophore receptor piua from2 pseudomonas aeruginosa	PA0434 crystal structure of the siderophore receptor piua from2 pseudomonas aeruginosa	1437
1438	PA0434	9	4rdt	A	100	13	667	membrane protein	znud;	structure of the bacterial zn-transporter znud from neisseria2 meningitidis (flexible conformation bound to a zinc ion)	PA0434 structure of the bacterial zn-transporter znud from neisseria2 meningitidis (flexible conformation bound to a zinc ion)	1438
1439	PA0435	1	4exr	A	96.3	12	112	unknown function	putative lipoprotein;	crystal structure of a putative lipoprotein (cd1622) from clostridium2 difficile 630 at 1.85 a resolution	PA0435 crystal structure of a putative lipoprotein (cd1622) from clostridium2 difficile 630 at 1.85 a resolution	1439
1440	PA0435	10	1ppj	c	43	11	215	oxidoreductase	cytochrome b;	bovine cytochrome bc1 complex with stigmatellin and antimycin	PA0435 bovine cytochrome bc1 complex with stigmatellin and antimycin	1440
1441	PA0435	2	1kqf	c	83.1	11	58	oxidoreductase	formate dehydrogenase, nitrate-inducible, cytochrome	formate dehydrogenase n from e. coli	PA0435 formate dehydrogenase n from e. coli	1441
1442	PA0435	3	2l9u	A	82.2	21	33	membrane protein	receptor tyrosine-protein kinase erbb-3;	spatial structure of dimeric erbb3 transmembrane domain	PA0435 spatial structure of dimeric erbb3 transmembrane domain	1442
1443	PA0435	4	2l9u	B	82.2	21	33	membrane protein	receptor tyrosine-protein kinase erbb-3;	spatial structure of dimeric erbb3 transmembrane domain	PA0435 spatial structure of dimeric erbb3 transmembrane domain	1443
1444	PA0435	5	4gd3	B	69.4	21	60	oxidoreductase/electron transport	ni/fe-hydrogenase 1 b-type cytochrome subunit;	structure of e. coli hydrogenase-1 in complex with cytochrome b	PA0435 structure of e. coli hydrogenase-1 in complex with cytochrome b	1444
1445	PA0435	6	4gd3	A	69.4	21	60	oxidoreductase/electron transport	ni/fe-hydrogenase 1 b-type cytochrome subunit;	structure of e. coli hydrogenase-1 in complex with cytochrome b	PA0435 structure of e. coli hydrogenase-1 in complex with cytochrome b	1445
1446	PA0435	7	3nqy	A	67.3	8	78	hydrolase	secreted metalloprotease mcp02;	crystal structure of the autoprocessed complex of vibriolysin mcp-022 with a single point mutation e346a	PA0435 crystal structure of the autoprocessed complex of vibriolysin mcp-022 with a single point mutation e346a	1446
1447	PA0435	8	2o3o	D	54.4	16	24	signaling protein	yyci protein;	crystal structure of the sensor histidine kinase regulator yyci from2 bacillus subtitlis	PA0435 crystal structure of the sensor histidine kinase regulator yyci from2 bacillus subtitlis	1447
1448	PA0435	9	4k90	B	50.9	28	28	hydrolase	extracellular metalloproteinase mep;	extracellular metalloproteinase from aspergillus	PA0435 extracellular metalloproteinase from aspergillus	1448
1449	PA0442	1	3wmj	B	76.5	88	7	viral protein	eiav vaccine gp45;	crystal structure of eiav vaccine gp45	PA0442 crystal structure of eiav vaccine gp45	1449
1450	PA0442	2	1xme	c	14.2	57	13	oxidoreductase	cytochrome c oxidase polypeptide iia;	structure of recombinant cytochrome ba3 oxidase from thermus2 thermophilus	PA0442 structure of recombinant cytochrome ba3 oxidase from thermus2 thermophilus	1450
1451	PA0442	3	3bvd	C	14.2	57	13	oxidoreductase	cytochrome c oxidase polypeptide 2a;	structure of surface-engineered cytochrome ba3 oxidase from2 thermus thermophilus under xenon pressure, 100psi 5min	PA0442 structure of surface-engineered cytochrome ba3 oxidase from2 thermus thermophilus under xenon pressure, 100psi 5min	1451
1452	PA0442	4	2mk9	A	11.7	64	10	immune system	toll-like receptor 3;	spatial structure of the dimeric transmembrane domain of toll-like2 receptor 3	PA0442 spatial structure of the dimeric transmembrane domain of toll-like2 receptor 3	1452
1453	PA0442	5	2mka	C	11.7	64	10	immune system	toll-like receptor 3;	spatial structure of the toll-like receptor 3 transmembrane domain in2 the trimeric state	PA0442 spatial structure of the toll-like receptor 3 transmembrane domain in2 the trimeric state	1453
1454	PA0442	6	2mk9	B	11.7	64	10	immune system	toll-like receptor 3;	spatial structure of the dimeric transmembrane domain of toll-like2 receptor 3	PA0442 spatial structure of the dimeric transmembrane domain of toll-like2 receptor 3	1454
1455	PA0442	7	2mka	A	11.7	64	10	immune system	toll-like receptor 3;	spatial structure of the toll-like receptor 3 transmembrane domain in2 the trimeric state	PA0442 spatial structure of the toll-like receptor 3 transmembrane domain in2 the trimeric state	1455
1456	PA0442	8	2mka	B	11.7	64	10	immune system	toll-like receptor 3;	spatial structure of the toll-like receptor 3 transmembrane domain in2 the trimeric state	PA0442 spatial structure of the toll-like receptor 3 transmembrane domain in2 the trimeric state	1456
1457	PA0442	9	4wd7	A	9.7	19	25	membrane protein	bestrophin domain protein;	crystal structure of a bacterial bestrophin homolog from klebsiella2 pneumoniae by zn-sad phasing	PA0442 crystal structure of a bacterial bestrophin homolog from klebsiella2 pneumoniae by zn-sad phasing	1457
1458	PA0442	10	3nzl	A	6.6	60	9	transcription	dna-binding protein satb1;	crystal structure of the n-terminal domain of dna-binding protein2 satb1 from homo sapiens, northeast structural genomics consortium3 target hr4435b	PA0442 crystal structure of the n-terminal domain of dna-binding protein2 satb1 from homo sapiens, northeast structural genomics consortium3 target hr4435b	1458
1459	PA0446	1	3ubm	B	100	35	405	transferase	formyl-coa:oxalate coa-transferase;	formyl-coa:oxalate coa-transferase from acetobacter aceti	PA0446 formyl-coa:oxalate coa-transferase from acetobacter aceti	1459
1460	PA0446	10	2bru	B	95.2	16	131	oxidoreductase	nad(p) transhydrogenase subunit alpha;	complex of the domain i and domain iii of escherichia coli2 transhydrogenase	PA0446 complex of the domain i and domain iii of escherichia coli2 transhydrogenase	1460
1461	PA0446	2	2vjm	a	100	32	405	transferase	formyl-coenzyme a transferase;	formyl-coa transferase with aspartyl-formyl anhydide2 intermediate	PA0446 formyl-coa transferase with aspartyl-formyl anhydide2 intermediate	1461
1462	PA0446	3	1xk7	a	100	24	406	transferase	crotonobetainyl-coa:carnitine coa-transferase;	crystal structure- c2 form- of escherichia coli crotonobetainyl-coa:2 carnitine coa transferase (caib)	PA0446 crystal structure- c2 form- of escherichia coli crotonobetainyl-coa:2 carnitine coa transferase (caib)	1462
1463	PA0446	4	1q7e	a	100	32	406	transferase	hypothetical protein yfdw;	crystal structure of yfdw protein from e. coli	PA0446 crystal structure of yfdw protein from e. coli	1463
1464	PA0446	5	1xa3	B	100	24	406	transferase	crotonobetainyl-coa:carnitine coa-transferase;	crystal structure of caib, a type iii coa transferase in2 carnitine metabolism	PA0446 crystal structure of caib, a type iii coa transferase in2 carnitine metabolism	1464
1465	PA0446	6	4ed9	A	100	54	387	structural genomics, unknown function	caib/baif family protein;	crystal structure of a caib/baif family protein from brucella suis	PA0446 crystal structure of a caib/baif family protein from brucella suis	1465
1466	PA0446	7	4hl6	D	100	35	387	transferase	uncharacterized protein yfde;	yfde from escherichia coli	PA0446 yfde from escherichia coli	1466
1467	PA0446	8	1x74	a	100	30	390	isomerase	2-methylacyl-coa racemase;	alpha-methylacyl-coa racemase from mycobacterium tuberculosis-2 mutational and structural characterization of the fold and active3 site	PA0446 alpha-methylacyl-coa racemase from mycobacterium tuberculosis-2 mutational and structural characterization of the fold and active3 site	1467
1468	PA0446	9	2g04	B	100	28	383	isomerase	probable fatty-acid-coa racemase far;	crystal structure of fatty acid-coa racemase from mycobacterium2 tuberculosis h37rv	PA0446 crystal structure of fatty acid-coa racemase from mycobacterium2 tuberculosis h37rv	1468
1469	PA0449	1	1y7u	a	100	25	130	hydrolase	acyl-coa hydrolase;	crystal structure of acyl-coa hydrolase from bacillus cereus	PA0449 crystal structure of acyl-coa hydrolase from bacillus cereus	1469
1470	PA0449	2	4zv3	B	100	22	130	hydrolase	cytosolic acyl coenzyme a thioester hydrolase;	crystal structure of the n- and c-terminal domains of mouse acyl-coa2 thioesterase 7	PA0449 crystal structure of the n- and c-terminal domains of mouse acyl-coa2 thioesterase 7	1470
1471	PA0449	3	4ncp	F	100	24	132	unknown function	uncharacterized protein;	crystal structure of 4-hbt like thioesterase sav1878 from2 staphylococcus aureus subsp. aureus mu50	PA0449 crystal structure of 4-hbt like thioesterase sav1878 from2 staphylococcus aureus subsp. aureus mu50	1471
1472	PA0449	4	2qq2	C	100	21	137	hydrolase	cytosolic acyl coenzyme a thioester hydrolase;	crystal structure of c-terminal domain of human acyl-coa thioesterase2 7	PA0449 crystal structure of c-terminal domain of human acyl-coa thioesterase2 7	1472
1473	PA0449	5	4ien	B	100	21	132	hydrolase	putative acyl-coa hydrolase;	crystal structure of acyl-coa hydrolase from neisseria meningitidis2 fam18	PA0449 crystal structure of acyl-coa hydrolase from neisseria meningitidis2 fam18	1473
1474	PA0449	6	1vpm	a	100	31	132	hydrolase	acyl-coa hydrolase;	crystal structure of acyl-coa hydrolase (np_241664.1) from bacillus2 halodurans at 1.66 a resolution	PA0449 crystal structure of acyl-coa hydrolase (np_241664.1) from bacillus2 halodurans at 1.66 a resolution	1474
1475	PA0449	7	1yli	a	100	24	130	hydrolase	putative acyl-coa thioester hydrolase hi0827;	crystal structure of hi0827, a hexameric broad specificity acyl-2 coenzyme a thioesterase	PA0449 crystal structure of hi0827, a hexameric broad specificity acyl-2 coenzyme a thioesterase	1475
1476	PA0449	8	3d6l	A	100	29	118	hydrolase	putative hydrolase;	crystal structure of cj0915, a hexameric hotdog fold2 thioesterase of campylobacter jejuni	PA0449 crystal structure of cj0915, a hexameric hotdog fold2 thioesterase of campylobacter jejuni	1476
1477	PA0449	9	2gvh	a	100	29	129	hydrolase	agr_l_2016p;	crystal structure of acyl-coa hydrolase (15159470) from agrobacterium2 tumefaciens at 2.65 a resolution	PA0449 crystal structure of acyl-coa hydrolase (15159470) from agrobacterium2 tumefaciens at 2.65 a resolution	1477
1478	PA0449	10	2v1o	F	100	20	124	hydrolase	cytosolic acyl coenzyme a thioester hydrolase;	crystal structure of n-terminal domain of acyl-coa2 thioesterase 7	PA0449 crystal structure of n-terminal domain of acyl-coa2 thioesterase 7	1478
1479	PA0451	1	2deo	A	100	39	222	hydrolase	441aa long hypothetical nfed protein;	1510-n membrane protease specific for a stomatin homolog from2 pyrococcus horikoshii	PA0451 1510-n membrane protease specific for a stomatin homolog from2 pyrococcus horikoshii	1479
1480	PA0451	10	2cby	a	100	21	169	hydrolase	atp-dependent clp protease proteolytic subunit 1;	crystal structure of the atp-dependent clp protease2 proteolytic subunit 1 (clpp1) from mycobacterium3 tuberculosis	PA0451 crystal structure of the atp-dependent clp protease2 proteolytic subunit 1 (clpp1) from mycobacterium3 tuberculosis	1480
1481	PA0451	2	3bez	C	100	22	213	hydrolase	protease 4;	crystal structure of escherichia coli signal peptide peptidase (sppa),2 semet crystals	PA0451 crystal structure of escherichia coli signal peptide peptidase (sppa),2 semet crystals	1481
1482	PA0451	3	3rst	H	100	20	209	hydrolase	signal peptide peptidase sppa;	crystal structure of bacillus subtilis signal peptide peptidase a	PA0451 crystal structure of bacillus subtilis signal peptide peptidase a	1482
1483	PA0451	4	1yg6	a	100	21	172	hydrolase	atp-dependent clp protease proteolytic subunit;	clpp	PA0451 clpp	1483
1484	PA0451	5	3p2l	D	100	18	172	hydrolase	atp-dependent clp protease proteolytic subunit;	crystal structure of atp-dependent clp protease subunit p from2 francisella tularensis	PA0451 crystal structure of atp-dependent clp protease subunit p from2 francisella tularensis	1484
1485	PA0451	6	3kth	D	100	23	172	hydrolase	atp-dependent clp protease proteolytic subunit;	structure of clpp from bacillus subtilis in orthorombic crystal form	PA0451 structure of clpp from bacillus subtilis in orthorombic crystal form	1485
1486	PA0451	7	4jcq	U	100	17	174	hydrolase	atp-dependent clp protease proteolytic subunit;	clpp1 from listeria monocytogenes	PA0451 clpp1 from listeria monocytogenes	1486
1487	PA0451	8	1tg6	G	100	17	170	hydrolase	putative atp-dependent clp protease proteolytic subunit;	crystallography and mutagenesis point to an essential role for the n-2 terminus of human mitochondrial clpp	PA0451 crystallography and mutagenesis point to an essential role for the n-2 terminus of human mitochondrial clpp	1487
1488	PA0451	9	1tg6	a	100	17	172	hydrolase	putative atp-dependent clp protease proteolytic subunit;	crystallography and mutagenesis point to an essential role for the n-2 terminus of human mitochondrial clpp	PA0451 crystallography and mutagenesis point to an essential role for the n-2 terminus of human mitochondrial clpp	1488
1489	PA0453	1	1jbs	a	9.1	64	10	hydrolase/rna	restrictocin;	crystal structure of ribotoxin restrictocin and a 29-mer srd rna2 analog	PA0453 crystal structure of ribotoxin restrictocin and a 29-mer srd rna2 analog	1489
1490	PA0453	2	1r4y	a	6.8	45	10	hydrolase	ribonuclease alpha-sarcin;	solution structure of the deletion mutant delta(7-22) of2 the cytotoxic ribonuclease alpha-sarcin	PA0453 solution structure of the deletion mutant delta(7-22) of2 the cytotoxic ribonuclease alpha-sarcin	1490
1491	PA0453	3	2z0r	A	6	54	12	structural genomics, unknown function	putative uncharacterized protein ttha0547;	crystal structure of hypothetical protein ttha0547	PA0453 crystal structure of hypothetical protein ttha0547	1491
1492	PA0453	4	4nsp	A	5.1	32	30	hydrolase	endonuclease v;	crystal structure of human endov	PA0453 crystal structure of human endov	1492
1493	PA0453	5	1de3	a	4.6	45	10	hydrolase	ribonuclease alpha-sarcin;	solution structure of the cytotoxic ribonuclease alpha-2 sarcin	PA0453 solution structure of the cytotoxic ribonuclease alpha-2 sarcin	1493
1494	PA0453	6	1cpb	A	4.2	63	7	hydrolase (c-terminal peptidase)	carboxypeptidase b;	structure of carboxypeptidase b at 2.8 angstroms resolution	PA0453 structure of carboxypeptidase b at 2.8 angstroms resolution	1494
1495	PA0453	7	3ga2	A	4.1	22	26	hydrolase	endonuclease v;	crystal structure of the endonuclease_v (bsu36170) from2 bacillus subtilis, northeast structural genomics3 consortium target sr624	PA0453 crystal structure of the endonuclease_v (bsu36170) from2 bacillus subtilis, northeast structural genomics3 consortium target sr624	1495
1496	PA0453	8	2b3y	a	4	45	10	lyase	iron-responsive element binding protein 1;	structure of a monoclinic crystal form of human cytosolic aconitase2 (irp1)	PA0453 structure of a monoclinic crystal form of human cytosolic aconitase2 (irp1)	1496
1497	PA0453	9	3efy	B	3.9	22	17	cell cycle	cif (cell cycle inhibiting factor);	structure of the cyclomodulin cif from pathogenic2 escherichia coli	PA0453 structure of the cyclomodulin cif from pathogenic2 escherichia coli	1497
1498	PA0453	10	3oqc	B	3.8	57	6	hydrolase	ufm1-specific protease 2;	ubiquitin-fold modifier 1 specific protease, ufsp2	PA0453 ubiquitin-fold modifier 1 specific protease, ufsp2	1498
1499	PA0454	1	5gas	N	60.2	9	144	hydrolase	archaeal/vacuolar-type h+-atpase subunit i;	thermus thermophilus v/a-atpase, conformation 2	PA0454 thermus thermophilus v/a-atpase, conformation 2	1499
1500	PA0454	10	3kwo	A	32.3	13	119	oxidoreductase	putative bacterioferritin;	crystal structure of putative bacterioferritin from2 campylobacter jejuni	PA0454 crystal structure of putative bacterioferritin from2 campylobacter jejuni	1500
1501	PA0454	2	4n7w	A	59.9	10	173	transport protein	transporter, sodium/bile acid symporter family;	crystal structure of the sodium bile acid symporter from yersinia2 frederiksenii	PA0454 crystal structure of the sodium bile acid symporter from yersinia2 frederiksenii	1501
1502	PA0454	3	2fjc	a	52	12	128	metal transport	antigen tpf1;	crystal structure of antigen tpf1 from treponema pallidum	PA0454 crystal structure of antigen tpf1 from treponema pallidum	1502
1503	PA0454	4	2ht2	B	46.6	25	103	membrane protein	h(+)/cl(-) exchange transporter clca;	structure of the escherichia coli clc chloride channel2 y445h mutant and fab complex	PA0454 structure of the escherichia coli clc chloride channel2 y445h mutant and fab complex	1503
1504	PA0454	5	2vxx	B	42.8	13	128	dna-binding protein	starvation induced dna binding protein;	x-ray structure of dpsa from thermosynechococcus elongatus	PA0454 x-ray structure of dpsa from thermosynechococcus elongatus	1504
1505	PA0454	6	1tjo	a	40.2	14	128	metal binding protein	iron-rich dpsa-homolog protein;	iron-oxo clusters biomineralizing on protein surfaces. structural2 analysis of h.salinarum dpsa in its low and high iron states	PA0454 iron-oxo clusters biomineralizing on protein surfaces. structural2 analysis of h.salinarum dpsa in its low and high iron states	1505
1506	PA0454	7	1pw4	a	36.5	10	133	membrane protein	glycerol-3-phosphate transporter;	crystal structure of the glycerol-3-phosphate transporter2 from e.coli	PA0454 crystal structure of the glycerol-3-phosphate transporter2 from e.coli	1506
1507	PA0454	8	1o9r	a	36.3	13	128	iron-binding protein	agrobacterium tumefaciens dps;	the x-ray crystal structure of agrobacterium tumefaciens2 dps, a member of the family that protect dna without3 binding	PA0454 the x-ray crystal structure of agrobacterium tumefaciens2 dps, a member of the family that protect dna without3 binding	1507
1508	PA0454	9	1ots	a	32.8	27	103	membrane protein	voltage-gated clc-type chloride channel eric;	structure of the escherichia coli clc chloride channel and2 fab complex	PA0454 structure of the escherichia coli clc chloride channel and2 fab complex	1508
1509	PA0457	1	2pma	a	100	39	135	structural genomics, unknown function	uncharacterized protein;	structural genomics, the crystal structure of a protein lpg0085 with2 unknown function (duf785) from legionella pneumophila subsp.3 pneumophila str. philadelphia 1.	PA0457 structural genomics, the crystal structure of a protein lpg0085 with2 unknown function (duf785) from legionella pneumophila subsp.3 pneumophila str. philadelphia 1.	1509
1510	PA0457	2	3s8i	A	97.4	22	121	hydrolase	protein ddi1 homolog 1;	the retroviral-like protease (rvp) domain of human ddi1	PA0457 the retroviral-like protease (rvp) domain of human ddi1	1510
1511	PA0457	3	3ecg	a	96.9	26	115	hydrolase	protease;	high resolution hiv-2 protease structure in complex with2 antiviral inhibitor grl-98065	PA0457 high resolution hiv-2 protease structure in complex with2 antiviral inhibitor grl-98065	1511
1512	PA0457	4	2i1a	C	96.9	24	128	protein turnover	dna damage-inducible protein ddi1;	a retroviral protease-like domain in the eukaryotic protein2 ddi1	PA0457 a retroviral protease-like domain in the eukaryotic protein2 ddi1	1512
1513	PA0457	5	1bdq	a	96.9	23	115	hydrolase	hiv-1 protease;	hiv-1 (2:31-37, 47, 82) protease complexed with inhibitor2 sb203386	PA0457 hiv-1 (2:31-37, 47, 82) protease complexed with inhibitor2 sb203386	1513
1514	PA0457	6	1kzk	a	96.8	22	117	hydrolase/hydrolase inhibitor	protease;	je-2147-hiv protease complex	PA0457 je-2147-hiv protease complex	1514
1515	PA0457	7	1c6y	a	96.7	20	117	hydrolase	protein (protease);	alternate binding site for the p1-p3 group of a class of2 potent hiv-1 protease inhibitors as a result of concerted3 structural change in 80's loop.	PA0457 alternate binding site for the p1-p3 group of a class of2 potent hiv-1 protease inhibitors as a result of concerted3 structural change in 80's loop.	1515
1516	PA0457	8	1siv	a	96.6	25	115	hydrolase/hydrolase inhibitor	siv protease;	three-dimensional structure of a siv protease(slash)inhibitor complex.2 implications for the design of hiv-1 and hiv-2 protease inhibitors	PA0457 three-dimensional structure of a siv protease(slash)inhibitor complex.2 implications for the design of hiv-1 and hiv-2 protease inhibitors	1516
1517	PA0457	9	1nh0	a	96.5	22	116	hydrolase/hydrolase inhibitor	protease retropepsin;	1.03 a structure of hiv-1 protease: inhibitor binding inside and2 outside the active site	PA0457 1.03 a structure of hiv-1 protease: inhibitor binding inside and2 outside the active site	1517
1518	PA0457	10	2nmz	a	96.5	20	117	hydrolase/hydrolase inhibitor	protease;	crystal structure analysis of hiv-1 protease mutant v82a with a2 inhibitor saquinavir	PA0457 crystal structure analysis of hiv-1 protease mutant v82a with a2 inhibitor saquinavir	1518
1519	PA0457.1	1	2xgv	A	19.4	27	45	viral protein	psiv capsid n-terminal domain;	structure of the n-terminal domain of capsid protein from2 rabbit endogenous lentivirus (relik)	PA0457.1 structure of the n-terminal domain of capsid protein from2 rabbit endogenous lentivirus (relik)	1519
1520	PA0457.1	2	2mkc	B	17.7	67	8	splicing	pre-mrna leakage protein 1;	cooperative structure of the heterotrimeric pre-mrna retention and2 splicing complex	PA0457.1 cooperative structure of the heterotrimeric pre-mrna retention and2 splicing complex	1520
1521	PA0457.1	3	2my3	B	17.5	67	8	splicing	pre-mrna leakage protein 1;	snu17p-pml1p structure intermediate during res complex assembly	PA0457.1 snu17p-pml1p structure intermediate during res complex assembly	1521
1522	PA0457.1	4	3vg8	F	16.6	58	11	unknown function	hypothetical protein tthb210;	crystal structure of hypothetical protein tthb210 from thermus2 thermophilus hb8	PA0457.1 crystal structure of hypothetical protein tthb210 from thermus2 thermophilus hb8	1522
1523	PA0457.1	5	2kyg	C	9.2	16	18	protein binding	protein cbfa2t1;	structure of the aml1-eto nervy domain - pka(riia) complex and its2 contribution to aml1-eto activity	PA0457.1 structure of the aml1-eto nervy domain - pka(riia) complex and its2 contribution to aml1-eto activity	1523
1524	PA0457.1	6	1eia	A	7.5	16	44	viral protein	eiav capsid protein p26;	x-ray crystal structure of equine infectious anemia virus2 (eiav) capsid protein p26	PA0457.1 x-ray crystal structure of equine infectious anemia virus2 (eiav) capsid protein p26	1524
1525	PA0457.1	7	3bd1	B	6.4	17	52	transcription	cro protein;	structure of the cro protein from putative prophage element xfaso 1 in2 xylella fastidiosa strain ann-1	PA0457.1 structure of the cro protein from putative prophage element xfaso 1 in2 xylella fastidiosa strain ann-1	1525
1526	PA0457.1	8	3it8	E	5.4	17	18	immune system	2l protein;	crystal structure of tnf alpha complexed with a poxvirus mhc-related2 tnf binding protein	PA0457.1 crystal structure of tnf alpha complexed with a poxvirus mhc-related2 tnf binding protein	1526
1527	PA0457.1	9	1ru3	a	5.2	20	44	oxidoreductase	acetyl-coa synthase;	crystal structure of the monomeric acetyl-coa synthase from2 carboxydothermus hydrogenoformans	PA0457.1 crystal structure of the monomeric acetyl-coa synthase from2 carboxydothermus hydrogenoformans	1527
1528	PA0457.1	10	2cto	A	5.1	21	51	structural genomics, unknown function	novel protein;	solution structure of the hmg box like domain from human2 hypothetical protein flj14904	PA0457.1 solution structure of the hmg box like domain from human2 hypothetical protein flj14904	1528
1529	PA0460	1	5aj3	g	28	18	57	ribosome	mitoribosomal protein us7m, mrps7;	structure of the small subunit of the mammalian mitoribosome	PA0460 structure of the small subunit of the mammalian mitoribosome	1529
1530	PA0460	10	1b8z	a	9.5	14	36	dna binding protein	protein (histonelike protein hu);	hu from thermotoga maritima	PA0460 hu from thermotoga maritima	1530
1531	PA0460	2	1z67	a	25.9	19	35	structural genomics, unknown function	hypothetical protein s4005;	structure of homeodomain-like protein of unknown function s4005 from2 shigella flexneri	PA0460 structure of homeodomain-like protein of unknown function s4005 from2 shigella flexneri	1531
1532	PA0460	3	2rp5	A	22.6	18	38	transcription	putative uncharacterized protein cep-1;	solution structure of the oligomerization domain in cep-1	PA0460 solution structure of the oligomerization domain in cep-1	1532
1533	PA0460	4	4rxx	A	14	18	138	hydrolase	ubiquitin carboxyl-terminal hydrolase 38;	crystal structure of the n-terminal domain of human ubiquitin specific2 protease 38	PA0460 crystal structure of the n-terminal domain of human ubiquitin specific2 protease 38	1533
1534	PA0460	5	4aya	A	12.7	18	10	cell cycle	dna-binding protein inhibitor id-2;	crystal structure of id2 hlh homodimer at 2.1a resolution	PA0460 crystal structure of id2 hlh homodimer at 2.1a resolution	1534
1535	PA0460	6	2iif	A	12.5	19	82	recombination/dna	integration host factor;	single chain integration host factor mutant protein (scihf2-2 k45ae) in complex with dna	PA0460 single chain integration host factor mutant protein (scihf2-2 k45ae) in complex with dna	1535
1536	PA0460	7	2cfu	a	11.8	22	81	hydrolase	sdsa1;	crystal structure of sdsa1, an alkylsulfatase from2 pseudomonas aeruginosa, in complex with 1-decane-sulfonic-3 acid.	PA0460 crystal structure of sdsa1, an alkylsulfatase from2 pseudomonas aeruginosa, in complex with 1-decane-sulfonic-3 acid.	1536
1537	PA0460	8	2kp6	A	11.2	19	20	structural genomics, unknown function	uncharacterized protein;	solution nmr structure of protein cv0237 from chromobacterium2 violaceum. northeast structural genomics consortium (nesg) target3 cvt1	PA0460 solution nmr structure of protein cv0237 from chromobacterium2 violaceum. northeast structural genomics consortium (nesg) target3 cvt1	1537
1538	PA0460	9	3fbl	A	11.1	19	41	structural protein	putative uncharacterized protein;	crystal structure of orf132 of the archaeal virus acidianus2 filamentous virus 1 (afv1)	PA0460 crystal structure of orf132 of the archaeal virus acidianus2 filamentous virus 1 (afv1)	1538
1539	PA0461	1	1iuq	a	98.4	11	213	transferase	glycerol-3-phosphate acyltransferase;	the 1.55 a crystal structure of glycerol-3-phosphate acyltransferase	PA0461 the 1.55 a crystal structure of glycerol-3-phosphate acyltransferase	1539
1540	PA0461	2	5f34	A	97.7	10	242	transferase	phosphatidylinositol mannoside acyltransferase;	crystal structure of membrane associated pata from mycobacterium2 smegmatis in complex with s-hexadecyl coenzyme a - p21 space group	PA0461 crystal structure of membrane associated pata from mycobacterium2 smegmatis in complex with s-hexadecyl coenzyme a - p21 space group	1540
1541	PA0461	3	4hg3	C	29	21	28	hydrolase	probable hydrolase nit2;	structural insights into yeast nit2: wild-type yeast nit2 in complex2 with alpha-ketoglutarate	PA0461 structural insights into yeast nit2: wild-type yeast nit2 in complex2 with alpha-ketoglutarate	1541
1542	PA0461	4	4cyy	A	24.1	16	36	hydrolase	pantetheinase;	the structure of vanin-1: defining the link between2 metabolic disease, oxidative stress and inflammation	PA0461 the structure of vanin-1: defining the link between2 metabolic disease, oxidative stress and inflammation	1542
1543	PA0461	5	3hkx	A	22.2	10	28	hydrolase	amidase;	crystal structure analysis of an amidase from nesterenkonia sp.	PA0461 crystal structure analysis of an amidase from nesterenkonia sp.	1543
1544	PA0461	6	1zch	a	17.8	21	83	oxidoreductase	hypothetical oxidoreductase ycnd;	structure of the hypothetical oxidoreductase ycnd from bacillus2 subtilis	PA0461 structure of the hypothetical oxidoreductase ycnd from bacillus2 subtilis	1544
1545	PA0461	7	3wuy	A	15.9	13	30	hydrolase	nitrilase;	crystal structure of nit6803	PA0461 crystal structure of nit6803	1545
1546	PA0461	8	5h8l	M	14.7	10	78	hydrolase	n-carbamoylputrescine amidohydrolase;	crystal structure of medicago truncatula n-carbamoylputrescine2 amidohydrolase (mtcpa) c158s mutant in complex with putrescine	PA0461 crystal structure of medicago truncatula n-carbamoylputrescine2 amidohydrolase (mtcpa) c158s mutant in complex with putrescine	1546
1547	PA0461	9	2xc8	B	13.6	50	11	viral protein	gene 22 product;	crystal structure of the gene 22 product of the bacillus2 subtilis spp1 phage	PA0461 crystal structure of the gene 22 product of the bacillus2 subtilis spp1 phage	1547
1548	PA0461	10	4as2	D	13.5	16	44	hydrolase	phosphorylcholine phosphatase;	pseudomonas aeruginosa phosphorylcholine phosphatase. monoclinic form	PA0461 pseudomonas aeruginosa phosphorylcholine phosphatase. monoclinic form	1548
1549	PA0462	1	2pma	a	100	40	142	structural genomics, unknown function	uncharacterized protein;	structural genomics, the crystal structure of a protein lpg0085 with2 unknown function (duf785) from legionella pneumophila subsp.3 pneumophila str. philadelphia 1.	PA0462 structural genomics, the crystal structure of a protein lpg0085 with2 unknown function (duf785) from legionella pneumophila subsp.3 pneumophila str. philadelphia 1.	1549
1550	PA0462	10	2fmb	a	96.1	17	121	aspartic protease	equine infectious anemia virus protease;	eiav protease complexed with an inhibitor lp-130	PA0462 eiav protease complexed with an inhibitor lp-130	1550
1551	PA0462	2	3s8i	A	97.5	20	134	hydrolase	protein ddi1 homolog 1;	the retroviral-like protease (rvp) domain of human ddi1	PA0462 the retroviral-like protease (rvp) domain of human ddi1	1551
1552	PA0462	3	2i1a	C	97.3	29	125	protein turnover	dna damage-inducible protein ddi1;	a retroviral protease-like domain in the eukaryotic protein2 ddi1	PA0462 a retroviral protease-like domain in the eukaryotic protein2 ddi1	1552
1553	PA0462	4	1bdq	a	96.7	17	128	hydrolase	hiv-1 protease;	hiv-1 (2:31-37, 47, 82) protease complexed with inhibitor2 sb203386	PA0462 hiv-1 (2:31-37, 47, 82) protease complexed with inhibitor2 sb203386	1553
1554	PA0462	5	1c6y	a	96.6	18	128	hydrolase	protein (protease);	alternate binding site for the p1-p3 group of a class of2 potent hiv-1 protease inhibitors as a result of concerted3 structural change in 80's loop.	PA0462 alternate binding site for the p1-p3 group of a class of2 potent hiv-1 protease inhibitors as a result of concerted3 structural change in 80's loop.	1554
[truncated: 19,562 more rows]

## Sheet: Tabelle1
Glutamyl-tRNA reductase	PA0027	4	3rgc	B	100	16	393	chaperone	possible periplasmic protein;	the virulence factor peb4 and the periplasmic protein cj1289 are two2 structurally related sura-like chaperones in the human pathogen3 campylobacter jejuni													GUFs	human homologs		Virulence and Essential E B T=41
[truncated: 91 more rows]

[truncated: 2 more sheets: Functions table, Search GUF]
