# Supplementary material for: Predicting drug targets by homology modelling of Pseudomonas aeruginosa proteins of unknown function
Source: PLoS One. 2021 Oct 14;16(10):e0258385. doi: 10.1371/journal.pone.0258385 (PMC8516228; doi:10.1371/journal.pone.0258385)
Supplement: S4 Table — (XLSX) [file pone.0258385.s007.xlsx]

## Sheet: Functions
PGD ID	Protein length	Template nr.	PDB ID of template	Chain	Confidence [%]	Seq. Id. [%]	Modell length	Coverage [%]	PDB header	PDB molecule	PDB title
PA0110	265	1	5lnk	q	40.9	23	62	23.3962	oxidoreductase		entire ovine respiratory complex i
PA0110	265	2	2bbj	B	32.8	15	25	9.43396	metal transport/membrane protein	divalent cation transport-related protein;	crystal structure of the cora mg2+ transporter
PA0110	265	3	2mc7	A	28.7	28	24	9.0566	membrane protein	regulatory peptide;	structure of salmonella mgtr
PA0110	265	4	1xme	b	21.3	27	21	7.92453	oxidoreductase	cytochrome c oxidase polypeptide ii;	structure of recombinant cytochrome ba3 oxidase from thermus2 thermophilus
PA0110	265	5	1thq	a	19.2	15	25	9.43396	transferase	crca protein;	crystal structure of outer membrane enzyme pagp
PA0110	265	6	1ehk	b	17.6	27	21	7.92453	oxidoreductase	ba3-type cytochrome-c oxidase;	crystal structure of the aberrant ba3-cytochrome-c oxidase from2 thermus thermophilus
PA0110	265	7	3sok	B	17.1	9	42	15.8491	cell adhesion	fimbrial protein;	dichelobacter nodosus pilin fima
PA0110	265	8	2lx0	A	16.6	22	26	9.81132	membrane protein	membrane fusion protein p14;	arced helix (arch) nmr structure of the reovirus p14 fusion-associated2 small transmembrane (fast) protein transmembrane domain
PA0110	265	9	5kk2	E	16.2	12	32	12.0755	membrane protein, transport protein, sig	voltage-dependent calcium channel gamma-2 subunit;	architecture of fully occupied glua2 ampa receptor - tarp complex2 elucidated by single particle cryo-electron microscopy
PA0110	265	10	2na6	B	15.2	22	22	8.30189	apoptosis	tumor necrosis factor receptor superfamily member 6;	transmembrane domain of mouse fas/cd95 death receptor
PA0110	265	11	2na6	A	15.2	22	22	8.30189	apoptosis	tumor necrosis factor receptor superfamily member 6;	transmembrane domain of mouse fas/cd95 death receptor
PA0110	265	12	2na6	C	15.2	22	22	8.30189	apoptosis	tumor necrosis factor receptor superfamily member 6;	transmembrane domain of mouse fas/cd95 death receptor
PA0110	265	13	2iub	a	15.1	16	24	9.0566	membrane protein	divalent cation transport-related protein;	crystal structure of a divalent metal ion transporter cora2 at 2.9 a resolution.
PA0110	265	14	2vvp	a	14.3	39	22	8.30189	isomerase	ribose-5-phosphate isomerase b;	crystal structure of mycobacterium tuberculosis ribose-5-2 phosphate isomerase b in complex with its substrates3 ribose 5-phosp
PA0110	265	15	3lr4	A	13.9	23	27	10.1887	transferase	sensor protein;	periplasmic domain of the riss sensor protein from burkholderia2 pseudomallei, barium phased at low ph
PA0110	265	16	2voy	E	11.7	33	18	6.79245	hydrolase	sarcoplasmic/endoplasmic reticulum calcium	cryoem model of copa, the copper transporting atpase from2 archaeoglobus fulgidus
PA0110	265	17	3tqz	A	11.2	19	36	13.5849	hydrolase	deoxyuridine 5'-triphosphate nucleotidohydrolase;	structure of a deoxyuridine 5'-triphosphate nucleotidohydrolase (dut)2 from coxiella burnetii
PA0110	265	18	1v58	a	9.5	17	53	20	isomerase	thiol:disulfide interchange protein dsbg;	crystal structure of the reduced protein disulfide bond2 isomerase dsbg
PA0110	265	19	2e74	b	8	19	30	11.3208	photosynthesis	cytochrome b6-f complex subunit 4;	crystal structure of the cytochrome b6f complex from m.laminosus
PA0110	265	20	5azd	A	7.5	19	35	13.2075	transport protein	bacteriorhodopsin;	crystal structure of thermophilic rhodopsin.
PA0955	319	1	4lhd	B	51.7	82	12	3.76176	oxidoreductase	glycine dehydrogenase [decarboxylating];	crystal structure of synechocystis sp. pcc 6803 glycine decarboxylase2 (p-protein), holo form with pyridoxal-5'-phosphate and g
PA0955	319	2	1rp4	a	43.2	54	12	3.76176	oxidoreductase	hypothetical 65.0 kda protein in cox14-cos3	structure of ero1p, source of disulfide bonds for oxidative2 protein folding in the cell
PA0955	319	3	2hkj	a	34.2	13	37	11.5987	isomerase	type ii dna topoisomerase vi subunit b;	topoisomerase vi-b bound to radicicol
PA0955	319	4	2p90	B	29.8	33	23	7.21003	structural genomics, unknown function	hypothetical protein cgl1923;	the crystal structure of a protein of unknown function from2 corynebacterium glutamicum atcc 13032
PA0955	319	5	5ip0	C	29.7	33	49	15.3605	structural protein	pha granule-associated protein;	pha binding protein phap (phasin)
PA0955	319	6	1bm4	A	25.9	86	6	1.88088	viral protein	protein (moloney murine leukemia virus capsid);	momlv capsid protein major homology region peptide analog
PA0955	319	7	3pkw	A	25.8	29	27	8.46395	lyase	toxoflavin lyase (tfla);	crystal structure of toxoflavin lyase (tfla) bound to mn(ii)
PA0955	319	8	2p90	a	24.8	31	25	7.83699	structural genomics, unknown function	hypothetical protein cgl1923;	the crystal structure of a protein of unknown function from2 corynebacterium glutamicum atcc 13032
PA0955	319	9	1ern	a	23	16	30	9.40439	cytokine	protein (erythropoietin receptor);	native structure of the extracellular domain of2 erythropoietin (epo) receptor [ebp]
PA0955	319	10	2lse	A	21.5	29	71	22.2571	de novo protein	four helix bundle protein;	solution nmr structure of de novo designed four helix bundle protein,2 northeast structural genomics consortium (nesg) target o
PA0955	319	11	1ci4	a	19	27	33	10.3448	dna binding protein	protein (barrier-to-autointegration factor (baf)	the crystal structure of human barrier-to-autointegration2 factor (baf)
PA0955	319	12	5u35	A	17.5	41	53	16.6144	de novo protein	de novo ntf2 with large cavity;	crystal structure of a de novo designed protein with curved beta-sheet
PA0955	319	13	3ahr	A	16.9	62	12	3.76176	oxidoreductase	ero1-like protein alpha;	inactive human ero1
PA0955	319	14	1w91	a	16.8	50	13	4.07524	hydrolase	beta-xylosidase;	crystal structure of 1,4-beta-d-xylan xylohydrolase solve2 using anomalous signal from seleniomethionine
PA0955	319	15	2zbk	B	15.3	13	37	11.5987	isomerase	type 2 dna topoisomerase 6 subunit b;	crystal structure of an intact type ii dna topoisomerase:2 insights into dna transfer mechanisms
PA0955	319	16	4g0r	A	13.9	22	44	13.7931	virus/dna	capsid protein vp1;	structural characterization of h-1 parvovirus: comparison of2 infectious virions to replication defective particles
PA0955	319	17	1guz	a	13.6	15	154	48.2759	oxidoreductase	malate dehydrogenase;	structural basis for thermophilic protein stability:2 structures of thermophilic and mesophilic malate3 dehydrogenases
PA0955	319	18	3qkc	B	13.5	24	67	21.0031	transferase	geranyl diphosphate synthase small subunit;	crystal structure of geranyl diphosphate synthase small subunit from2 antirrhinum majus
PA0955	319	19	4hfx	C	12.4	50	25	7.83699	transcription	transcription elongation factor b polypeptide 3;	crystal structure of a transcription elongation factor b polypeptide 32 from homo sapiens, northeast structural genomics consor
PA0955	319	20	1j83	a	11.7	33	32	10.0313	hydrolase	endo-1,4-beta glucanase engf;	structure of fam17 carbohydrate binding module from2 clostridium cellulovorans
PA0485	299	1	5i20	E	100	16	287	95.9866	membrane protein	uncharacterized protein;	crystal structure of protein
PA0485	299	2	5i20	C	100	16	284	94.9833	membrane protein	uncharacterized protein;	crystal structure of protein
PA0485	299	3	1s7b	a	97.7	11	74	24.7492	transport protein	emre protein;	structure of the multidrug resistance efflux transporter emre from2 escherichia coli
PA0485	299	4	2i68	B	87.1	10	64	21.4047	transport protein	protein emre;	cryo-em based theoretical model structure of transmembrane2 domain of the multidrug-resistance antiporter from e. coli3 emre
PA0485	299	5	3aqp	B	41.6	16	80	26.7559	membrane protein	probable secdf protein-export membrane protein;	crystal structure of secdf, a translocon-associated membrane protein,2 from thermus thrmophilus
PA0485	299	6	5aez	A	27.1	11	229	76.5886	membrane protein	mep2;	crystal structure of candida albicans mep2
PA0485	299	7	5aex	B	22.8	12	229	76.5886	membrane protein	ammonium transporter mep2;	crystal structure of saccharomyces cerevisiae mep2
PA0485	299	8	2klu	A	16.2	19	26	8.69565	immune system, membrane protein	t-cell surface glycoprotein cd4;	nmr structure of the transmembrane and cytoplasmic domains2 of human cd4
PA0485	299	9	3hd6	A	16.1	11	226	75.5853	membrane protein, transport protein	ammonium transporter rh type c;	crystal structure of the human rhesus glycoprotein rhcg
PA0485	299	10	2lj2	A	15.7	21	51	17.0569	membrane protein	merf;	integral membrane core domain of the mercury transporter merf in lipid2 bilayer membranes
PA0485	299	11	2m67	A	14.7	21	57	19.0635	transport protein	merf;	full-length mercury transporter protein merf in lipid bilayer2 membranes
PA0485	299	12	5mg3	F	10.7	13	89	29.7659	chaperone	protein translocase subunit secf;	em fitted model of bacterial holo-translocon
PA0485	299	13	1iwg	a	10	12	83	27.7592	membrane protein	acrb;	crystal structure of bacterial multidrug efflux transporter acrb
PA0485	299	14	5lc5	a	9	8	35	11.7057	oxidoreductase	nadh-ubiquinone oxidoreductase chain 3;	structure of mammalian respiratory complex i, class2
PA0485	299	15	4tkr	B	8.4	11	116	38.796	membrane protein	thiamine transporter thia;	native-sad phasing for thit from listeria monocytogenes serovar.
PA0485	299	16	2mkv	A	7.8	14	27	9.0301	transport protein	sodium/potassium-transporting atpase subunit gamma;	structure of the na,k-atpase regulatory protein fxyd2b in micelles
PA0485	299	17	3lrc	C	7.4	11	110	36.7893	transport protein	arginine/agmatine antiporter;	structure of e. coli adic (p1)
PA0485	299	18	1zec	A	7.3	31	15	5.01672	viral peptide	nef1-25;	nmr solution structure of nef1-25, 20 structures
PA0485	299	19	3rko	F	6.8	13	147	49.1639	oxidoreductase	nadh-quinone oxidoreductase subunit j;	crystal structure of the membrane domain of respiratory complex i from2 e. coli at 3.0 angstrom resolution
PA0485	299	20	2knc	A	6.4	10	29	9.699	cell adhesion	integrin alpha-iib;	platelet integrin alfaiib-beta3 transmembrane-cytoplasmic2 heterocomplex
PA0581	190	1	4ce4	l	11.7	33	11	5.78947	ribosome		39s large subunit of the porcine mitochondrial ribosome
PA0581	190	2	2mom	C	9.4	45	10	5.26316	membrane protein	lysosome-associated membrane glycoprotein 2;	structural insights of tm domain of lamp-2a in dpc micelles
PA0581	190	3	2mom	B	9.4	45	10	5.26316	membrane protein	lysosome-associated membrane glycoprotein 2;	structural insights of tm domain of lamp-2a in dpc micelles
PA0581	190	4	4k7e	A	8.1	28	25	13.1579	viral protein	nucleoprotein;	crystal structure of junin virus nucleoprotein
PA0581	190	5	2k1k	A	7.4	32	30	15.7895	signaling protein	ephrin type-a receptor 1;	nmr structures of dimeric transmembrane domain of the2 receptor tyrosine kinase epha1 in lipid bicelles at ph 4.3
PA0581	190	6	2k1l	A	7.4	32	30	15.7895	signaling protein	ephrin type-a receptor 1;	nmr structures of dimeric transmembrane domain of the2 receptor tyrosine kinase epha1 in lipid bicelles at ph 6.3
PA0581	190	7	2k1l	B	7.4	32	30	15.7895	signaling protein	ephrin type-a receptor 1;	nmr structures of dimeric transmembrane domain of the2 receptor tyrosine kinase epha1 in lipid bicelles at ph 6.3
PA0581	190	8	2k1k	B	7.4	32	30	15.7895	signaling protein	ephrin type-a receptor 1;	nmr structures of dimeric transmembrane domain of the2 receptor tyrosine kinase epha1 in lipid bicelles at ph 4.3
PA0581	190	9	2fqc	A	6.1	71	6	3.15789	toxin	conotoxin pl14a;	solution structure of conotoxin pl14a
PA0581	190	10	4prk	B	5.7	29	13	6.84211	oxidoreductase	4-phosphoerythronate dehydrogenase;	crystal structure of d-lactate dehydrogenase (d-ldh) from2 lactobacillus jensenii
PA0581	190	11	1z99	A	5.6	60	4	2.10526	toxin	crotamine;	solution structure of crotamine, a myotoxin from crotalus2 durissus terrificus
PA0581	190	12	2rr8	A	5.6	25	11	5.78947	protein binding	iqgap1 protein;	solution structure of calponin homology domain of iqgap1
PA0581	190	13	2yq4	C	5.4	8	12	6.31579	oxidoreductase	d-isomer specific 2-hydroxyacid dehydrogenase;	crystal structure of d-isomer specific 2-hydroxyacid dehydrogenase2 from lactobacillus delbrueckii ssp. bulgaricus
PA0581	190	14	2nav	A	4.8	71	6	3.15789	toxin	exendin-4, alpha/kappa-conotoxin pl14a chimera;	nmr solution structure of ex-4[1-16]/pl14a
PA0581	190	15	3j47	P	4.8	19	15	7.89474	protein binding	26s proteasome regulatory subunit rpn5;	formation of an intricate helical bundle dictates the assembly of the2 26s proteasome lid
PA0581	190	16	4gve	A	4.8	28	25	13.1579	viral protein	nucleoprotein;	tacaribe nucleoprotein structure
PA0581	190	17	2ezd	A	4.8	60	9	4.73684	dna binding protein/dna	high mobility group protein hmg-i/hmg-y;	solution structure of a complex of the second dna binding2 domain of human hmg-i(y) bound to dna dodecamer containing3 the prdi
PA0581	190	18	4o6h	A	4.7	28	25	13.1579	hydrolase	nucleoprotein;	2.8a crystal structure of lymphocytic choriomeningitis virus2 nucleoprotein c-terminal domain
PA0581	190	19	2eze	A	4.6	60	9	4.73684	dna binding protein/dna	high mobility group protein hmg-i/hmg-y;	solution structure of a complex of the second dna binding2 domain of human hmg-i(y) bound to dna dodecamer containing3 the prdi
PA0581	190	20	1ujo	a	4.5	0	11	5.78947	structural protein	transgelin;	solution structure of the ch domain from mouse trangelin
PA0429	357	1	1ga8	A	97.5	13	195	54.6218	transferase	galactosyl transferase lgtc;	crystal structure of galacosyltransferase lgtc in complex2 with donor and acceptor sugar analogs.
PA0429	357	2	1ga8	a	97.5	13	195	54.6218	transferase	galactosyl transferase lgtc;	crystal structure of galacosyltransferase lgtc in complex2 with donor and acceptor sugar analogs.
PA0429	357	3	4ueg	B	97.4	17	297	83.1933	transferase	glycogenin-2;	crystal structure of human glycogenin-2 catalytic domain
PA0429	357	4	4wma	A	97.1	19	155	43.4174	transferase/protein binding	xyloside xylosyltransferase 1;	crystal structure of mouse xyloside xylosyltransferase 1 complexed2 with manganese,acceptor ligand and udp-glucose
PA0429	357	5	1zcy	A	95	17	179	50.1401	transferase	glycogenin-1;	apo form of a mutant of glycogenin in which asp159 is replaced by ser
PA0429	357	6	3tzt	B	94.6	15	103	28.8515	transferase	glycosyl transferase family 8;	the structure of a protein in glycosyl transferase family 8 from2 anaerococcus prevotii.
PA0429	357	7	1ll2	a	93.6	14	105	29.4118	transferase	glycogenin-1;	crystal structure of rabbit muscle glycogenin complexed with udp-2 glucose and manganese
PA0429	357	8	1zct	B	92.9	12	104	29.1317	transferase	glycogenin-1;	structure of glycogenin truncated at residue 270 in a2 complex with udp
PA0429	357	9	3egq	B	66.1	12	120	33.6134	transcription	tetr family transcriptional regulator;	crystal structure of a tetr-family transcriptional regulator (af_1817)2 from archaeoglobus fulgidus at 2.55 a resolution
PA0429	357	10	5gmk	q	59.2	16	127	35.5742	rna binding protein/rna	pre-mrna-splicing factor slt11;	cryo-em structure of the catalytic step i spliceosome (c complex) at2 3.4 angstrom resolution
PA0429	357	11	4ayj	A	58.8	17	63	17.6471	transferase	bogt - metal-independent glycosyltransferase;	molecular structure of a metal-independent bacterial2 glycosyltransferase that catalyzes the synthesis of histo-3 blood group a
PA0429	357	12	2yma	B	54.8	8	74	20.7283	carbohydrate binding protein	protein os-9 homolog;	x-ray structure of the yos9 dimerization domain
PA0429	357	13	4g25	A	52.1	9	124	34.7339	rna binding protein	pentatricopeptide repeat-containing protein at2g32230,	crystal structure of proteinaceous rnase p 1 (prorp1) from a.2 thaliana, semet substituted form with sr
PA0429	357	14	1zk8	A	50.8	17	72	20.1681	transcription regulator	transcriptional regulator, tetr family;	crystal structure of transcriptional regulator from bacillus cereus2 atcc 14579
PA0429	357	15	2d6y	a	49.6	18	70	19.6078	gene regulation	putative tetr family regulatory protein;	crystal structure of transcriptional factor sco4008 from streptomyces2 coelicolor a3(2)
PA0429	357	16	2vke	a	49.5	17	70	19.6078	transcription	tetracycline repressor protein class d;	tet repressor class d complexed with cobalt and2 tetracycline
PA0429	357	17	2fq4	a	47.9	16	67	18.7675	transcription regulator	transcriptional regulator, tetr family;	the crystal structure of the transcriptional regulator (tetr family)2 from bacillus cereus
PA0429	357	18	1om4	a	45	22	89	24.93	oxidoreductase	nitric-oxide synthase, brain;	structure of rat neuronal nos heme domain with l-arginine bound
PA0429	357	19	1pb6	a	42.3	20	71	19.888	transcription	hypothetical transcriptional regulator ycdc;	crystal structure of hypothetical transcriptional regulator ycdc
PA0429	357	20	1mjt	a	41.6	17	89	24.93	oxidoreductase	nitric-oxide synthase homolog;	crystal structure of sanos, a bacterial nitric oxide2 synthase oxygenase protein, in complex with nad+ and seitu
PA0630	121	1	1w5s	a	54.9	38	28	23.1405	replication	origin recognition complex subunit 2 orc2;	structure of the aeropyrum pernix orc2 protein (adp form)
PA0630	121	2	4clv	B	10.8	17	80	66.1157	metal binding protein	nickel-cobalt-cadmium resistance protein nccx;	crystal structure of dodecylphosphocholine-solubilized nccx2 from cupriavidus metallidurans 31a
PA0630	121	3	2l9u	B	9.5	30	22	18.1818	membrane protein	receptor tyrosine-protein kinase erbb-3;	spatial structure of dimeric erbb3 transmembrane domain
PA0630	121	4	2l9u	A	9.5	30	22	18.1818	membrane protein	receptor tyrosine-protein kinase erbb-3;	spatial structure of dimeric erbb3 transmembrane domain
PA0630	121	5	4irv	G	8.2	25	7	5.78512	protein binding	apoptosis-stimulating of p53 protein 2;	structure of the helicobacter pylori caga oncogene bound to the human2 tumor suppressor apoptosis-stimulating protein of p53-2
PA0630	121	6	4irv	F	8.2	25	7	5.78512	protein binding	apoptosis-stimulating of p53 protein 2;	structure of the helicobacter pylori caga oncogene bound to the human2 tumor suppressor apoptosis-stimulating protein of p53-2
PA0630	121	7	4irv	H	8.2	25	7	5.78512	protein binding	apoptosis-stimulating of p53 protein 2;	structure of the helicobacter pylori caga oncogene bound to the human2 tumor suppressor apoptosis-stimulating protein of p53-2
PA0630	121	8	4irv	E	8.2	25	7	5.78512	protein binding	apoptosis-stimulating of p53 protein 2;	structure of the helicobacter pylori caga oncogene bound to the human2 tumor suppressor apoptosis-stimulating protein of p53-2
PA0630	121	9	2bgx	a	7.3	50	5	4.13223	hydrolase	n-acetylmuramoyl-l-alanine amidase;	crystal structure of native amid at 1.8 angstrom
PA0630	121	10	1nbw	a	6.7	50	9	7.43802	hydrolase	glycerol dehydratase reactivase alpha subunit;	glycerol dehydratase reactivase
PA0630	121	11	2d0o	a	6.6	60	9	7.43802	chaperone	diol dehydratase-reactivating factor large	strcuture of diol dehydratase-reactivating factor complexed2 with adp and mg2+
PA0630	121	12	2dah	a	5.6	29	27	22.314	structural genomics, unknown function	ubiquilin-3;	solution structure of the c-terminal uba domain in the2 human ubiquilin 3
PA0630	121	13	2y9m	B	5.6	18	10	8.26446	ligase/transport protein	peroxisome assembly protein 22;	pex4p-pex22p structure
PA0630	121	14	2bsd	C	5.4	38	15	12.3967	receptor	receptor binding protein;	structure of lactococcal bacteriophage p2 receptor binding2 protein
PA0630	121	15	4kqd	A	5	29	16	13.2231	signaling protein	protein traj;	the crystal structure of the n-terminal pas domain of the f plasmid2 traj
PA0630	121	16	1ztb	A	4.7	36	32	26.4463	ligase	chorismate synthase;	crystal structure of chorismate synthase from mycobacterium2 tuberculosis
PA0630	121	17	3h8k	B	4.5	29	23	19.0083	ligase	autocrine motility factor receptor, isoform 2;	crystal structure of ube2g2 complxed with the g2br domain of gp78 at2 1.8-a resolution
PA0630	121	18	2lxp	B	4.5	29	23	19.0083	ligase	e3 ubiquitin-protein ligase amfr;	nmr structure of two domains in ubiquitin ligase gp78, ring and g2br,2 bound to its conjugating enzyme ube2g
PA0630	121	19	1ufz	a	4.4	29	13	10.7438	translation	hypothetical protein bab28515;	solution structure of hbs1-like domain in hypothetical2 protein bab28515
PA0630	121	20	1hy9	A	4.3	43	6	4.95868	signaling protein	cocaine and amphetamine regulated transcript	cocaine and amphetamine regulated transcript
PA0329	111	1	2k49	A	100	42	109	98.1982	structural genomics, unknown function	upf0339 protein so_3888;	solution nmr structure of upf0339 protein so3888 from shewanella2 oneidensis. northeast structural genomics consortium target s
PA0329	111	2	2k8e	A	100	50	109	98.1982	structural genomics, unknown function	upf0339 protein yegp;	solution nmr structure of protein of unknown function yegp from e.2 coli. ontario center for structural proteomics target ec064
PA0329	111	3	2k49	a	99.8	47	57	51.3514	structural genomics, unknown function	upf0339 protein so_3888;	solution nmr structure of upf0339 protein so3888 from shewanella2 oneidensis. northeast structural genomics consortium target s
PA0329	111	4	2k8e	a	99.8	55	57	51.3514	structural genomics, unknown function	upf0339 protein yegp;	solution nmr structure of protein of unknown function yegp from e.2 coli. ontario center for structural proteomics target ec064
PA0329	111	5	2k7i	a	99.8	30	56	50.4505	structural genomics, unknown function	upf0339 protein atu0232;	solution nmr structure of protein atu0232 from agrobacterium2 tumefaciens. northeast structural genomics consortium (nesg) targ
PA0329	111	6	2k7i	B	99.8	30	56	50.4505	structural genomics, unknown function	upf0339 protein atu0232;	solution nmr structure of protein atu0232 from agrobacterium2 tumefaciens. northeast structural genomics consortium (nesg) targ
PA0329	111	7	3bid	a	99.7	26	53	47.7477	structural genomics, unknown function	upf0339 protein nmb1088;	crystal structure of the nmb1088 protein from neisseria2 meningitidis. northeast structural genomics consortium3 target mr91
PA0329	111	8	2k8e	a	99.7	44	51	45.9459	structural genomics, unknown function	upf0339 protein yegp;	solution nmr structure of protein of unknown function yegp from e.2 coli. ontario center for structural proteomics target ec064
PA0329	111	9	2k49	a	99.7	37	51	45.9459	structural genomics, unknown function	upf0339 protein so_3888;	solution nmr structure of upf0339 protein so3888 from shewanella2 oneidensis. northeast structural genomics consortium target s
PA0329	111	10	1jke	a	58.1	22	60	54.0541	hydrolase	d-tyr-trnatyr deacylase;	d-tyr trnatyr deacylase from escherichia coli
PA0329	111	11	1j7g	a	58	20	60	54.0541	hydrolase	d-tyrosyl-trna(tyr) deacylase;	structure of yihz from haemophilus influenzae (hi0670), a d-tyr-2 trna(tyr) deacylase
PA0329	111	12	1st9	a	57.6	16	31	27.9279	oxidoreductase	thiol-disulfide oxidoreductase resa;	crystal structure of a soluble domain of resa in the2 oxidised form
PA0329	111	13	2qz7	B	55.3	13	14	12.6126	structural genomics, unknown function	uncharacterized protein sco6318;	the crystal structure of a homologue of telluride resistance protein2 (terd), sco6318 from streptomyces coelicolor a3(2)
PA0329	111	14	3ko7	E	49.5	20	60	54.0541	hydrolase	d-tyrosyl-trna(tyr) deacylase;	dtd from plasmodium falciparum in complex with d-lysine
PA0329	111	15	3vvw	A	47.3	22	22	19.8198	protein transport	calcium-binding and coiled-coil domain-containing protein	ndp52 in complex with lc3c
PA0329	111	16	4nlh	A	47.1	16	24	21.6216	protein binding	tax1-binding protein 1;	skich domain of human tax1bp1
PA0329	111	17	4fdt	B	46.1	14	22	19.8198	hydrolase	putative multiple inositol polyphosphate histidine	crystal structure of a multiple inositol polyphosphate phosphatase
PA0329	111	18	2qng	A	43.5	15	12	10.8108	structural genomics, unknown function	uncharacterized protein sav2460;	crystal structure of unknown function protein sav2460
PA0329	111	19	4evm	A	41.3	6	30	27.027	oxidoreductase	thioredoxin family protein;	1.5 angstrom crystal structure of soluble domain of membrane-anchored2 thioredoxin family protein from streptococcus pneumoniae
PA0329	111	20	4ka0	C	39.5	19	30	27.027	oxidoreductase	putative thiol-disulfide oxidoreductase;	crystal structure of a putative thiol-disulfide oxidoreductase from2 bacteroides vulgatus (target nysgrc-011676), space group p
PA0055	169	1	2oqm	a	100	46	163	96.4497	unknown function	hypothetical protein;	crystal structure of a dinb family member protein (sden_0562) from2 shewanella denitrificans at 1.83 a resolution
PA0055	169	2	3qth	A	100	29	165	97.6331	unknown function	uncharacterized protein;	crystal structure of a dinb-like protein (cps_3021) from colwellia2 psychrerythraea 34h at 2.20 a resolution
PA0055	169	3	3dka	A	96.1	15	120	71.0059	unknown function	dinb-like protein;	crystal structure of a dinb-like protein (yjoa, bsu12410) from2 bacillus subtilis at 2.30 a resolution
PA0055	169	4	2qe9	B	95.5	8	162	95.858	hydrolase	uncharacterized protein yiza;	crystal structure of a putative metal-dependent hydrolase (yiza,2 bsu10800) from bacillus subtilis at 1.90 a resolution
PA0055	169	5	3e4x	B	95	13	157	92.8994	structural genomics, unknown function	apc36150;	crystal structure of putative metal-dependent hydrolases2 apc36150
PA0055	169	6	2hkv	a	94.2	12	157	92.8994	dna binding protein	hypothetical protein;	crystal structure of a putative member of the dinb family (exig_1237)2 from exiguobacterium sibiricum 255-15 at 1.70 a resoluti
PA0055	169	7	3di5	A	92.5	10	152	89.9408	metal binding protein	dinb-like protein;	crystal structure of a dinb-like protein (bce_4655) from bacillus2 cereus atcc 10987 at 2.01 a resolution
PA0055	169	8	2p1a	a	43.2	13	140	82.8402	unknown function	hypothetical protein;	crystal structure of a putative metal-binding protein (bce_2162) from2 bacillus cereus atcc 10987 at 2.10 a resolution
PA0055	169	9	1yt3	a	31.3	12	35	20.7101	hydrolase,translation	ribonuclease d;	crystal structure of escherichia coli rnase d, an2 exoribonuclease involved in structured rna processing
PA0055	169	10	3nv9	A	28.7	18	132	78.1065	oxidoreductase	malic enzyme;	crystal structure of entamoeba histolytica malic enzyme
PA0055	169	11	3cex	B	24.6	23	110	65.0888	structural genomics, unknown function	uncharacterized protein;	crystal structure of the conserved protein of locus ef_3021 from2 enterococcus faecalis
PA0055	169	12	3ll4	B	22.8	10	40	23.6686	hydrolase	uncharacterized protein ykr043c;	structure of the h13a mutant of ykr043c in complex with fructose-1,6-2 bisphosphate
PA0055	169	13	2itb	a	18.5	22	17	10.0592	oxidoreductase	trna-(ms(2)io(6)a)-hydroxylase, putative;	crystal structure of a putative trna-(ms(2)io(6)a)-hydroxylase2 (pp_2188) from pseudomonas putida kt2440 at 2.05 a resolution
PA0055	169	14	2ou6	a	17.1	16	150	88.7574	metal binding protein	hypothetical protein;	crystal structure of a putative metalloenzyme of the duf664 family2 (dr_1065) from deinococcus radiodurans at 1.80 a resolution
PA0055	169	15	5eqz	A	16.8	26	33	19.5266	transcription	rev protein;	crystal structure of a rev protein from borrelia burgdorferi at 1.80 a2 resolution
PA0055	169	16	4jkv	A	15	14	35	20.7101	membrane protein	soluble cytochrome b562, smoothened homolog;	structure of the human smoothened 7tm receptor in complex with an2 antitumor agent
PA0055	169	17	1v54	b	13.5	21	28	16.568	oxidoreductase	cytochrome c oxidase polypeptide ii;	bovine heart cytochrome c oxidase at the fully oxidized state
PA0055	169	18	4txv	B	12.4	28	28	16.568	protein binding	cytochrome c oxidase subunit 2;	crystal structure of the mixed disulfide intermediate between2 thioredoxin-like tlpas(c110s) and subunit ii of cytochrome c oxi
PA0055	169	19	2qtv	a	11.8	25	7	4.14201	protein transport	protein transport protein sec23;	structure of sec23-sar1 complexed with the active fragment2 of sec31
PA0055	169	20	3flj	A	10.7	20	50	29.5858	structural genomics, unknown function	uncharacterized protein conserved in bacteria with a	crystal structure of uncharacterized protein conserved in bacteria2 with a cystatin-like fold (yp_168589.1) from silicibacter p
PA0717	71	1	2khr	A	26	42	18	25.3521	biosynthetic protein	protein mbth;	solution structure of rv2377c, a mbth-like protein from mycobacterium2 tuberculosis
PA0717	71	2	2gpf	a	25.1	26	18	25.3521	structural genomics, unknown function	conserved hypothetical protein pa2412;	solution nmr structure of protein pa22412 from pseudomonas2 aeruginosa. northeast structural genomics consortium3 target pat86,
PA0717	71	3	2pst	x	24	26	18	25.3521	unknown function	hypothetical protein pa2412;	1.8a crystal structure of the pa2412 protein from pseudomonas2 aeruginosa
PA0717	71	4	5ja1	B	22.9	42	18	25.3521	ligase	enterobactin biosynthesis protein ybdz;	entf, a terminal nonribosomal peptide synthetase module bound to the2 mbth-like protein ybdz
PA0717	71	5	4igc	X	18.7	53	18	25.3521	transcription, transferase	rna polymerase sigma factor rpod;	x-ray crystal structure of escherichia coli sigma70 holoenzyme
PA0717	71	6	2lpd	A	16.8	21	18	25.3521	structural genomics, unknown function	uncharacterized protein;	solution structure of a mbth-like protein from burkholderia2 pseudomallei, the etiological agent responsible for melioidosis,3
PA0717	71	7	1k6y	a	14.9	19	15	21.1268	transferase	integrase;	crystal structure of a two-domain fragment of hiv-1 integrase
PA0717	71	8	3ro3	B	14.5	71	6	8.4507	protein binding	peptide of protein inscuteable homolog;	crystal structure of lgn/minscuteable complex
PA0717	71	9	1u5t	a	14.3	9	22	30.9859	transport protein	appears to be functionally related to snf7;	structure of the escrt-ii endosomal trafficking complex
PA0717	71	10	1wjf	a	14	19	15	21.1268	zn-binding protein	hiv-1 integrase;	solution structure of h12c mutant of the n-terminal zn2 binding domain of hiv-1 integrase complexed to cadmium,3 nmr, 40 struct
PA0717	71	11	1e0e	a	13.8	31	15	21.1268	integrase	human immunodeficiency virus type 2 integrase;	n-terminal zinc-binding hhcc domain of hiv-2 integrase
PA0717	71	12	3t72	o	13.3	48	20	28.169	transcription/dna	pho box dna (strand 1);	phob(e)-sigma70(4)-(rnap-betha-flap-tip-helix)-dna transcription2 activation sub-complex
PA0717	71	13	4j7o	A	13.2	41	21	29.5775	cell invasion	putative surface cell antigen sca2;	structure of the n-terminal repeat domain of rickettsia sca2
PA0717	71	14	1gcc	a	12.2	36	10	14.0845	transcription/dna	ethylene responsive element binding factor 1;	solution nmr structure of the complex of gcc-box binding2 domain of aterf1 and gcc-box dna, minimized average3 structure
PA0717	71	15	5jhi	A	11.8	54	12	16.9014	de novo protein	w35;	solution structure of the de novo mini protein gehe_06
PA0717	71	16	1jy1	a	11.6	31	12	16.9014	hydrolase	tyrosyl-dna phosphodiesterase;	crystal structure of human tyrosyl-dna phosphodiesterase2 (tdp1)
PA0717	71	17	3iyd	F	10.4	53	18	25.3521	transcription/dna	rna polymerase sigma factor rpod;	three-dimensional em structure of an intact activator-dependent2 transcription initiation complex
PA0717	71	18	1q32	a	8.5	46	12	16.9014	replication,transcription,hydrolase	tyrosyl-dna phosphodiesterase;	crystal structure analysis of the yeast tyrosyl-dna2 phosphodiesterase
PA0717	71	19	1q32	C	7.6	46	12	16.9014	replication,transcription,hydrolase	tyrosyl-dna phosphodiesterase;	crystal structure analysis of the yeast tyrosyl-dna2 phosphodiesterase
PA0717	71	20	3sq3	C	7.6	46	12	16.9014	hydrolase	tyrosyl-dna phosphodiesterase 1;	crystal structure analysis of the yeast tyrosyl-dna phosphodiesterase2 h182a mutant
PA0319	330	1	3qqz	A	100	30	242	73.3333	metal binding protein	putative uncharacterized protein yjik;	crystal structure of the c-terminal domain of the yjik protein from2 escherichia coli cft073
PA0319	330	2	3fw0	A	99.9	14	235	71.2121	lyase	peptidyl-glycine alpha-amidating monooxygenase;	structure of peptidyl-alpha-hydroxyglycine alpha-amidating2 lyase (pal) bound to alpha-hydroxyhippuric acid (non-3 peptidic sub
PA0319	330	3	3hrp	A	99.9	14	275	83.3333	structural genomics, unknown function	uncharacterized protein;	crystal structure of structural genomics protein of unknown function2 (np_812590.1) from bacteroides thetaiotaomicron vpi-5482
PA0319	330	4	4hw6	D	99.9	14	226	68.4848	structural genomics, unknown function	hypothetical protein, ipt/tig domain protein;	crystal structure of an auxiliary nutrient binding protein2 (bacova_00264) from bacteroides ovatus atcc 8483 at 1.70 a resoluti
PA0319	330	5	3s8v	A	99.9	16	267	80.9091	signaling protein	low-density lipoprotein receptor-related protein 6;	crystal structure of lrp6-dkk1 complex
PA0319	330	6	3soq	A	99.9	13	232	70.303	protein binding/antagonist	low-density lipoprotein receptor-related protein 6;	the structure of the first ywtd beta propeller domain of lrp6 in2 complex with a dkk1 peptide
PA0319	330	7	3kya	A	99.9	11	229	69.3939	hydrolase	putative phosphatase;	crystal structure of putative phosphatase (np_812416.1) from2 bacteroides thetaiotaomicron vpi-5482 at 1.77 a resolution
PA0319	330	8	1n7d	A	99.9	13	232	70.303	lipid transport	low-density lipoprotein receptor;	extracellular domain of the ldl receptor
PA0319	330	9	2z2p	A	99.9	15	238	72.1212	lyase/antibiotic	virginiamycin b lyase;	crystal structure of catalytically inactive h270a virginiamycin b2 lyase from staphylococcus aureus with quinupristin
PA0319	330	10	3tc9	B	99.9	17	226	68.4848	hydrolase	hypothetical hydrolase;	crystal structure of an auxiliary nutrient binding protein (bt_3476)2 from bacteroides thetaiotaomicron vpi-5482 at 2.23 a reso
PA0319	330	11	3s94	A	99.9	13	243	73.6364	signaling protein	low-density lipoprotein receptor-related protein 6;	crystal structure of lrp6-e1e2
PA0319	330	12	1npe	a	99.9	15	237	71.8182	structural protein	nidogen;	crystal structure of nidogen/laminin complex
PA0319	330	13	3dr2	A	99.8	16	235	71.2121	hydrolase	exported gluconolactonase;	structural and functional analyses of xc5397 from2 xanthomonas campestris: a gluconolactonase important in3 glucose secondary m
PA0319	330	14	2qc5	A	99.8	11	230	69.697	lyase	streptogramin b lactonase;	streptogramin b lyase structure
PA0319	330	15	1pjx	a	99.8	15	228	69.0909	hydrolase	diisopropylfluorophosphatase;	0.85 angstrom structure of squid ganglion dfpase
PA0319	330	16	3u4y	A	99.8	15	285	86.3636	structural genomics, unknown function	uncharacterized protein;	the crystal structure of a functionally unknown protein (dtox_1751)2 from desulfotomaculum acetoxidans dsm 771.
PA0319	330	17	2p4o	a	99.8	14	232	70.303	hydrolase	hypothetical protein;	crystal structure of a putative lactonase of the smp-2 30/gluconolactonase/lre-like region family (npun_f0524) from nostoc3 pun
PA0319	330	18	5d9b	A	99.8	12	227	68.7879	hydrolase	luciferin regenerating enzyme;	luciferin-regenerating enzyme solved by siras using xfel (refined2 against native data)
PA0319	330	19	2p9w	A	99.8	15	231	70	allergen	mal s 1 allergenic protein;	crystal structure of the major malassezia sympodialis allergen mala s2 1
PA0319	330	20	2ghs	A	99.8	13	232	70.303	calcium-binding protein	agr_c_1268p;	crystal structure of a calcium-binding protein, regucalcin2 (agr_c_1268) from agrobacterium tumefaciens str. c58 at 1.55 a3 res
PA0666	364	1	4yh5	B	100	32	359	98.6264	transferase	levoglucosan kinase;	lipomyces starkeyi levoglucosan kinase bound to adp and manganese
PA0666	364	2	3cqy	A	100	48	361	99.1758	transferase	anhydro-n-acetylmuramic acid kinase;	crystal structure of a functionally unknown protein (so_1313) from2 shewanella oneidensis mr-1
PA0666	364	3	3qbw	A	100	100	360	98.9011	transferase	anhydro-n-acetylmuramic acid kinase;	crystal structure of pseudomonas aeruginosa 1,6-anhydro-n-2 actetylmuramic acid kinase (anmk) bound to adenosine diphosphate
PA0666	364	4	4bga	B	100	24	237	65.1099	transferase	predicted molecular chaperone distantly related to	nucleotide-bound open form of a putative sugar kinase2 mk0840 from methanopyrus kandleri
PA0666	364	5	3eno	B	99.2	20	346	95.0549	hydrolase/unknown function	putative o-sialoglycoprotein endopeptidase;	crystal structure of pyrococcus furiosus pcc1 in complex2 with thermoplasma acidophilum kae1
PA0666	364	6	3en9	B	98.5	17	337	92.5824	hydrolase	o-sialoglycoprotein endopeptidase/protein kinase;	structure of the methanococcus jannaschii kae1-bud32 fusion2 protein
PA0666	364	7	2ivo	C	98.4	19	280	76.9231	hydrolase	up1;	structure of up1 protein
PA0666	364	8	1hux	a	98.2	16	325	89.2857	metal binding protein	activator of (r)-2-hydroxyglutaryl-coa	crystal structure of the acidaminococcus fermentans (r)-2-2 hydroxyglutaryl-coa dehydratase component a
PA0666	364	9	4k25	A	98.1	15	300	82.4176	biosynthetic protein	probable trna threonylcarbamoyladenosine biosynthesis	crystal structure of yeast qri7 homodimer
PA0666	364	10	4eht	A	97.8	16	336	92.3077	electron transport	activator of 2-hydroxyisocaproyl-coa dehydratase;	activator of the 2-hydroxyisocaproyl-coa dehydratase from clostridium2 difficile with bound adp
PA0666	364	11	3i8b	A	97.8	15	179	49.1758	transferase	xylulose kinase;	the crystal structure of xylulose kinase from2 bifidobacterium adolescentis
PA0666	364	12	3h1q	B	97.8	18	190	52.1978	structural protein	ethanolamine utilization protein eutj;	crystal structure of ethanolamine utilization protein eutj from2 carboxydothermus hydrogenoformans
PA0666	364	13	3zeu	E	97.7	18	337	92.5824	hydrolase	probable trna threonylcarbamoyladenosine biosynthesis	structure of a salmonella typhimurium ygjd-yeaz heterodimer2 bound to atpgammas
PA0666	364	14	5hv7	A	97.5	17	83	22.8022	transferase	probable sugar kinase;	putative sugar kinases from synechococcus elongatus pcc7942 in complex2 with d-ribulose
PA0666	364	15	5htx	A	97.3	22	80	21.978	transferase	putative xylulose kinase;	putative sugar kinases from arabidopsis thaliana in complex with adp
PA0666	364	16	3gg4	B	97.3	15	168	46.1538	transferase	glycerol kinase;	the crystal structure of glycerol kinase from yersinia2 pseudotuberculosis
PA0666	364	17	3hz6	A	97.2	23	88	24.1758	transferase	xylulokinase;	crystal structure of xylulokinase from chromobacterium violaceum
PA0666	364	18	3ezw	D	97.2	25	81	22.2527	transferase	glycerol kinase;	crystal structure of a hyperactive escherichia coli glycerol kinase2 mutant gly230 --> asp obtained using microfluidic crystall
PA0666	364	19	3vew	A	97.2	19	278	76.3736	transferase	o-carbamoyltransferase tobz;	crystal structure of the o-carbamoyltransferase tobz in complex with2 adp
PA0666	364	20	3wqt	B	97.2	15	180	49.4505	structural genomics	cell division protein ftsa;	staphylococcus aureus ftsa complexed with amppnp
PA0741	214	1	4jgb	B	100	42	212	99.0654	protein binding	putative exported protein;	crystal structure of putative exported protein from burkholderia2 pseudomallei
PA0741	214	2	3dhn	A	100	43	212	99.0654	isomerase, lyase	nad-dependent epimerase/dehydratase;	crystal structure of the putative epimerase q89z24_bactn2 from bacteroides thetaiotaomicron. northeast structural3 genomics con
PA0741	214	3	4r01	B	100	33	212	99.0654	oxidoreductase	putative nadh-flavin reductase;	crystal structure of sp1627, a putative nadh-flavin reductase, from2 streptococcus pneumoniae tigr4
PA0741	214	4	3h2s	A	100	27	211	98.5981	oxidoreductase	putative nadh-flavin reductase;	crystal structure of the q03b84 protein from lactobacillus2 casei. northeast structural genomics consortium target3 lcr19.
PA0741	214	5	1z7e	C	99.9	10	211	98.5981	hydrolase	protein arna;	crystal structure of full length arna
PA0741	214	6	3oh8	A	99.9	15	211	98.5981	isomerase	nucleoside-diphosphate sugar epimerase (sula family);	crystal structure of the nucleoside-diphosphate sugar epimerase from2 corynebacterium glutamicum. northeast structural genomics
PA0741	214	7	1hdo	a	99.9	22	212	99.0654	biliverdin-ix beta reductase	biliverdin ix beta reductase;	human biliverdin ix beta reductase: nadp complex
PA0741	214	8	3ew7	A	99.9	34	211	98.5981	structural genomics, unknown function	lmo0794 protein;	crystal structure of the lmo0794 protein from listeria2 monocytogenes. northeast structural genomics consortium3 target lmr162.
PA0741	214	9	3e8x	A	99.9	17	210	98.1308	structural genomics, unknown function	putative nad-dependent epimerase/dehydratase;	putative nad-dependent epimerase/dehydratase from bacillus halodurans.
PA0741	214	10	3dqp	A	99.9	20	211	98.5981	oxidoreductase	oxidoreductase ylbe;	crystal structure of the oxidoreductase ylbe from2 lactococcus lactis, northeast structural genomics3 consortium target kr121.
PA0741	214	11	3qvo	A	99.9	17	211	98.5981	structural genomics, unknown function	nmra family protein;	structure of a rossmann-fold nad(p)-binding family protein from2 shigella flexneri.
PA0741	214	12	2zkl	A	99.9	14	211	98.5981	isomerase	capsular polysaccharide synthesis enzyme cap5f;	crystal structure of capsular polysaccharide assembling protein capf2 from staphylococcus aureus
PA0741	214	13	5ffq	A	99.9	20	210	98.1308	unknown function	shuy-like protein;	chuy: an anaerobillin reductase from escherichia coli o157:h7
PA0741	214	14	1z45	A	99.9	11	210	98.1308	isomerase	gal10 bifunctional protein;	crystal structure of the gal10 fusion protein galactose2 mutarotase/udp-galactose 4-epimerase from saccharomyces cerevisiae3 co
PA0741	214	15	4f6c	A	99.9	14	210	98.1308	oxidoreductase	ausa reductase domain protein;	crystal structure of aureusimine biosynthetic cluster reductase domain
PA0741	214	16	4w4t	A	99.9	18	211	98.5981	oxidoreductase	mxaa;	the crystal structure of the terminal r domain from the myxalamid pks-2 nrps biosynthetic pathway
PA0741	214	17	1i24	a	99.9	16	210	98.1308	biosynthetic protein	sulfolipid biosynthesis protein sqd1;	high resolution crystal structure of the wild-type protein sqd1, with2 nad and udp-glucose
PA0741	214	18	4b4o	A	99.9	15	211	98.5981	isomerase	epimerase family protein sdr39u1;	crystal structure of human epimerase family protein sdr39u12 (isoform2) with nadph
PA0741	214	19	4dqv	A	99.9	15	211	98.5981	ligase	probable peptide synthetase nrp (peptide synthase);	crystal structure of reductase (r) domain of non-ribosomal peptide2 synthetase from mycobacterium tuberculosis
PA0741	214	20	5df1	A	99.8	17	209	97.6636	oxidoreductase	iridoid synthase;	iridoid synthase from catharanthus roseus - ternary complex with nadp+2 and geranic acid
PA0492	253	1	2dfa	a	100	43	248	98.0237	structural genomics, unknown function	hypothetical upf0271 protein tthb195;	crystal structure of lactam utilization protein from thermus2 thermophilus hb8
PA0492	253	2	1v6t	a	100	43	248	98.0237	structural genomics, unknown function	hypothetical upf0271 protein ph0986;	crystal structure of lactam utilization protein from pyrococcus2 horikoshii ot3
PA0492	253	3	2x5e	A	100	42	236	93.2806	unknown function	upf0271 protein pa4511;	crystal structure of the hypothetical protein pa4511 from2 pseudomonas aeruginosa
PA0492	253	4	1xw8	a	100	37	239	94.4664	structural genomics, unknown function	upf0271 protein ybgl;	x-ray structure of putative lactam utilization protein2 ybgl. northeast structural genomics consortium target et90.
PA0492	253	5	2nly	a	92.8	15	202	79.8419	structural genomics, unknown function	divergent polysaccharide deacetylase hypothetical protein;	crystal structure of protein bh1492 from bacillus halodurans, pfam2 duf610
PA0492	253	6	1tz9	a	84	20	44	17.3913	lyase	mannonate dehydratase;	crystal structure of the putative mannonate dehydratase from2 enterococcus faecalis, northeast structural genomics target efr41
PA0492	253	7	4m1b	A	81.7	18	248	98.0237	hydrolase	polysaccharide deacetylase;	structural determination of ba0150, a polysaccharide deacetylase from2 bacillus anthracis
PA0492	253	8	4l1g	B	81.6	19	200	79.0514	hydrolase	peptidoglycan n-acetylglucosamine deacetylase;	crystal structure of the bc1960 peptidoglycan n-acetylglucosamine2 deacetylase from bacillus cereus
PA0492	253	9	1ny1	a	71.4	16	248	98.0237	structural genomics, unknown function	probable polysaccharide deacetylase pdaa;	crystal structure of b. subtilis polysaccharide deacetylase2 northeast structural genomics consortium target sr127.
PA0492	253	10	3wqo	B	69.1	18	122	48.2213	unknown function	uncharacterized protein mj1311;	crystal structure of d-tagatose 3-epimerase-like protein
PA0492	253	11	1w17	A	64.9	16	248	98.0237	hydrolase	probable polysaccharide deacetylase pdaa;	structure of bacillus subtilis pdaa, a family 42 carbohydrate esterase.
PA0492	253	12	1w8g	A	61.5	15	146	57.7075	plp-binding protein	hypothetical upf0001 protein yggs;	crystal structure of e. coli k-12 yggs
PA0492	253	13	4l4o	A	60.7	9	102	40.3162	hydrolase	endo-1,4-beta-xylanase;	the crystal structure of cbxyn10b in native form
PA0492	253	14	2c1i	A	60	15	248	98.0237	hydrolase	peptidoglycan glcnac deacetylase;	structure of streptococcus pnemoniae peptidoglycan2 deacetylase (sppgda) d 275 n mutant.
PA0492	253	15	4hnv	B	59.5	28	117	46.2451	ligase	pyruvate carboxylase;	crystal structure of r54e mutant of s. aureus pyruvate carboxylase
PA0492	253	16	4ia6	B	58.6	29	27	10.6719	immune system	myosin-crossreactive antigen;	hydratase from lactobacillus acidophilus in a ligand bound form (la2 lah)
PA0492	253	17	1ur4	a	56.1	10	102	40.3162	hydrolase	galactanase;	the structure of endo-beta-1,4-galactanase from bacillus2 licheniformis in complex with two oligosaccharide products.
PA0492	253	18	3e0f	A	56.1	27	59	23.3202	hydrolase	putative metal-dependent phosphoesterase;	crystal structure of a putative metal-dependent phosphoesterase2 (bad_1165) from bifidobacterium adolescentis atcc 15703 at 2.4
PA0492	253	19	3qxb	B	56.1	9	122	48.2213	isomerase	putative xylose isomerase;	crystal structure of a putative xylose isomerase (yp_426450.1) from2 rhodospirillum rubrum atcc 11170 at 1.90 a resolution
PA0492	253	20	1y10	C	55	25	43	16.996	lyase	hypothetical protein rv1264/mt1302;	mycobacterial adenylyl cyclase rv1264, holoenzyme, inhibited state
PA0368	333	1	1k8q	a	100	14	297	89.1892	hydrolase	triacylglycerol lipase, gastric;	crystal structure of dog gastric lipase in complex with a phosphonate2 inhibitor
PA0368	333	2	1hlg	a	100	13	299	89.7898	hydrolase	lipase, gastric;	crystal structure of human gastric lipase
PA0368	333	3	3i28	A	100	12	298	89.4895	hydrolase	epoxide hydrolase 2;	crystal structure of soluble epoxide hydrolase
PA0368	333	4	1cr6	A	100	11	300	90.0901	hydrolase	epoxide hydrolase;	crystal structure of murine soluble epoxide hydrolase2 complexed with cpu inhibitor
PA0368	333	5	2vav	L	100	17	293	87.988	transferase	acetyl-coa--deacetylcephalosporin c	crystal structure of deacetylcephalosporin c2 acetyltransferase (dac-soak)
PA0368	333	6	5d6o	B	100	14	330	99.0991	transferase	homoserine o-acetyltransferase;	orthorhombic crystal structure of an acetylester hydrolase from2 corynebacterium glutamicum
PA0368	333	7	3i1i	A	100	14	295	88.5886	transferase	homoserine o-acetyltransferase;	x-ray crystal structure of homoserine o-acetyltransferase from2 bacillus anthracis
PA0368	333	8	4d9j	I	100	17	291	87.3874	de novo protein	designed 16nm tetrahedral protein cage containing non-haem	structure of a 16 nm protein cage designed by fusing symmetric2 oligomeric domains
PA0368	333	9	3jw8	A	100	16	302	90.6907	hydrolase	mgll protein;	crystal structure of human mono-glyceride lipase
PA0368	333	10	4qlo	A	100	14	289	86.7868	transferase	homoserine o-acetyltransferase;	crystal structure of homoserine o-acetyltransferase from2 staphylococcus aureus
PA0368	333	11	2vat	a	100	16	293	87.988	transferase	acetyl-coa--deacetylcephalosporin c	crystal structure of deacetylcephalosporin c2 acetyltransferase in complex with coenzyme a
PA0368	333	12	2qmq	A	100	13	293	87.988	signaling protein	protein ndrg2;	crystal structure of a n-myc downstream regulated 2 protein (ndrg2,2 syld, ndr2, ai182517, au040374) from mus musculus at 1.70
PA0368	333	13	5efz	C	100	14	292	87.6877	hydrolase	homoserine o-acetyltransferase;	monoclinic structure of the acetyl esterase mekb
PA0368	333	14	3hju	B	100	17	302	90.6907	hydrolase	monoglyceride lipase;	crystal structure of human monoglyceride lipase
PA0368	333	15	2b61	a	100	17	294	88.2883	transferase	homoserine o-acetyltransferase;	crystal structure of homoserine transacetylase
PA0368	333	16	4zwn	D	100	14	306	91.8919	hydrolase	monoglyceride lipase;	crystal structure of a soluble variant of the monoglyceride lipase2 from saccharomyces cerevisiae
PA0368	333	17	2hdw	B	100	11	307	92.1922	hydrolase	hypothetical protein pa2218;	crystal structure of hypothetical protein pa2218 from pseudomonas2 aeruginosa
PA0368	333	18	2y6v	B	100	12	290	87.0871	hydrolase	peroxisomal membrane protein lpx1;	peroxisomal alpha-beta-hydrolase lpx1 (yor084w) from2 saccharomyces cerevisiae (crystal form i)
PA0368	333	19	1b6g	a	100	13	303	90.991	hydrolase	haloalkane dehalogenase;	haloalkane dehalogenase at ph 5.0 containing chloride
PA0368	333	20	1cr6	a	100	11	299	89.7898	hydrolase	epoxide hydrolase;	crystal structure of murine soluble epoxide hydrolase2 complexed with cpu inhibitor
PA0632	77	1	5l04	B	13.1	31	28	36.3636	transferase/transferase inhibitor	interferon lambda receptor 1;	structure of interferon lambda 1 receptor with human kinase jak1
PA0632	77	2	1o65	a	12.2	22	17	22.0779	structural genomics, unknown function	hypothetical protein yiim;	crystal structure of an hypothetical protein
PA0632	77	3	3gf6	B	10.4	47	14	18.1818	unknown function	uncharacterized bacterial lipoprotein;	crystal structure of a bacterial lipoprotein (bt_1233) from2 bacteroides thetaiotaomicron vpi-5482 at 1.69 a resolution
PA0632	77	4	4ng2	E	9.6	36	13	16.8831	transcription regulator	uncharacterized protein;	crystal structure of lasr lbd-qsla complex from pseudomonas aeruginosa
PA0632	77	5	2ru0	A	6.7	50	11	14.2857	antimicrobial protein	arthropod defensin;	solution structure of actinomycesin
PA0632	77	6	1y7j	A	6.5	75	7	9.09091	signaling protein	agouti signaling protein;	nmr structure family of human agouti signalling protein (80-2 132: q115y, s124y)
PA0632	77	7	1z65	A	6.4	63	7	9.09091	unknown function	prion-like protein doppel;	mouse doppel 1-30 peptide
PA0632	77	8	2plg	a	6.3	75	7	9.09091	structural genomics, unknown function	tll0839 protein;	crystal structure of t110839 protein from synechococcus2 elongatus
PA0632	77	9	2y1b	A	5.3	56	8	10.3896	membrane protein	putative outer membrane protein, signal;	crystal structure of the e. coli outer membrane lipoprotein2 rcsf
PA0632	77	10	2lvf	A	4.8	38	19	24.6753	allergen	2s albumin;	solution structure of the brazil nut 2s albumin ber e 1
PA0632	77	11	2dbf	A	4.2	30	9	11.6883	signaling protein	nuclear factor nf-kappa-b p105 subunit;	solution structure of the death domain in human nuclear2 factor nf-kappa-b p105 subunit
PA0632	77	12	2rt4	A	3.9	83	5	6.49351	de novo protein	af.2a1;	nmr structure of designed protein, af.2a1, (ensembles)
PA0632	77	13	2mfs	A	3.8	86	6	7.79221	antimicrobial protein	ep-amp1;	solution nmr structure of the cactus-derived antimicrobial peptide ep-2 amp1
PA0632	77	14	2adz	a	3.5	25	27	35.0649	protein binding	alpha-1-syntrophin;	solution structure of the joined ph domain of alpha1-2 syntrophin
PA0632	77	15	1bea	a	3.1	43	32	41.5584	serine protease inhibitor	bifunctional amylase/serine protease inhibitor;	bifunctional hageman factor/amylase inhibitor from maize
PA0632	77	16	5chl	A	2.9	44	8	10.3896	chaperone	vacuolar protein sorting-associated protein 72 homolog;	structural basis of h2a.z recognition by yl1 histone chaperone2 component of srcap/swr1 chromatin remodeling complex
PA0632	77	17	5cup	B	2.8	32	18	23.3766	transferase	phosphate propanoyltransferase;	structure of rhodopseudomonas palustris pdul - phosphate bound form
PA0632	77	18	1oru	a	2.8	25	23	29.8701	structural genomics, unknown function	yuad protein;	crystal structure of apc1665, yuad protein from bacillus2 subtilis
PA0632	77	19	1xyr	6	2.8	55	10	12.987	virus	genome polyprotein, coat protein vp3;	ent:residues 620-630
PA0632	77	20	3j38	V	2.5	33	17	22.0779	ribosome	40s ribosomal protein s21;	structure of the d. melanogaster 40s ribosomal proteins
PA1012	253	1	3zwf	A	100	24	217	85.7708	hydrolase	zinc phosphodiesterase elac protein 1;	crystal structure of human trnase z, short form (elac1).
PA1012	253	2	2cbn	a	100	24	242	95.6522	hydrolase	ribonuclease z;	crystal structure of zipd from escherichia coli
PA1012	253	3	4z7r	A	100	20	242	95.6522	hydrolase	coenzyme pqq synthesis protein b;	the 1.98-angstrom crystal structure of zn(2+)-bound pqqb from2 methylobacterium extorquens
PA1012	253	4	3md7	A	100	24	237	93.6759	hydrolase	beta-lactamase-like;	crystal structure of a beta-lactamase-like protein bound to gmp from2 brucella melitensis
PA1012	253	5	1y44	a	100	22	242	95.6522	hydrolase	ribonuclease z;	crystal structure of rnase z
PA1012	253	6	1zkp	D	100	20	246	97.2332	structural genomics, unknown function	hypothetical protein ba1088;	1.5a resolution crystal structure of a metallo beta lactamase family2 protein, the elac homolgue of bacillus anthracis, a putat
PA1012	253	7	3g1p	A	100	23	242	95.6522	lyase	protein phnp;	crystals structure of phnp from e.coli k-12
PA1012	253	8	1zkp	a	100	20	245	96.8379	structural genomics, unknown function	hypothetical protein ba1088;	1.5a resolution crystal structure of a metallo beta lactamase family2 protein, the elac homolgue of bacillus anthracis, a putat
PA1012	253	9	1xto	a	100	20	236	93.2806	structural genomics, unknown function	coenzyme pqq synthesis protein b;	crystal structure of the coenzyme pqq synthesis protein (pqqb) from2 pseudomonas putida, northeast structural genomics target p
PA1012	253	10	3zq4	C	100	19	240	94.8617	hydrolase	ribonuclease j 1;	unusual, dual endo- and exo-nuclease activity in the degradosome2 explained by crystal structure analysis of rnase j1
PA1012	253	11	5a0t	A	100	17	227	89.7233	hydrolase/rna	ribonuclease j;	catalysis and 5' end sensing by ribonuclease rnase j of the2 metallo-beta-lactamase family
PA1012	253	12	4xww	A	100	16	241	95.2569	rna binding protein/rna	dr2417;	crystal structure of rnase j complexed with rna
PA1012	253	13	3bk2	A	100	16	228	90.1186	hydrolase	metal dependent hydrolase;	crystal structure analysis of the rnase j/ump complex
PA1012	253	14	2dkf	a	100	25	162	64.0316	hydrolase	metallo-beta-lactamase superfamily protein;	crystal structure of ttha0252 from thermus thermophilus hb8, a rna2 degradation protein of the metallo-beta-lactamase superfami
PA1012	253	15	5hab	B	100	22	163	64.4269	hydrolase	ribonuclease j;	crystal structure of mpy-rnase j (mutant h84a), an archaeal rnase j2 from methanolobus psychrophilus r15, complex with rna
PA1012	253	16	2p4z	A	100	14	246	97.2332	hydrolase	metal-dependent hydrolases of the beta-lactamase	a ferredoxin-like metallo-beta-lactamase superfamily protein from2 thermoanaerobacter tengcongensis
PA1012	253	17	2az4	A	100	20	160	63.2411	structural genomics, unknown function	hypothetical protein ef2904;	crystal structure of a protein of unknown function from enterococcus2 faecalis v583
PA1012	253	18	2e7y	a	100	23	244	96.4427	hydrolase	trnase z;	high resolution structure of t. maritima trnase z
PA1012	253	19	4ojv	A	100	19	241	95.2569	hydrolase	3',5'-cyclic-nucleotide phosphodiesterase 1;	crystal structure of unliganded yeast pde1
PA1012	253	20	2ycb	A	99.9	23	163	64.4269	hydrolase	cleavage and polyadenylation specificity factor;	structure of the archaeal beta-casp protein with n-terminal2 kh domains from methanothermobacter thermautotrophicus
PA0585	169	1	4f54	A	95.8	17	106	62.7219	structural genomics, unknown function	uncharacterized protein;	crystal structure of a duf4136 family protein (bt2437) from2 bacteroides thetaiotaomicron vpi-5482 at 1.60 a resolution
PA0585	169	2	1bg3	a	69.1	29	71	42.0118	hexokinase	hexokinase;	rat brain hexokinase type i complex with glucose and2 inhibitor glucose-6-phosphate
PA0585	169	3	1cza	n	65.6	23	67	39.645	transferase	hexokinase type i;	mutant monomer of recombinant human hexokinase type i2 complexed with glucose, glucose-6-phosphate, and adp
PA0585	169	4	1v4s	a	58.8	33	70	41.4201	transferase	glucokinase isoform 2;	crystal structure of human glucokinase
PA0585	169	5	1bdg	A	57.6	36	68	40.2367	hexokinase	hexokinase;	hexokinase from schistosoma mansoni complexed with glucose
PA0585	169	6	1bdg	a	52.7	33	67	39.645	hexokinase	hexokinase;	hexokinase from schistosoma mansoni complexed with glucose
PA0585	169	7	1cza	n	52	37	67	39.645	transferase	hexokinase type i;	mutant monomer of recombinant human hexokinase type i2 complexed with glucose, glucose-6-phosphate, and adp
PA0585	169	8	1v4s	A	51.6	33	67	39.645	transferase	glucokinase isoform 2;	crystal structure of human glucokinase
PA0585	169	9	2kvr	A	46.6	20	89	52.6627	protein binding	ubiquitin carboxyl-terminal hydrolase 7;	solution nmr structure of human ubiquitin specific protease usp7 ubl2 domain (residues 537-664). nesg target hr4395c/ sgc-toron
PA0585	169	10	1qha	A	45.9	22	70	41.4201	transferase	protein (hexokinase);	human hexokinase type i complexed with atp analogue amp-pnp
PA0585	169	11	4hrv	B	41.5	27	55	32.5444	lipid binding protein	putative lipoprotein gna1162;	crystal structure of lipoprotein gna1162 from neisseria meningitidis
PA0585	169	12	3hm8	D	40.9	37	67	39.645	transferase	hexokinase-3;	crystal structure of the c-terminal hexokinase domain of human hk3
PA0585	169	13	4qs9	A	39.9	38	67	39.645	transferase	hexokinase-1;	arabidopsis hexokinase 1 (athxk1) mutant s177a structure in glucose-2 bound form
PA0585	169	14	1ig8	a	39.4	45	67	39.645	transferase	hexokinase pii;	crystal structure of yeast hexokinase pii with the correct2 amino acid sequence
PA0585	169	15	1ig8	A	33.9	45	67	39.645	transferase	hexokinase pii;	crystal structure of yeast hexokinase pii with the correct2 amino acid sequence
PA0585	169	16	3hz6	A	24	10	62	36.6864	transferase	xylulokinase;	crystal structure of xylulokinase from chromobacterium violaceum
PA0585	169	17	1x59	A	17.8	38	33	19.5266	protein binding	histidyl-trna synthetase;	solution structures of the whep-trs domain of human2 histidyl-trna synthetase
PA0585	169	18	2oxg	E	15.7	14	49	28.9941	transport protein	soxz protein;	the soxyz complex of paracoccus pantotrophus
PA0585	169	19	3any	B	15.3	22	67	39.645	lyase	ethanolamine ammonia-lyase light chain;	crystal structure of ethanolamine ammonia-lyase from escherichia coli2 complexed with cn-cbl and (r)-2-amino-1-propanol
PA0585	169	20	3abs	D	15.3	22	67	39.645	lyase	ethanolamine ammonia-lyase light chain;	crystal structure of ethanolamine ammonia-lyase from escherichia coli2 complexed with adeninylpentylcobalamin and ethanolamine
PA1016	384	1	4u4e	A	100	52	374	97.3958	transferase	thiolase;	crystal structure of putative thiolase from sphaerobacter thermophilus2 dsm 20745
PA1016	384	2	3zbg	A	100	25	372	96.875	transferase	3-ketoacyl-coa thiolase-like protein;	crystal structure of wild-type scp2 thiolase from leishmania2 mexicana at 1.85 a
PA1016	384	3	5ab6	E	100	27	373	97.1354	transport protein	scp2-thiolase like protein;	crystal structure of trypanosoma brucei scp2-thiolase like2 protein (tbslp) in complex with acetoacetyl-coa.
PA1016	384	4	4yzo	D	100	28	372	96.875	transferase	putative acyl-coa acyltransferase;	crystal structure analysis of thiolase-like protein, st0096 from2 sulfolobus tokodaii
PA1016	384	5	4o9c	C	100	23	375	97.6562	transferase	acetyl-coa acetyltransferase;	crystal structure of beta-ketothiolase (phaa) from ralstonia eutropha2 h16
PA1016	384	6	2d3t	C	100	20	375	97.6562	lyase, oxidoreductase/transferase	3-ketoacyl-coa thiolase;	fatty acid beta-oxidation multienzyme complex from2 pseudomonas fragi, form v
PA1016	384	7	3ss6	B	100	18	375	97.6562	transferase	acetyl-coa acetyltransferase;	crystal structure of the bacillus anthracis acetyl-coa2 acetyltransferase
PA1016	384	8	4wys	B	100	23	375	97.6562	transferase	acetyl-coa acetyltransferase;	crystal structure of thiolase from escherichia coli
PA1016	384	9	5bz4	K	100	21	369	96.0938	transferase	beta-ketothiolase;	crystal structure of a t1-like thiolase (coa-complex) from2 mycobacterium smegmatis
PA1016	384	10	1ulq	D	100	20	368	95.8333	transferase	putative acetyl-coa acetyltransferase;	crystal structure of tt0182 from thermus thermophilus hb8
PA1016	384	11	5lp7	A	100	21	370	96.3542	transferase	acetyl-coa acetyltransferase;	crystal structure of 3-ketoacyl-coa thiolase (mmga) from bacillus2 subtilis.
PA1016	384	12	4n45	B	100	19	371	96.6146	transferase	acetyl-coa acetyltransferase;	crystal structure of reduced form of thiolase from clostridium2 acetobutylicum
PA1016	384	13	2vu2	D	100	19	367	95.5729	transferase	acetyl-coa acetyltransferase;	biosynthetic thiolase from z. ramigera. complex with s-2 pantetheine-11-pivalate.
PA1016	384	14	2c7y	B	100	20	374	97.3958	transferase	3-ketoacyl-coa thiolase 2;	plant enzyme
PA1016	384	15	2wua	A	100	19	374	97.3958	transferase	acetoacetyl coa thiolase;	structure of the peroxisomal 3-ketoacyl-coa thiolase from2 sunflower
PA1016	384	16	4nzs	A	100	19	369	96.0938	transferase	beta-ketothiolase bktb;	crystal structure of beta-ketothiolase bktb b from ralstonia eutropha2 h16
PA1016	384	17	4c2j	A	100	18	375	97.6562	transferase	3-ketoacyl-coa thiolase, mitochondrial;	crystal structure of human mitochondrial 3-ketoacyl-coa2 thiolase in complex with coa
PA1016	384	18	1wl5	A	100	17	374	97.3958	transferase	acetyl-coenzyme a acetyltransferase 2;	human cytosolic acetoacetyl-coa thiolase
PA1016	384	19	2iby	D	100	19	371	96.6146	transferase	acetyl-coa acetyltransferase;	crystallographic and kinetic studies of human mitochondrial2 acetoacetyl-coa thiolase (t2): the importance of potassium and3 ch
PA1016	384	20	1afw	B	100	16	379	98.6979	thiolase	3-ketoacetyl-coa thiolase;	the 1.8 angstrom crystal structure of the dimeric2 peroxisomal thiolase of saccharomyces cerevisiae
PA0554	114	1	2f09	a	98.7	27	77	67.5439	structural genomics, unknown function	hypothetical protein ydha;	solution structure of the gene product of e. coli gene ydha
PA0554	114	2	3f6z	B	98.3	15	76	66.6667	hydrolase	putative uncharacterized protein;	crystal structure of pseudomonas aeruginosa mlic in complex2 with hen egg white lysozyme
PA0554	114	3	3oe3	B	97.8	13	78	68.4211	hydrolase inhibitor	putative periplasmic protein;	crystal structure of plic-st, periplasmic lysozyme inhibitor of c-type2 lysozyme from salmonella typhimurium
PA0554	114	4	2i8g	a	63.8	28	63	55.2632	structural genomics, unknown function	hypothetical protein dip2269;	crystal structure of protein of unknown function dip2269 from2 corynebacterium diphtheriae
PA0554	114	5	4gbf	A	47.8	41	16	14.0351	viral protein	phikz131;	crystal structure of the c-terminal domain of gp131 from bacteriophage2 phikz
PA0554	114	6	1e88	a	32.4	18	21	18.4211	cell adhesion	fibronectin;	solution structure of 6f11f22f2, a compact three-module2 fragment of the gelatin-binding domain of human fibronectin
PA0554	114	7	2fbe	a	25.5	15	38	33.3333	unknown function	predicted: similar to ret finger protein-like 1;	crystal structure of the pryspry-domain
PA0554	114	8	1ux6	A	22.2	27	32	28.0702	cell adhesion	thrombospondin-1;	structure of a thrombospondin c-terminal fragment reveals a2 novel calcium core in the type 3 repeats
PA0554	114	9	4cg4	D	18.2	19	41	35.9649	actin-binding protein	pyrin;	crystal structure of the chs-b30.2 domains of trim20
PA0554	114	10	2l0l	A	17.5	62	12	10.5263	membrane protein	oxidoreductase that catalyzes reoxidation of dsba protein	dsbb2 peptide structure in 70% tfe
PA0554	114	11	1rzs	a	17.2	35	19	16.6667	transcription	regulatory protein cro;	solution structure of p22 cro
PA0554	114	12	3bd1	B	16.5	30	19	16.6667	transcription	cro protein;	structure of the cro protein from putative prophage element xfaso 1 in2 xylella fastidiosa strain ann-1
PA0554	114	13	2e59	A	15.8	26	26	22.807	lipid binding protein	lymphocyte antigen 96;	crystal structure of human md-2 in complex with lipid iva
PA0554	114	14	4d0u	D	15.6	19	53	46.4912	viral protein	fiber protein;	crystal structure of the fiber head domain of the2 atadenovirus snake adenovirus 1, selenomethionine-3 derivative
PA0554	114	15	2l0m	A	15.4	62	12	10.5263	membrane protein	oxidoreductase that catalyzes reoxidation of dsba protein	dsbb2 peptide structure in 100% tfe
PA0554	114	16	2n9t	A	14.1	63	7	6.14035	toxin	beta/omega-theraphotoxin-tp2a;	nmr solution structure of protx-ii
PA0554	114	17	4owf	G	12.5	67	5	4.38596	transcription/protein binding	e3 ubiquitin-protein ligase rnf31;	crystal structure of the nemo cozi in complex with hoip nzf1 domain
PA0554	114	18	2o62	a	12	13	57	50	unknown function	hypothetical protein;	crystal structure of a protein with unknown function from duf35982 family (npun_r4044) from nostoc punctiforme pcc 73102 at 1.7
PA0554	114	19	2hql	B	12	30	9	7.89474	dna binding protein	hypothetical protein mg376 homolog;	crystal structure of a small single-stranded dna binding2 protein from mycoplasma pneumoniae
PA0554	114	20	2wl1	A	11.8	22	17	14.9123	signaling protein	pyrin;	pyrin pryspry domain
PA0488	107	1	5civ	A	14.1	15	26	24.2991	unknown function	sibling bacteriocin;	sibling lethal factor precursor - dfsb
PA0488	107	2	4n6c	B	10.1	11	26	24.2991	structural genomics, unknown function	uncharacterized protein;	crystal structure of the b1rzq2 protein from streptococcus pneumoniae.2 northeast structural genomics consortium (nesg) target
PA0488	107	3	1lda	A	8.8	13	99	92.5234	transport protein	glycerol uptake facilitator protein;	crystal structure of the e. coli glycerol facilitator (glpf) without2 substrate glycerol
PA0488	107	4	1fx8	a	8.8	13	99	92.5234	membrane protein	glycerol uptake facilitator protein;	crystal structure of the e. coli glycerol facilitator (glpf) with2 substrate glycerol
PA0488	107	5	2ozl	b	7.4	14	34	31.7757	oxidoreductase	pyruvate dehydrogenase e1 component subunit beta;	human pyruvate dehydrogenase s264e variant
PA0488	107	6	3bvh	E	7.3	23	21	19.6262	blood clotting	fibrinogen beta chain;	crystal structure of recombinant gammad364a fibrinogen fragment d with2 the peptide ligand gly-pro-arg-pro-amide
PA0488	107	7	2lzs	E	6.9	18	16	14.9533	protein transport	sec-independent protein translocase protein tata;	tata oligomer
PA0488	107	8	1qs0	b	6.9	14	34	31.7757	oxidoreductase	2-oxoisovalerate dehydrogenase beta-subunit;	crystal structure of pseudomonas putida 2-oxoisovalerate dehydrogenase2 (branched-chain alpha-keto acid dehydrogenase, e1b)
PA0488	107	9	2l16	A	6.5	24	16	14.9533	protein transport	sec-independent protein translocase protein tatad;	solution structure of bacillus subtilits tatad protein in dpc micelles
PA0488	107	10	4kt0	F	6.3	18	45	42.0561	electron transport	photosystem i subunit iii;	crystal structure of a virus like photosystem i from the2 cyanobacterium synechocystis pcc 6803
PA0488	107	11	5cqv	B	6	11	26	24.2991	unknown function	uncharacterized protein;	crystal structure of uncharacterized protein q8dwv2 from streptococcus2 agalactiae
PA0488	107	12	3oak	D	6	31	15	14.0187	transcription	transcription elongation factor spt6;	crystal structure of a spn1 (iws1)-spt6 complex
PA0488	107	13	4f88	1	5.7	35	22	20.5607	antimicrobial protein, viral protein	plyca;	x-ray crystal structure of plyc
PA0488	107	14	1jb0	f	5.5	17	46	42.9907	photosynthesis	photosystem 1 reaction centre subunit iii;	crystal structure of photosystem i: a photosynthetic reaction center2 and core antenna system from cyanobacteria
PA0488	107	15	2bp7	F	5.4	14	34	31.7757	oxidoreductase	2-oxoisovalerate dehydrogenase beta subunit;	new crystal form of the pseudomonas putida branched-chain2 dehydrogenase (e1)
PA0488	107	16	3oak	C	5.2	31	15	14.0187	transcription	transcription elongation factor spt6;	crystal structure of a spn1 (iws1)-spt6 complex
PA0488	107	17	1ni4	D	5.1	14	34	31.7757	oxidoreductase	pyruvate dehydrogenase e1 component: beta	human pyruvate dehydrogenase
PA0488	107	18	1w85	b	5	14	34	31.7757	oxidoreductase	pyruvate dehydrogenase e1 component, beta	the crystal structure of pyruvate dehydrogenase e1 bound to2 the peripheral subunit binding domain of e2
PA0488	107	19	5cog	B	4.5	7	26	24.2991	unknown function	irc4;	crystal structure of yeast irc4
PA0488	107	20	2bfd	b	4.5	11	34	31.7757	oxidoreductase	2-oxoisovalerate dehydrogenase beta subunit;	reactivity modulation of human branched-chain alpha-2 ketoacid dehydrogenase by an internal molecular switch
PA0170	127	1	4hyl	B	83.6	14	79	62.2047	transcription regulator	stage ii sporulation protein;	the crystal structure of an anti-sigma-factor antagonist from2 haliangium ochraceum dsm 14365
PA0170	127	2	3f43	A	81.9	21	78	61.4173	transcription	putative anti-sigma factor antagonist tm1081;	crystal structure of a putative anti-sigma factor antagonist (tm1081)2 from thermotoga maritima at 1.59 a resolution
PA0170	127	3	2o8r	a	76.4	24	54	42.5197	transferase	polyphosphate kinase;	crystal structure of polyphosphate kinase from2 porphyromonas gingivalis
PA0170	127	4	1h4x	a	75.9	11	70	55.1181	cell differentiation	anti-sigma f factor antagonist;	structure of the bacillus cell fate determinant spoiiaa in2 the phosphorylated form
PA0170	127	5	2o8r	A	73.1	24	54	42.5197	transferase	polyphosphate kinase;	crystal structure of polyphosphate kinase from2 porphyromonas gingivalis
PA0170	127	6	3key	A	72.5	25	38	29.9213	structural protein	protein stn1;	crystal structure of s. cerevisiae stn1 c-terminal
PA0170	127	7	5ezb	B	72.3	14	74	58.2677	transport protein	chicken prestin stas domain,chicken prestin stas domain;	chicken prestin stas domain
PA0170	127	8	1th8	b	68.4	17	80	62.9921	transcription	anti-sigma f factor antagonist;	crystal structures of the adp and atp bound forms of the2 bacillus anti-sigma factor spoiiab in complex with the3 anti-anti-sig
PA0170	127	9	1xdo	B	65.7	20	54	42.5197	transferase	polyphosphate kinase;	crystal structure of escherichia coli polyphosphate kinase
PA0170	127	10	1xdp	a	47.4	20	56	44.0945	transferase	polyphosphate kinase;	crystal structure of the e.coli polyphosphate kinase in complex with2 amppnp
PA0170	127	11	2fmr	a	43.6	19	15	11.811	rna-binding protein	fmr1 protein;	kh1 from the fragile x protein fmr1, nmr, 18 structures
PA0170	127	12	1vc1	a	43.2	20	79	62.2047	gene regulation	putative anti-sigma factor antagonist tm1442;	crystal structure of the tm1442 protein from thermotoga2 maritima, a homolog of the bacillus subtilis general3 stress response
PA0170	127	13	1auz	a	38.9	15	78	61.4173	transcription regulator	spoiiaa;	solution structure of spoiiaa, a phosphorylatable component2 of the system that regulates transcription factor sigma-f3 of baci
PA0170	127	14	3hsi	C	35.9	19	65	51.1811	transferase	phosphatidylserine synthase;	crystal structure of phosphatidylserine synthase haemophilus2 influenzae rd kw20
PA0170	127	15	2cpq	a	35	31	15	11.811	rna binding protein	fragile x mental retardation syndrome related	solution structure of the n-terminal kh domain of human fxr1
PA0170	127	16	2cx6	a	32.9	16	63	49.6063	hydrolase inhibitor	hypothetical protein yhco;	crystal structure of ribonuclease inhibitor barstar
PA0170	127	17	1x9b	a	30.8	22	22	17.3228	structural genomics, unknown function	hypothetical membrane protein ta0354_69_121;	solution nmr structure of protein ta0354 from thermoplasma2 acidophilum. ontario center for structural proteomics3 target ta035
PA0170	127	18	2kln	A	28.1	12	70	55.1181	transport protein	probable sulphate-transport transmembrane protein, cog0659;	solution structure of stas domain of rv1739c from m. tuberculosis
PA0170	127	19	1qnt	a	27.6	8	12	9.44882	dna repair	methylated-dna--protein-cysteine	x-ray structure of human o6alkylguanine-dna2 alkyltransferase
PA0170	127	20	2bgr	a	27.3	0	23	18.1102	hydrolase	dipeptidyl peptidase iv;	crystal structure of hiv-1 tat derived nonapeptides tat(1-9)2 bound to the active site of dipeptidyl peptidase iv (cd26)
PA0802	108	1	1wpg	a	22	19	51	47.2222	hydrolase/hydrolase inhibitor	sarcoplasmic/endoplasmic reticulum calcium atpase 1;	crystal structure of the sr ca2+-atpase with mgf4
PA0802	108	2	2zc2	A	22	22	22	20.3704	replication	dnad-like replication protein;	crystal structure of dnad-like replication protein from2 streptococcus mutans ua159, gi 24377835, residues 127-199
PA0802	108	3	1dw0	a	12.8	12	16	14.8148	oxygen storage/transport	cytochrome c;	structure of oxidized shp, an oxygen binding cytochrome c
PA0802	108	4	1gu2	a	10.2	25	15	13.8889	oxidoreductase(cytochrome)	cytochrome c'';	crystal structure of oxidized cytochrome c'' from2 methylophilus methylotrophus
PA0802	108	5	5b5k	A	9.3	36	10	9.25926	cell adhesion	izumo sperm-egg fusion protein 1;	crystal structure of izumo1, the mammalian sperm ligand for egg juno
PA0802	108	6	1wnn	A	7.6	29	16	14.8148	transcription	fibroin-modulator binding-protein-1;	nmr structure of fmbp-1 tandem repeat 4 in 30%(v/v) tfe2 solution
PA0802	108	7	5kk2	E	7.4	18	82	75.9259	membrane protein, transport protein, sig	voltage-dependent calcium channel gamma-2 subunit;	architecture of fully occupied glua2 ampa receptor - tarp complex2 elucidated by single particle cryo-electron microscopy
PA0802	108	8	2b2h	A	5.8	14	96	88.8889	transport protein	ammonium transporter;	ammonium transporter amt-1 from a. fulgidus (as)
PA0802	108	9	1vf5	H	5.6	14	20	18.5185	photosynthesis	protein pet n;	crystal structure of cytochrome b6f complex from m.laminosus
PA0802	108	10	2e74	h	5.6	14	20	18.5185	photosynthesis	cytochrome b6-f complex subunit 8;	crystal structure of the cytochrome b6f complex from m.laminosus
PA0802	108	11	1vf5	U	5.6	14	20	18.5185	photosynthesis	protein pet n;	crystal structure of cytochrome b6f complex from m.laminosus
PA0802	108	12	2d2c	H	5.6	14	20	18.5185	photosynthesis	cytochrome b6-f complex subunit viii;	crystal structure of cytochrome b6f complex with dbmib from m.2 laminosus
PA0802	108	13	2d2c	U	5.6	14	20	18.5185	photosynthesis	cytochrome b6-f complex subunit viii;	crystal structure of cytochrome b6f complex with dbmib from m.2 laminosus
PA0802	108	14	4i7z	H	5.6	14	20	18.5185	photosynthesis	cytochrome b6-f complex subunit 8;	crystal structure of cytochrome b6f in dopg, with disordered rieske2 iron-sulfur protein soluble domain
PA0802	108	15	4pv1	H	5.6	14	20	18.5185	electron transport/inhibitor	cytochrome b6-f complex subunit 8;	cytochrome b6f structure from m. laminosus with the quinone analog2 inhibitor stigmatellin
PA0802	108	16	2e75	H	5.4	14	20	18.5185	photosynthesis	cytochrome b6-f complex subunit 8;	crystal structure of the cytochrome b6f complex with 2-nonyl-4-2 hydroxyquinoline n-oxide (nqno) from m.laminosus
PA0802	108	17	4h0l	H	5.4	14	20	18.5185	photosynthesis	cytochrome b6-f complex subunit 8;	cytochrome b6f complex crystal structure from mastigocladus laminosus2 with n-side inhibitor nqno
PA0802	108	18	2e76	H	5.4	14	20	18.5185	photosynthesis	cytochrome b6-f complex subunit 8;	crystal structure of the cytochrome b6f complex with tridecyl-2 stigmatellin (tds) from m.laminosus
PA0802	108	19	4h13	H	5.4	14	20	18.5185	photosynthesis	cytochrome b6-f complex subunit 8;	crystal structure of the cytochrome b6f complex from mastigocladus2 laminosus with tds
PA0802	108	20	2e74	H	5.4	14	20	18.5185	photosynthesis	cytochrome b6-f complex subunit 8;	crystal structure of the cytochrome b6f complex from m.laminosus
PA0719	126	1	2b4r	o	80.8	38	65	51.5873	oxidoreductase	glyceraldehyde-3-phosphate dehydrogenase;	crystal structure of glyceraldehyde-3-phosphate dehydrogenase from2 plasmodium falciparum at 2.25 angstrom resolution reveals i
PA0719	126	2	3gpd	g	67.4	31	65	51.5873	oxidoreductase (nad(a)-aldehyde(d))	d-glyceraldehyde-3-phosphate dehydrogenase;	twinning in crystals of human skeletal muscle d-glyceraldehyde-3-2 phosphate dehydrogenase
PA0719	126	3	1dss	g	49.2	31	65	51.5873	active-site carboxymethylation	d-glyceraldehyde-3-phosphate-dehydrogenase;	structure of active-site carboxymethylated d-glyceraldehyde-3-2 phosphate dehydrogenase from palinurus versicolor
PA0719	126	4	1i32	a	49.1	28	65	51.5873	oxidoreductase	glyceraldehyde 3-phosphate dehydrogenase;	leishmania mexicana glyceraldehyde-3-phosphate2 dehydrogenase in complex with inhibitors
PA0719	126	5	5jyf	B	46.9	31	65	51.5873	oxidoreductase	glyceraldehyde-3-phosphate dehydrogenase;	structures of streptococcus agalactiae gbs gapdh in different2 enzymatic states
PA0719	126	6	1u8f	o	46.6	31	65	51.5873	oxidoreductase	glyceraldehyde-3-phosphate dehydrogenase, liver;	crystal structure of human placental glyceraldehyde-3-2 phosphate dehydrogenase at 1.75 resolution
PA0719	126	7	2g82	a	46	34	65	51.5873	oxidoreductase	glyceraldehyde-3-phosphate dehydrogenase;	high resolution structures of thermus aquaticus glyceraldehyde-3-2 phosphate dehydrogenase: role of 220's loop motion in cataly
PA0719	126	8	3hq4	R	45.6	30	66	52.381	oxidoreductase	glyceraldehyde-3-phosphate dehydrogenase 1;	crystal structure of c151s mutant of glyceraldehyde-3-phosphate2 dehydrogenase 1 (gapdh1) complexed with nad from staphylococcu
PA0719	126	9	1gad	o	41.7	39	54	42.8571	oxidoreductase (aldehyde(d)-nad+(a))	d-glyceraldehyde-3-phosphate dehydrogenase;	comparison of the structures of wild type and a n313t mutant of2 escherichia coli glyceraldehyde 3-phosphate dehydrogenases:3 i
PA0719	126	10	1gga	a	40.5	30	65	51.5873	oxidoreductase(aldehyde(d)-nad+(a))	d-glyceraldehyde-3-phosphate dehydrogenase;	structure of glycosomal glyceraldehyde-3-phosphate2 dehydrogenase from trypanosoma brucei determined from laue3 data
PA0719	126	11	1i32	D	37.8	28	65	51.5873	oxidoreductase	glyceraldehyde 3-phosphate dehydrogenase;	leishmania mexicana glyceraldehyde-3-phosphate2 dehydrogenase in complex with inhibitors
PA0719	126	12	3cmc	o	33.6	32	65	51.5873	oxidoreductase	glyceraldehyde-3-phosphate dehydrogenase;	thioacylenzyme intermediate of bacillus stearothermophilus2 phosphorylating gapdh
PA0719	126	13	1obf	o	29.2	32	65	51.5873	glycolytic pathway	glyceraldehyde 3-phosphate dehydrogenase;	the crystal structure of glyceraldehyde 3-phosphate2 dehydrogenase from alcaligenes xylosoxidans at 1.7 a3 resolution.
PA0719	126	14	1rm4	a	28.2	38	65	51.5873	oxidoreductase	glyceraldehyde 3-phosphate dehydrogenase a;	crystal structure of recombinant photosynthetic glyceraldehyde-3-2 phosphate dehydrogenase a4 isoform, complexed with nadp
PA0719	126	15	1k3t	a	24.9	26	65	51.5873	oxidoreductase	glyceraldehyde-3-phosphate dehydrogenase;	structure of glycosomal glyceraldehyde-3-phosphate2 dehydrogenase from trypanosoma cruzi complexed with3 chalepin, a coumarin d
PA0719	126	16	2pkq	o	21.9	38	65	51.5873	oxidoreductase	glyceraldehyde-3-phosphate dehydrogenase b;	crystal structure of the photosynthetic a2b2-glyceraldehyde-3-2 phosphate dehydrogenase, complexed with nadp
PA0719	126	17	4qx6	A	19.6	29	59	46.8254	oxidoreductase	glyceraldehyde 3-phosphate dehydrogenase;	crystal structure of glyceraldehyde-3-phosphate dehydrogenase from2 streptococcus agalactiae nem316 at 2.46 angstrom resolution
PA0719	126	18	2pkr	I	11.8	43	59	46.8254	oxidoreductase	glyceraldehyde-3-phosphate dehydrogenase aor;	crystal structure of (a+cte)4 chimeric form of photosyntetic2 glyceraldehyde-3-phosphate dehydrogenase, complexed with nadp
PA0719	126	19	5dud	B	11.5	42	47	37.3016	unknown function	ybgj;	crystal structure of e. coli ybgjk
PA0719	126	20	1rm4	O	9.8	43	59	46.8254	oxidoreductase	glyceraldehyde 3-phosphate dehydrogenase a;	crystal structure of recombinant photosynthetic glyceraldehyde-3-2 phosphate dehydrogenase a4 isoform, complexed with nadp
PA0834	305	1	1iuq	a	97.2	16	104	34.0984	transferase	glycerol-3-phosphate acyltransferase;	the 1.55 a crystal structure of glycerol-3-phosphate acyltransferase
PA0834	305	2	5f34	A	96.2	11	241	79.0164	transferase	phosphatidylinositol mannoside acyltransferase;	crystal structure of membrane associated pata from mycobacterium2 smegmatis in complex with s-hexadecyl coenzyme a - p21 space
PA0834	305	3	3kuz	A	27.9	6	16	5.2459	signaling protein	plexin-c1;	crystal structure of the ubiquitin like domain of plxnc1
PA0834	305	4	3efd	K	25.4	14	28	9.18033	immune system	kcsa;	the crystal structure of the cytoplasmic domain of kcsa
PA0834	305	5	4hg3	C	25	11	27	8.85246	hydrolase	probable hydrolase nit2;	structural insights into yeast nit2: wild-type yeast nit2 in complex2 with alpha-ketoglutarate
PA0834	305	6	3h6n	A	22.9	18	16	5.2459	signaling protein	plexin-d1;	crystal structure of the ubiquitin-like domain of plexin d1
PA0834	305	7	2jph	A	21.4	29	16	5.2459	signaling protein, protein binding	plexin-b1;	nmr solution structure of the rho gtpase binding domain of2 human plexin-b1
PA0834	305	8	4cyy	A	21	9	32	10.4918	hydrolase	pantetheinase;	the structure of vanin-1: defining the link between2 metabolic disease, oxidative stress and inflammation
PA0834	305	9	3hkx	A	20	18	27	8.85246	hydrolase	amidase;	crystal structure analysis of an amidase from nesterenkonia sp.
PA0834	305	10	2xc8	B	18	39	17	5.57377	viral protein	gene 22 product;	crystal structure of the gene 22 product of the bacillus2 subtilis spp1 phage
PA0834	305	11	1zch	a	17.9	10	88	28.8525	oxidoreductase	hypothetical oxidoreductase ycnd;	structure of the hypothetical oxidoreductase ycnd from bacillus2 subtilis
PA0834	305	12	3q3j	A	17.9	31	12	3.93443	membrane protein/protein binding	plexin-a2;	crystal structure of plexin a2 rbd in complex with rnd1
PA0834	305	13	4as2	D	16.7	18	44	14.4262	hydrolase	phosphorylcholine phosphatase;	pseudomonas aeruginosa phosphorylcholine phosphatase. monoclinic form
PA0834	305	14	4mxn	B	16.2	15	26	8.52459	hydrolase	uncharacterized protein;	crystal structure of a putative glycosyl hydrolase (parmer_00599) from2 parabacteroides merdae atcc 43184 at 1.95 a resolution
PA0834	305	15	3wuy	A	15.7	18	27	8.85246	hydrolase	nitrilase;	crystal structure of nit6803
PA0834	305	16	1uf5	a	13.4	14	27	8.85246	hydrolase	n-carbamyl-d-amino acid amidohydrolase;	crystal structure of c171a/v236a mutant of n-carbamyl-d-2 amino acid amidohydrolase complexed with n-carbamyl-d-3 methionine
PA0834	305	17	1j31	a	12.7	12	25	8.19672	structural genomics, unknown function	hypothetical protein ph0642;	crystal structure of hypothetical protein ph0642 from pyrococcus2 horikoshii
PA0834	305	18	3n05	B	11.9	8	25	8.19672	ligase	nh(3)-dependent nad(+) synthetase;	crystal structure of nh3-dependent nad+ synthetase from streptomyces2 avermitilis
PA0834	305	19	5kha	A	11.6	8	25	8.19672	ligase	glutamine-dependent nad+ synthetase;	structure of glutamine-dependent nad+ synthetase from acinetobacter2 baumannii in complex with adenosine diphosphate (adp)
PA0834	305	20	2cve	a	11.6	46	37	12.1311	structural genomics, unknown function	hypothetical protein ttha1053;	crystal structure of a conserved hypothetical protein tt1547 from2 thermus thermophilus hb8
PA0915	154	1	3sib	A	84.8	12	134	87.013	dna binding protein	ure3-bp sequence specific dna binding protein;	crystal structure of ure3-binding protein, wild-type
PA0915	154	2	4yii	A	61.4	11	34	22.0779	ligase/cell cycle	anaphase-promoting complex subunit 2;	structure of an apc2-ubch10 complex reveals distinctive cullin-ring2 ligase mechanism for anaphase-promoting complex/cyclosome
PA0915	154	3	1brw	a	52.2	12	40	25.974	transferase	protein (pyrimidine nucleoside phosphorylase);	the crystal structure of pyrimidine nucleoside2 phosphorylase in a closed conformation
PA0915	154	4	3gh1	A	50.8	30	50	32.4675	structural genomics, unknown function	predicted nucleotide-binding protein;	crystal structure of predicted nucleotide-binding protein from vibrio2 cholerae
PA0915	154	5	3bq9	A	50.7	30	50	32.4675	structural genomics, unknown function	predicted rossmann fold nucleotide-binding domain-	crystal structure of predicted nucleotide-binding protein from2 idiomarina baltica os145
PA0915	154	6	2tpt	a	43.1	15	40	25.974	transferase	thymidine phosphorylase;	structural and theoretical studies suggest domain movement produces an2 active conformation of thymidine phosphorylase
PA0915	154	7	3iz5	w	38.8	20	34	22.0779	ribosome	60s ribosomal protein l22 (l22e);	localization of the large subunit ribosomal proteins into a 5.5 a2 cryo-em map of triticum aestivum translating 80s ribosome
PA0915	154	8	4hkm	A	37.9	12	40	25.974	transferase	anthranilate phosphoribosyltransferase;	crystal structure of an anthranilate phosphoribosyltransferase (target2 id nysgrc-016600) from xanthomonas campestris
PA0915	154	9	3izc	w	37.4	17	34	22.0779	ribosome	60s ribosomal protein rpl22 (l22e);	localization of the large subunit ribosomal proteins into a 6.1 a2 cryo-em map of saccharomyces cerevisiae translating 80s ribo
PA0915	154	10	1uou	a	34.2	18	37	24.026	transferase	thymidine phosphorylase;	crystal structure of human thymidine phosphorylase in2 complex with a small molecule inhibitor
PA0915	154	11	1jjc	b	32.5	24	38	24.6753	ligase	phenylalanyl-trna synthetase beta chain;	crystal structure at 2.6a resolution of phenylalanyl-trna synthetase2 complexed with phenylalanyl-adenylate in the presence of
PA0915	154	12	1o17	a	32.1	34	40	25.974	transferase	anthranilate phosphoribosyltransferase;	anthranilate phosphoribosyl-transferase (trpd)
PA0915	154	13	2dsj	A	31.4	17	40	25.974	transferase	pyrimidine-nucleoside (thymidine) phosphorylase;	crystal structure of project id tt0128 from thermus thermophilus hb8
PA0915	154	14	2fjr	B	31	20	45	29.2208	transcription regulator	repressor protein ci;	crystal structure of bacteriophage 186
PA0915	154	15	1ldd	a	30.5	19	30	19.4805	ligase	anaphase promoting complex;	structure of the cul1-rbx1-skp1-f boxskp2 scf ubiquitin2 ligase complex
PA0915	154	16	2w1o	A	29.5	23	34	22.0779	translation	60s acidic ribosomal protein p2;	nmr structure of dimerization domain of human ribosomal2 protein p2
PA0915	154	17	4zv5	B	29.4	14	21	13.6364	viral protein	matrix protein p10;	crystal structure of n-myristoylated mouse mammary tumor virus matrix2 protein
PA0915	154	18	2f76	x	26.2	22	22	14.2857	viral protein	core protein p10;	solution structure of the m-pmv wild type matrix protein (p10)
PA0915	154	19	4beh	B	22.7	21	37	24.026	translation	60s acidic ribosomal protein p2;	solution structure of human ribosomal protein p1.p2 heterodimer
PA0915	154	20	2m73	A	22.5	60	9	5.84416	calmodulin-binding protein	calcium-transporting atpase 8, plasma membrane-type;	solution structure of the calmodulin-binding domain of plant calcium-2 atpase aca8
PA0174	201	1	2f9z	c	100	37	151	75.1244	signaling protein	protein (chemotaxis methylation protein);	complex between the chemotaxis deamidase ched and the chemotaxis2 phosphatase chec from thermotoga maritima
PA0174	201	2	1xfj	a	82	22	80	39.801	structural genomics, unknown function	conserved hypothetical protein;	crystal structure of protein cc_0490 from caulobacter crescentus, pfam2 duf152
PA0174	201	3	1rv9	a	70.5	11	80	39.801	unknown function	conserved hypothetical protein nmb0706;	crystal structure of neisseria meningitidis protein nmb0706, pfam2 duf152
PA0174	201	4	1t8h	a	66.1	14	95	47.2637	structural genomics, unknown function	ylmd protein sequence homologue;	1.8 a crystal structure of an uncharacterized b.2 stearothermophilus protein
PA0174	201	5	1rw0	a	53	15	80	39.801	structural genomics, unknown function	conserved hypothetical protein;	crystal structure of protein yfih from salmonella enterica2 serovar typhi, pfam duf152
PA0174	201	6	1xaf	a	51.2	19	95	47.2637	structural genomics, unknown function	orf, conserved hypothetical protein;	crystal structure of protein of unknown function yfih from shigella2 flexneri 2a str. 2457t
PA0174	201	7	1wxm	a	46.6	16	53	26.3682	transferase	a-raf proto-oncogene serine/threonine-protein	solution structure of the n-terminal ras-binding domain2 (rbd) in human a-raf kinase
PA0174	201	8	5l8x	A	39.1	39	25	12.4378	transferase	tetrahydromethanopterin s-methyltransferase subunit a;	x-ray structure of apo methanocaldococcus jannaschii methyltransferase2 subunit a at 1.85 angstrom
PA0174	201	9	5laa	B	30.1	22	25	12.4378	transferase	tetrahydromethanopterin s-methyltransferase subunit a;	x-ray structure of the methyltransferase subunit a from methanothermus2 fervidus in complex with cobalamin
PA0174	201	10	2kok	A	24.7	19	36	17.9104	oxidoreductase	arsenate reductase;	solution structure of an arsenate reductase (arsc) related protein2 from brucella melitensis. seattle structural genomics cente
PA0174	201	11	3af5	A	24.6	20	39	19.403	hydrolase	putative uncharacterized protein ph1404;	the crystal structure of an archaeal cpsf subunit, ph1404 from2 pyrococcus horikoshii
PA0174	201	12	3k2g	A	23.7	21	34	16.9154	resiniferatoxin binding protein	resiniferatoxin-binding, phosphotriesterase-	crystal structure of a resiniferatoxin-binding protein from2 rhodobacter sphaeroides
PA0174	201	13	2oyz	a	22.8	32	21	10.4478	structural genomics, unknown function	upf0345 protein vpa0057;	crystal structure of unknown function protein vpa0057 from vibrio2 parahaemolyticus (targeted domain 2-94)
PA0174	201	14	1jc4	a	21.5	18	38	18.9055	isomerase	methylmalonyl-coa epimerase;	crystal structure of se-met methylmalonyl-coa epimerase
PA0174	201	15	2bo9	b	21.4	19	47	23.3831	hydrolase	human latexin;	human carboxypeptidase a4 in complex with human latexin.
PA0174	201	16	3eo6	B	20.8	32	21	10.4478	structural genomics, unknown function	protein of unknown function (duf1255);	crystal structure of protein of unknown function (duf1255)2 (afe_2634) from acidithiobacillus ferrooxidans ncib8455 at3 0.97 a
PA0174	201	17	1u6k	a	19.6	19	61	30.3483	oxidoreductase	f420-dependent methylenetetrahydromethanopterin	tls refinement of the structure of se-methionine labelled coenzyme2 f420-dependent methylenetetrahydromethanopterin dehydrogena
PA0174	201	18	1vrb	a	18.5	13	31	15.4229	oxidoreductase	putative asparaginyl hydroxylase;	crystal structure of putative asparaginyl hydroxylase (2636534) from2 bacillus subtilis at 2.60 a resolution
PA0174	201	19	3al6	C	18.2	20	29	14.4279	unknown function	jmjc domain-containing protein c2orf60;	crystal structure of human tyw5
PA0174	201	20	2p5i	a	17.5	7	26	12.9353	structural genomics, unknown function	bh3822 protein;	crystal structure of protein bh3822 from bacillus2 halodurans, a member of the biotin/lipoate a/b protein3 ligase family
PA0433	145	1	2fef	a	18.6	21	13	8.96552	structural genomics, unknown function	hypothetical protein pa2201;	the crystal structure of protein pa2201 from pseudomonas aeruginosa
PA0433	145	2	1x5w	a	10.7	50	7	4.82759	transcription	zinc finger protein 64, isoforms 1;	solution structure of the c2h2 type zinc-binding domain of2 human zinc finger protein 64, isoforms 1 and 2
PA0433	145	3	2jz8	A	9.4	71	6	4.13793	structural genomics, unknown function	uncharacterized protein bh09830;	solution nmr structure of bh09830 from bartonella henselae2 modeled with one zn+2 bound. northeast structural genomics3 consort
PA0433	145	4	1wii	a	9.2	50	5	3.44828	structural genomics, unknown function	hypothetical upf0222 protein mgc4549;	solution structure of rsgi ruh-025, a duf701 domain from2 mouse cdna
PA0433	145	5	2elp	A	8.7	67	5	3.44828	transcription	zinc finger protein 406;	solution structure of the 13th c2h2 zinc finger of human2 zinc finger protein 406
PA0433	145	6	1wjp	a	8.1	38	12	8.27586	metal binding protein	zinc finger protein 295;	solution structure of zf-c2h2 domains from human zinc2 finger protein 295
PA0433	145	7	3dvw	A	7.7	15	32	22.069	oxidoreductase	thiol:disulfide interchange protein dsba;	crystal structure of reduced dsba1 from neisseria2 meningitidis
PA0433	145	8	3rfa	A	7.2	21	13	8.96552	oxidoreductase	ribosomal rna large subunit methyltransferase n;	x-ray structure of rlmn from escherichia coli in complex with s-2 adenosylmethionine
PA0433	145	9	3gha	A	7	18	33	22.7586	oxidoreductase	disulfide bond formation protein d;	crystal structure of etda-treated bdbd (reduced)
PA0433	145	10	3ehb	b	6.8	38	7	4.82759	oxidoreductase/immune system	cytochrome c oxidase subunit 2;	a d-pathway mutation decouples the paracoccus denitrificans2 cytochrome c oxidase by altering the side chain3 orientation of a
PA0433	145	11	4p3x	A	6.4	21	36	24.8276	transferase	quinolinate synthase a;	structure of the fe4s4 quinolinate synthase nada from thermotoga2 maritima
PA0433	145	12	1xs8	a	6.3	21	13	8.96552	metal transport	upf0269 protein yggx;	solution structure of yggx protein of salmonella enterica
PA0433	145	13	2dmd	a	5.9	38	7	4.82759	transcription	zinc finger protein 64, isoforms 1 and 2;	solution structure of the n-terminal c2h2 type zinc-binding2 domain of the zinc finger protein 64, isoforms 1 and 2
PA0433	145	14	2mzy	A	5.9	21	13	8.96552	iron binding protein	probable fe(2+)-trafficking protein;	1h, 13c, and 15n chemical shift assignments and structure of probable2 fe(2+)-trafficking protein from burkholderia pseudomalle
PA0433	145	15	1k3s	a	5.5	21	13	8.96552	chaperone	sige;	type iii secretion chaperone sige
PA0433	145	16	1v55	B	5.5	38	7	4.82759	oxidoreductase	cytochrome c oxidase polypeptide ii;	bovine heart cytochrome c oxidase at the fully reduced state
PA0433	145	17	3rfa	B	5.3	16	18	12.4138	oxidoreductase	ribosomal rna large subunit methyltransferase n;	x-ray structure of rlmn from escherichia coli in complex with s-2 adenosylmethionine
PA0433	145	18	3gmf	A	5.1	20	19	13.1034	oxidoreductase	protein-disulfide isomerase;	crystal structure of protein-disulfide isomerase from novosphingobium2 aromaticivorans
PA0433	145	19	1ar1	B	4.9	38	7	4.82759	complex (oxidoreductase/antibody)	cytochrome c oxidase;	structure at 2.7 angstrom resolution of the paracoccus2 denitrificans two-subunit cytochrome c oxidase complexed3 with an antib
PA0433	145	20	2cua	b	4.9	40	9	6.2069	electron transport	protein (cua);	the cua domain of cytochrome ba3 from thermus thermophilus
PA0855	340	1	2ich	a	98.5	15	281	82.6471	lipid binding protein	putative atth;	crystal structure of a putative atth (ne1406) from nitrosomonas2 europaea at 2.00 a resolution
PA0855	340	2	1yo8	A	29.4	18	152	44.7059	cell adhesion	thrombospondin-2;	structure of the c-terminal domain of human thrombospondin-2
PA0855	340	3	4jxu	B	28	9	22	6.47059	transferase	putative aminotransferase;	structure of aminotransferase ilve2 from sinorhizobium meliloti2 complexed with plp
PA0855	340	4	2qmw	a	27.6	15	52	15.2941	structural genomics, unknown function	prephenate dehydratase;	the crystal structure of the prephenate dehydratase (pdt) from2 staphylococcus aureus subsp. aureus mu50
PA0855	340	5	1o5u	a	23.8	12	49	14.4118	unknown function	novel thermotoga maritima enzyme tm1112;	crystal structure of a duf861 family protein (tm1112) from thermotoga2 maritima at 1.83 a resolution
PA0855	340	6	2bkd	N	23.7	10	82	24.1176	nuclear protein	fragile x mental retardation 1 protein;	structure of the n-terminal domain of fragile x mental2 retardation protein
PA0855	340	7	2rbb	B	22	13	31	9.11765	oxidoreductase	glyoxalase/bleomycin resistance protein/dioxygenase;	crystal structure of a glyoxalase/bleomycin resistance2 protein/dioxygenase family enzyme from burkholderia phytofirmans psjn
PA0855	340	8	1a6c	a	20.8	15	46	13.5294	virus	tobacco ringspot virus capsid protein;	structure of tobacco ringspot virus
PA0855	340	9	4ce5	A	20.3	14	21	6.17647	transferase	at-omegata;	first crystal structure of an (r)-selective omega-transaminase2 from aspergillus terreus
PA0855	340	10	1jb9	a	20.1	23	102	30	oxidoreductase	ferredoxin-nadp reductase;	crystal structure of the ferredoxin:nadp+ reductase from maize root at2 1.7 angstroms
PA0855	340	11	4jbk	A	16.6	9	45	13.2353	dna binding protein/dna	interferon-activable protein 202;	molecular basis for abrogation of activation of pro-inflammatory2 cytokines
PA0855	340	12	1vkw	a	15.2	10	36	10.5882	oxidoreductase	putative nitroreductase;	crystal structure of a putative nitroreductase (tm1586) from2 thermotoga maritima msb8 at 2.00 a resolution
PA0855	340	13	2ymv	A	13.9	26	18	5.29412	oxidoreductase	acg nitroreductase;	structure of reduced m smegmatis 5246, a homologue of m.2 tuberculosis acg
PA0855	340	14	3myx	A	13.3	16	48	14.1176	structural genomics, unknown function	uncharacterized protein pspto_0244;	crystal structure of a pspto_0244 (protein with unknown function which2 belongs to pfam duf861 family) from pseudomonas syringa
PA0855	340	15	4cgu	B	12.1	27	25	7.35294	chaperone/peptide	protein interacting with hsp90 1;	full length tah1 bound to yeast pih1 and hsp90 peptide srmeevd
PA0855	340	16	5u3l	P	12	36	10	2.94118	immune system/viral protein	gp41 mper peptide;	crystal structure of dh511.2 fab in complex with hiv-1 gp41 mper 670-2 683 peptide
PA0855	340	17	5u3l	C	12	36	10	2.94118	immune system/viral protein	gp41 mper peptide;	crystal structure of dh511.2 fab in complex with hiv-1 gp41 mper 670-2 683 peptide
PA0855	340	18	1xnt	a	11.4	16	80	23.5294	dna binding protein	protein (dna-repair protein xrcc1);	nmr solution structure of the single-strand break repair2 protein xrcc1-n-terminal domain
PA0855	340	19	5fwu	A	11	18	49	14.4118	signaling protein	kremen protein 1;	wnt modulator kremen crystal form ii at 2.8a
PA0855	340	20	4c8d	A	10.4	31	15	4.41176	oxidoreductase	lysine-specific demethylase 3b;	crystal structure of jmjc domain of human histone 3 lysine-2 specific demethylase 3b (kdm3b)
PA0370	199	1	2fhp	a	100	30	177	88.9447	structural genomics, unknown function	methylase, putative;	crystal structure of putative methylase from enterococcus faecalis
PA0370	199	2	2fpo	a	100	50	182	91.4573	transferase	methylase yhhf;	putative methyltransferase yhhf from escherichia coli.
PA0370	199	3	3p9n	A	100	36	178	89.4472	transferase	possible methyltransferase (methylase);	rv2966c of m. tuberculosis is a rsmd-like methyltransferase
PA0370	199	4	2ift	a	100	46	179	89.9497	transferase	putative methylase hi0767;	crystal structure of putative methylase hi0767 from2 haemophilus influenzae. nesg target ir102.
PA0370	199	5	1ws6	a	100	28	177	88.9447	transferase	methyltransferase;	the structure of thermus thermphillus hb8 hypothetical protein2 ttha0928
PA0370	199	6	2esr	B	100	29	153	76.8844	transferase	methyltransferase;	conserved hypothetical protein- streptococcus pyogenes
PA0370	199	7	2esr	a	100	29	150	75.3769	transferase	methyltransferase;	conserved hypothetical protein- streptococcus pyogenes
PA0370	199	8	1nv8	a	99.9	17	173	86.9347	transferase	hemk protein;	n5-glutamine methyltransferase, hemk
PA0370	199	9	2b78	A	99.9	21	123	61.809	structural genomics, unknown function	hypothetical protein smu.776;	a putative sam-dependent methyltransferase from2 streptococcus mutans
PA0370	199	10	2as0	a	99.8	25	117	58.794	transferase	hypothetical protein ph1915;	crystal structure of ph1915 (apc 5817): a hypothetical rna2 methyltransferase
PA0370	199	11	3v8v	B	99.8	21	117	58.794	transferase	ribosomal rna large subunit methyltransferase l;	crystal structure of bifunctional methyltransferase ycby (rlmlk) from2 escherichia coli, sam binding
PA0370	199	12	1dus	a	99.8	12	157	78.8945	structural genomics	mj0882;	mj0882-a hypothetical protein from m. jannaschii
PA0370	199	13	2b78	a	99.8	19	123	61.809	structural genomics, unknown function	hypothetical protein smu.776;	a putative sam-dependent methyltransferase from2 streptococcus mutans
PA0370	199	14	3grz	A	99.8	19	171	85.9296	transferase	ribosomal protein l11 methyltransferase;	crystal structure of ribosomal protein l11 methylase from2 lactobacillus delbrueckii subsp. bulgaricus
PA0370	199	15	2as0	A	99.8	25	117	58.794	transferase	hypothetical protein ph1915;	crystal structure of ph1915 (apc 5817): a hypothetical rna2 methyltransferase
PA0370	199	16	1wxw	A	99.8	25	166	83.4171	transferase	hypothetical protein ttha1280;	crystal structure of tt1595, a putative sam-dependent2 methyltransferase from thermus thermophillus hb8
PA0370	199	17	3c0k	B	99.8	28	117	58.794	transferase	upf0064 protein yccw;	crystal structure of a ribosomal rna methyltranferase
PA0370	199	18	5e72	A	99.8	19	158	79.397	transferase	n2, n2-dimethylguanosine trna methyltransferase;	crystal structure of the archaeal trna m2g/m22g10 methyltransferase2 (atrm11) in complex with s-adenosyl-l-methionine (sam) fro
PA0370	199	19	2b3t	a	99.8	21	142	71.3568	translation	protein methyltransferase hemk;	molecular basis for bacterial class 1 release factor2 methylation by prmc
PA0370	199	20	4dzr	A	99.8	19	164	82.4121	transferase	protein-(glutamine-n5) methyltransferase, release factor-	the crystal structure of protein-(glutamine-n5) methyltransferase2 (release factor-specific) from alicyclobacillus acidocaldari
PA0188	294	1	4n7w	A	99.4	16	134	45.5782	transport protein	transporter, sodium/bile acid symporter family;	crystal structure of the sodium bile acid symporter from yersinia2 frederiksenii
PA0188	294	2	4czb	B	95.7	13	165	56.1224	membrane protein	na(+)/h(+) antiporter 1;	structure of the sodium proton antiporter mjnhap1 from2 methanocaldococcus jannaschii at ph 8.
PA0188	294	3	4cz8	A	94.6	11	144	48.9796	membrane protein	na+/h+ antiporter, putative;	structure of the sodium proton antiporter panhap from2 pyrococcus abyssii at ph 8.
PA0188	294	4	4tkr	B	54.5	12	135	45.9184	membrane protein	thiamine transporter thia;	native-sad phasing for thit from listeria monocytogenes serovar.
PA0188	294	5	4bwz	A	45.6	16	281	95.5782	transport protein	na(+)/h(+) antiporter;	crystal structure of the sodium proton antiporter, napa
PA0188	294	6	5bz3	A	45.6	16	281	95.5782	transport protein	na(+)/h(+) antiporter;	crystal structure of sodium proton antiporter napa in outward-facing2 conformation.
PA0188	294	7	2e74	f	10.9	13	22	7.48299	photosynthesis	cytochrome b6-f complex subunit 7;	crystal structure of the cytochrome b6f complex from m.laminosus
PA0188	294	8	2k58	B	8.6	38	15	5.10204	transport protein	neuronal acetylcholine receptor subunit beta-2;	nmr structures of the first transmembrane domain of the2 neuronal acetylcholine receptor beta 2 subunit
PA0188	294	9	5gas	N	6.3	16	193	65.6463	hydrolase	archaeal/vacuolar-type h+-atpase subunit i;	thermus thermophilus v/a-atpase, conformation 2
PA0188	294	10	1pw4	a	6.1	8	154	52.381	membrane protein	glycerol-3-phosphate transporter;	crystal structure of the glycerol-3-phosphate transporter2 from e.coli
PA0188	294	11	4h44	F	4.8	17	22	7.48299	photosynthesis	cytochrome b6-f complex subunit 7;	2.70 a cytochrome b6f complex structure from nostoc pcc 7120
PA0188	294	12	4ogq	F	4.8	17	22	7.48299	electron transport	cytochrome b6-f complex subunit 7;	internal lipid architecture of the hetero-oligomeric cytochrome b6f2 complex
PA0188	294	13	2zt9	F	4.8	17	22	7.48299	photosynthesis	cytochrome b6-f complex subunit 7;	crystal structure of the cytochrome b6f complex from nostoc sp. pcc2 7120
PA0188	294	14	1no7	A	2.8	17	17	5.78231	viral protein	major capsid protein;	structure of the large protease resistant upper domain of2 vp5, the major capsid protein of herpes simplex virus-1
PA0188	294	15	1no7	a	2.8	17	17	5.78231	viral protein	major capsid protein;	structure of the large protease resistant upper domain of2 vp5, the major capsid protein of herpes simplex virus-1
PA0188	294	16	2vpz	G	2.7	14	70	23.8095	oxidoreductase	hypothetical membrane spanning protein;	polysulfide reductase native structure
PA0188	294	17	2mwt	A	2.6	24	16	5.44218	antimicrobial, antitumor protein	cathelicidin-like peptide;	nmr structure of crotalicidin in dpc micelles
PA0188	294	18	1zcd	A	2.2	12	137	46.5986	membrane protein	na(+)/h(+) antiporter 1;	crystal structure of the na+/h+ antiporter nhaa
PA0188	294	19	2ks1	A	2.1	13	30	10.2041	transferase	receptor tyrosine-protein kinase erbb-2;	heterodimeric association of transmembrane domains of erbb1 and erbb22 receptors enabling kinase activation
PA0188	294	20	2jwa	A	2.1	13	30	10.2041	transferase	receptor tyrosine-protein kinase erbb-2;	erbb2 transmembrane segment dimer spatial structure
PA1009	186	1	1u8s	B	100	23	175	94.086	transcription	glycine cleavage system transcriptional	crystal structure of putative glycine cleavage system2 transcriptional repressor
PA1009	186	2	2nyi	B	100	17	173	93.0108	structural genomics, unknown function	unknown protein;	crystal structure of an unknown protein from galdieria sulphuraria
PA1009	186	3	3p96	A	99.9	12	175	94.086	hydrolase	phosphoserine phosphatase serb;	crystal structure of phosphoserine phosphatase serb from mycobacterium2 avium, native form
PA1009	186	4	1u8s	a	99.8	28	84	45.1613	transcription	glycine cleavage system transcriptional	crystal structure of putative glycine cleavage system2 transcriptional repressor
PA1009	186	5	3nrb	D	99.7	5	169	90.8602	hydrolase	formyltetrahydrofolate deformylase;	crystal structure of a formyltetrahydrofolate deformylase (puru,2 pp_1943) from pseudomonas putida kt2440 at 2.05 a resolution
PA1009	186	6	3lou	B	99.7	11	168	90.3226	hydrolase	formyltetrahydrofolate deformylase;	crystal structure of formyltetrahydrofolate deformylase (yp_105254.1)2 from burkholderia mallei atcc 23344 at 1.90 a resolution
PA1009	186	7	1zpv	a	99.7	10	78	41.9355	structural genomics, unknown function	act domain protein;	act domain protein from streptococcus pneumoniae
PA1009	186	8	3n0v	D	99.7	13	168	90.3226	hydrolase	formyltetrahydrofolate deformylase;	crystal structure of a formyltetrahydrofolate deformylase (pp_0327)2 from pseudomonas putida kt2440 at 2.25 a resolution
PA1009	186	9	1u8s	a	99.6	19	89	47.8495	transcription	glycine cleavage system transcriptional	crystal structure of putative glycine cleavage system2 transcriptional repressor
PA1009	186	10	3obi	C	99.6	8	168	90.3226	hydrolase	formyltetrahydrofolate deformylase;	crystal structure of a formyltetrahydrofolate deformylase (np_949368)2 from rhodopseudomonas palustris cga009 at 1.95 a resolut
PA1009	186	11	3o1l	B	99.6	7	170	91.3978	hydrolase	formyltetrahydrofolate deformylase;	crystal structure of a formyltetrahydrofolate deformylase (pspto_4314)2 from pseudomonas syringae pv. tomato str. dc3000 at 2.2
PA1009	186	12	3w7b	B	99.6	10	168	90.3226	hydrolase	formyltetrahydrofolate deformylase;	crystal structure of formyltetrahydrofolate deformylase from thermus2 thermophilus hb8
PA1009	186	13	3l76	B	98.9	12	172	92.4731	transferase	aspartokinase;	crystal structure of aspartate kinase from synechocystis
PA1009	186	14	2f06	B	98.9	16	121	65.0538	structural genomics, unknown function	conserved hypothetical protein;	crystal structure of protein bt0572 from bacteroides thetaiotaomicron
PA1009	186	15	3ibw	A	98.3	14	68	36.5591	transferase	gtp pyrophosphokinase;	crystal structure of the act domain from gtp2 pyrophosphokinase of chlorobium tepidum. northeast3 structural genomics consortiu
PA1009	186	16	2dtj	A	98.1	14	167	89.7849	transferase	aspartokinase;	crystal structure of regulatory subunit of aspartate kinase2 from corynebacterium glutamicum
PA1009	186	17	3s1t	B	98.1	12	166	89.2473	transferase	aspartokinase;	structure of the regulatory domain of aspartokinase (rv3709c; ak-beta)2 in complex with threonine from mycobacterium tuberculos
PA1009	186	18	2zho	B	97.9	11	124	66.6667	transferase	aspartokinase;	crystal structure of the regulatory subunit of aspartate2 kinase from thermus thermophilus (ligand free form)
PA1009	186	19	2re1	A	97.8	9	166	89.2473	transferase	aspartokinase, alpha and beta subunits;	crystal structure of aspartokinase alpha and beta subunits
PA1009	186	20	1sc6	a	97.8	15	71	38.172	oxidoreductase	d-3-phosphoglycerate dehydrogenase;	crystal structure of w139g d-3-phosphoglycerate2 dehydrogenase complexed with nad+
PA0850	140	1	3dww	A	99.5	15	127	90.7143	isomerase	prostaglandin e synthase;	electron crystallographic structure of human microsomal prostaglandin2 e synthase 1
PA0850	140	2	2h8a	a	99.4	20	126	90	transferase	microsomal glutathione s-transferase 1;	structure of microsomal glutathione transferase 1 in complex with2 glutathione
PA0850	140	3	2uui	a	98.6	28	116	82.8571	lyase	leukotriene c4 synthase;	crystal structure of human leukotriene c4 synthase
PA0850	140	4	2pno	D	98.6	28	116	82.8571	lyase	leukotriene c4 synthase;	crystal structure of human leukotriene c4 synthase
PA0850	140	5	2pno	J	98.6	28	116	82.8571	lyase	leukotriene c4 synthase;	crystal structure of human leukotriene c4 synthase
PA0850	140	6	2pno	C	98.6	28	116	82.8571	lyase	leukotriene c4 synthase;	crystal structure of human leukotriene c4 synthase
PA0850	140	7	2pno	B	98.6	28	116	82.8571	lyase	leukotriene c4 synthase;	crystal structure of human leukotriene c4 synthase
PA0850	140	8	2pno	I	98.6	28	116	82.8571	lyase	leukotriene c4 synthase;	crystal structure of human leukotriene c4 synthase
PA0850	140	9	2pno	F	98.6	28	116	82.8571	lyase	leukotriene c4 synthase;	crystal structure of human leukotriene c4 synthase
PA0850	140	10	2pno	K	98.6	28	116	82.8571	lyase	leukotriene c4 synthase;	crystal structure of human leukotriene c4 synthase
PA0850	140	11	2pno	G	98.6	28	116	82.8571	lyase	leukotriene c4 synthase;	crystal structure of human leukotriene c4 synthase
PA0850	140	12	2pno	A	98.6	28	116	82.8571	lyase	leukotriene c4 synthase;	crystal structure of human leukotriene c4 synthase
PA0850	140	13	2pno	E	98.6	28	116	82.8571	lyase	leukotriene c4 synthase;	crystal structure of human leukotriene c4 synthase
PA0850	140	14	2pno	L	98.6	28	116	82.8571	lyase	leukotriene c4 synthase;	crystal structure of human leukotriene c4 synthase
PA0850	140	15	2pno	H	98.6	28	116	82.8571	lyase	leukotriene c4 synthase;	crystal structure of human leukotriene c4 synthase
PA0850	140	16	4ntf	A	98.6	26	110	78.5714	lyase	leukotriene c4 synthase;	mus musculus ltc4 synthase in s-hexyl-gsh complex form
PA0850	140	17	2uuh	A	98.5	28	117	83.5714	lyase	leukotriene c4 synthase;	crystal structure of human leukotriene c4 synthase in2 complex with substrate glutathione
PA0850	140	18	3b29	A	98.5	27	117	83.5714	lyase	leukotriene c4 synthase;	human leukotriene c4 synthase in complex with dodecyl-beta-d-2 selenomaltoside
PA0850	140	19	3pcv	A	98.5	27	110	78.5714	lyase	leukotriene c4 synthase;	crystal structure analysis of human leukotriene c4 synthase at 1.92 angstrom resolution
PA0850	140	20	2q7r	a	98.5	16	89	63.5714	membrane protein, lipid transport	arachidonate 5-lipoxygenase-activating protein;	crystal structure of human flap with an iodinated analog of2 mk-591
PA0060	78	1	2jna	a	48.5	31	44	56.4103	structural genomics, unknown function	putative secreted protein;	solution nmr structure of salmonella typhimurium lt2 secreted protein2 stm0082: northeast structural genomics consortium target
PA0060	78	2	2wy3	B	29.7	89	8	10.2564	immune system/viral protein	uncharacterized protein ul16;	structure of the hcmv ul16-micb complex elucidates select2 binding of a viral immunoevasin to diverse nkg2d ligands
PA0060	78	3	4pug	A	27.3	25	23	29.4872	dna binding protein	bola like protein;	bola1 from arabidopsis thaliana
PA0060	78	4	2dhm	A	19.3	18	32	41.0256	protein binding	protein bola;	solution structure of the bola protein from escherichia coli
PA0060	78	5	2nd2	A	14.4	50	9	11.5385	de novo protein	de novo mini protein hhh_06;	solution structure of the de novo mini protein ghhh_06
PA0060	78	6	4mbo	A	12.3	22	22	28.2051	protein binding	serine-rich repeat adhesion glycoprotein (srr1);	1.65 angstrom crystal structure of serine-rich repeat adhesion2 glycoprotein (srr1) from streptococcus agalactiae
PA0060	78	7	2y69	S	11.9	26	25	32.0513	electron transport	cytochrome c oxidase subunit 5b;	bovine heart cytochrome c oxidase re-refined with molecular2 oxygen
PA0060	78	8	2cu6	a	11.8	15	26	33.3333	structural genomics, unknown function	dtdp-4-keto-l-rhamnose reductase-related protein;	crystal structure of the dtdp-4-keto-l-rhamnose reductase-related2 protein from thermus thermophilus hb8
PA0060	78	9	1u9d	a	10.9	13	23	29.4872	structural genomics, unknown function	hypothetical protein vc0714;	structure of protein of unknown function from vibrio cholerae o12 biovar eltor str. n16961
PA0060	78	10	1v54	f	9.4	26	25	32.0513	oxidoreductase	cytochrome c oxidase polypeptide vb;	bovine heart cytochrome c oxidase at the fully oxidized state
PA0060	78	11	1v60	A	9.1	28	24	30.7692	structural genomics, unknown function	riken cdna 1810037g04;	solution structure of bola1 protein from mus musculus
PA0060	78	12	2noc	a	9.1	17	46	58.9744	structural genomics, unknown function	putative periplasmic protein;	solution structure of putative periplasmic protein:2 northest structural genomics target str106
PA0060	78	13	1r17	a	8.9	22	22	28.2051	cell adhesion	fibrinogen-binding protein sdrg;	crystal structure analysis of s.epidermidis adhesin sdrg2 binding to fibrinogen (adhesin-ligand complex)
PA0060	78	14	3k2t	A	8.5	31	12	15.3846	structural genomics, unknown function	lmo2511 protein;	crystal structure of lmo2511 protein from listeria2 monocytogenes, northeast structural genomics consortium3 target lkr84a
PA0060	78	15	1x8d	a	8.1	31	15	19.2308	biosynthetic protein	hypothetical protein yiil;	crystal structure of e. coli yiil protein containing l-2 rhamnose
PA0060	78	16	1prt	b	7.4	23	21	26.9231	toxin	pertussis toxin (subunit s2);	the crystal structure of pertussis toxin
PA0060	78	17	1l7d	a	7.2	11	27	34.6154	oxidoreductase	nicotinamide nucleotide transhydrogenase,	crystal structure of r. rubrum transhydrogenase domain i2 without bound nad(h)
PA0060	78	18	5lcs	A	7	44	8	10.2564	immune system	gallinacin-7;	nmr structure of chicken avbd7 defensin
PA0060	78	19	4m1a	B	7	22	17	21.7949	structural genomics, unknown function	hypothetical protein;	crystal structure of a domain of unknown function (duf1904) from2 sebaldella termitidis atcc 33386
PA0060	78	20	1pjc	a	6.6	23	21	26.9231	oxidoreductase	protein (l-alanine dehydrogenase);	l-alanine dehydrogenase complexed with nad
PA0749	274	1	1xq4	a	31	36	10	3.64964	structural genomics, unknown function	protein apag;	crystal structure of the putative apaa protein from2 bordetella pertussis, northeast structural genomics target3 ber40
PA0749	274	2	2f1e	A	30.5	36	10	3.64964	structural genomics, unknown function	protein apag;	solution structure of apag protein
PA0749	274	3	1xvs	a	30.1	9	10	3.64964	structural genomics, unknown function	protein apag;	crystal structure of apag protein from vibrio cholerae
PA0749	274	4	1tza	a	27.3	18	10	3.64964	structural genomics, unknown function	apag protein;	x-ray structure of northeast structural genomics consortium target2 sor45
PA0749	274	5	5hdw	A	27.2	27	10	3.64964	protein binding	f-box only protein 3;	apag domain of fbxo3
PA0749	274	6	1p5v	a	24.6	9	21	7.66423	chaperone, structural protein	chaperone protein caf1m;	x-ray structure of the caf1m:caf1 chaperone:subunit2 preassembly complex
PA0749	274	7	1w5r	a	23.1	24	16	5.83942	transferase	arylamine n-acetyltransferase;	x-ray crystallographic strcuture of a c70q mycobacterium2 smegmatis n-arylamine acetyltransferase
PA0749	274	8	3lnb	A	22.5	29	16	5.83942	transferase	n-acetyltransferase family protein;	crystal structure analysis of arylamine n-acetyltransferase c from2 bacillus anthracis
PA0749	274	9	2co7	b	22.3	20	19	6.93431	fibril protein	putative fimbriae assembly chaperone;	salmonella enterica safa pilin in complex with the safb2 chaperone (type ii)
PA0749	274	10	4ojc	A	21.9	19	86	31.3869	membrane protein	eff-1a;	crystal structure of the wild-type full-length trimeric ectodomain of2 the c. elegans fusion protein eff-1
PA0749	274	11	2co7	B	21.6	20	19	6.93431	fibril protein	putative fimbriae assembly chaperone;	salmonella enterica safa pilin in complex with the safb2 chaperone (type ii)
PA0749	274	12	3q48	B	21.5	15	19	6.93431	chaperone	chaperone cupb2;	crystal structure of pseudomonas aeruginosa cupb2 chaperone
PA0749	274	13	1jke	a	21.1	25	19	6.93431	hydrolase	d-tyr-trnatyr deacylase;	d-tyr trnatyr deacylase from escherichia coli
PA0749	274	14	3iwc	D	20.5	22	26	9.48905	lyase	s-adenosylmethionine decarboxylase;	t. maritima adometdc complex with s-adenosylmethionine2 methyl ester
PA0749	274	15	2bop	a	19.6	31	15	5.47445	transcription/dna	protein (e2);	crystal structure at 1.7 angstroms of the bovine2 papillomavirus-1 e2 dna-binding domain bound to its dna3 target
PA0749	274	16	4djm	A	19	10	19	6.93431	chaperone	drab;	crystal structure of the e. coli chaperone drab
PA0749	274	17	1z9s	A	18.4	8	23	8.39416	chaperone/immune system	chaperone protein caf1m;	crystal structure of the native chaperone:subunit:subunit2 caf1m:caf1:caf1 complex
PA0749	274	18	3d9w	A	18.1	29	16	5.83942	transferase	putative acetyltransferase;	crystal structure analysis of nocardia farcinica arylamine n-2 acetyltransferase
PA0749	274	19	3ko7	E	17.4	20	19	6.93431	hydrolase	d-tyrosyl-trna(tyr) deacylase;	dtd from plasmodium falciparum in complex with d-lysine
PA0749	274	20	3nrn	A	17.4	17	28	10.219	structural genomics, unknown function	uncharacterized protein pf1083;	crystal structure of pf1083 protein from pyrococcus furiosus,2 northeast structural genomics consortium target pfr223
PA0664	141	1	2n3d	A	99.9	28	103	73.0496	structural protein	bactofilin a;	atomic structure of the cytoskeletal bactofilin baca revealed by2 solid-state nmr
PA0664	141	2	2f9c	a	92.1	20	105	74.4681	structural genomics, unknown function	hypothetical protein ydck;	crystal structure of ydck from salmonella cholerae. nesg2 target scr6
PA0664	141	3	1fwy	A	76.4	20	57	40.4255	transferase	udp-n-acetylglucosamine pyrophosphorylase;	crystal structure of n-acetylglucosamine 1-phosphate2 uridyltransferase bound to udp-glcnac
PA0664	141	4	5b04	I	74.4	12	121	85.8156	translation	probable translation initiation factor eif-2b subunit	crystal structure of the eukaryotic translation initiation factor 2b2 from schizosaccharomyces pombe
PA0664	141	5	4wa0	A	72.6	20	110	78.0142	cell adhesion	possible adhesin;	the structure of a possible adhesin c-terminal domain from2 caldicellulosiruptor kronotskyensis
PA0664	141	6	3d98	A	71.8	5	63	44.6809	transferase	bifunctional protein glmu;	crystal structure of glmu from mycobacterium tuberculosis, ligand-free2 form
PA0664	141	7	1hf2	A	71.4	34	81	57.4468	cell division protein	septum site-determining protein minc;	crystal structure of the bacterial cell-division inhibitor2 minc from t. maritima
PA0664	141	8	4n6b	B	71.1	21	96	68.0851	transferase	serine acetyltransferase apoenzyme;	soybean serine acetyltransferase complexed with coa
PA0664	141	9	5afu	U	66.7	9	120	85.1064	motor protein	dynactin;	cryo-em structure of dynein tail-dynactin-bicd2n complex
PA0664	141	10	5b04	F	65.7	10	82	58.156	translation	probable translation initiation factor eif-2b subunit	crystal structure of the eukaryotic translation initiation factor 2b2 from schizosaccharomyces pombe
PA0664	141	11	2qkx	A	64	9	90	63.8298	transferase	bifunctional protein glmu;	n-acetyl glucosamine 1-phosphate uridyltransferase from mycobacterium2 tuberculosis complex with n-acetyl glucosamine 1-phospha
PA0664	141	12	1t3d	B	62.5	24	112	79.4326	transferase	serine acetyltransferase;	crystal structure of serine acetyltransferase from e.coli at 2.2a
PA0664	141	13	4v02	C	54.6	16	50	35.461	cell cycle	probable septum site-determining protein minc;	minc:mind cell division protein complex, aquifex aeolicus
PA0664	141	14	1t3d	a	53.9	26	99	70.2128	transferase	serine acetyltransferase;	crystal structure of serine acetyltransferase from e.coli at 2.2a
PA0664	141	15	4n27	D	52.7	15	105	74.4681	transferase	bacterial transferase hexapeptide repeat;	x-ray structure of brucella abortus rica
PA0664	141	16	4mzu	G	51.5	16	106	75.1773	isomerase, transferase	wxcm-like protein;	crystal structure of fdtd, a bifunctional ketoisomerase/n-2 acetyltransferase from shewanella denitrificans
PA0664	141	17	3brk	X	50.2	12	58	41.1348	transferase	glucose-1-phosphate adenylyltransferase;	crystal structure of adp-glucose pyrophosphorylase from2 agrobacterium tumefaciens
PA0664	141	18	3mc4	A	48.4	22	58	41.1348	transferase	ww/rsp5/wwp domain:bacterial transferase hexapeptide	crystal structure of ww/rsp5/wwp domain: bacterial transferase2 hexapeptide repeat: serine o-acetyltransferase from brucella3 m
PA0664	141	19	3c8v	A	47.4	14	96	68.0851	transferase	putative acetyltransferase;	crystal structure of putative acetyltransferase (yp_390128.1) from2 desulfovibrio desulfuricans g20 at 2.28 a resolution
PA0664	141	20	3f1x	A	46.9	11	80	56.7376	transferase	serine acetyltransferase;	three dimensional structure of the serine acetyltransferase from2 bacteroides vulgatus, northeast structural genomics consortiu
PA0112	358	1	1yp8	A	75.5	43	13	3.63128	cell cycle	tricyclon a;	solution structure of the cyclotide tricyclon a
PA0112	358	2	2knc	A	46.4	23	46	12.8492	cell adhesion	integrin alpha-iib;	platelet integrin alfaiib-beta3 transmembrane-cytoplasmic2 heterocomplex
PA0112	358	3	1k48	A	36.3	50	10	2.7933	plant protein	kalata b1;	refined structure and disulfide pairing of the kalata b12 peptide
PA0112	358	4	1jjz	A	36	50	10	2.7933	plant protein	kalata b1;	refined structure and disulfide pairing of the kalata b12 peptide
PA0112	358	5	1wqb	A	27.6	60	9	2.51397	toxin	aptotoxin vii;	three-dimensional solution strucutre of aptotoxin vii, from2 the venom of a trap-door spider
PA0112	358	7	2kuk	A	26.2	31	15	4.18994	antiviral protein	leaf cyclotide 2;	solution structure of vhl-2
PA0112	358	8	4tto	A	26.1	50	10	2.7933	plant protein	kalata-b1;	quasi-racemic structure of [v25a] kalata b1
PA0112	358	9	1ppj	c	25.9	19	179	50	oxidoreductase	cytochrome b;	bovine cytochrome bc1 complex with stigmatellin and antimycin
PA0112	358	10	4ttn	A	25.4	50	10	2.7933	plant protein	kalata-b1;	quasi-racemic structure of [g6a]kalata b1
PA0112	358	11	2khb	A	25.2	50	10	2.7933	antimicrobial protein	kalata-b1;	solution structure of linear kalata b1 (loop 6)
PA0112	358	12	4ttm	A	25.2	50	10	2.7933	plant protein	kalata-b1;	racemic structure of kalata b1 (kb1)
PA0112	358	14	1n1u	a	24.5	33	15	4.18994	antibiotic	kalata b1;	nmr structure of [ala1,15]kalata b1
PA0112	358	15	1n1u	A	24.5	33	15	4.18994	antibiotic	kalata b1;	nmr structure of [ala1,15]kalata b1
PA0112	358	16	3ghg	D	22.7	63	7	1.95531	blood clotting	fibrinogen alpha chain;	crystal structure of human fibrinogen
PA0112	358	17	1kqf	c	22.7	16	162	45.2514	oxidoreductase	formate dehydrogenase, nitrate-inducible, cytochrome	formate dehydrogenase n from e. coli
PA0112	358	18	2mn1	A	20.6	45	10	2.7933	unknown function	kalata b1[w23ww];	solution structure of kalata b1[w23ww]
PA0112	358	19	1mjt	a	20.3	19	40	11.1732	oxidoreductase	nitric-oxide synthase homolog;	crystal structure of sanos, a bacterial nitric oxide2 synthase oxygenase protein, in complex with nad+ and seitu
PA0112	358	20	1atx	a	20.2	55	10	2.7933	sea anemone toxin	atx ia;	three-dimensional structure of the neurotoxin atx ia from2 anemonia sulcata in aqueous solution determined by nuclear3 magnetic
PA0912	180	1	2kxx	A	97.6	25	53	29.4444	protein binding	small protein a;	nmr structure of escherichia coli bame, a lipoprotein component of the2 beta-barrel assembly machinery complex
PA0912	180	2	2pxg	A	95.6	25	32	17.7778	membrane protein	outer membrane protein;	nmr solution structure of omla
PA0912	180	3	4dm5	C	94.5	22	67	37.2222	unknown function	osmotically inducible lipoprotein osme;	putative osmotically inducible lipoprotein osme characterization by2 xray crystallography
PA0912	180	4	3d4e	A	92.8	17	45	25	hydrolase	putative beta-lactamase inhibitor protein;	crystal structure of putative beta-lactamase inhibitor protein2 (np_721579.1) from streptococcus mutans at 1.40 a resolution
PA0912	180	5	4ifa	A	85.3	19	30	16.6667	unknown function	extracellular protein containing a scp domain;	1.5 angstrom resolution crystal structure of an extracellular protein2 containing a scp domain from bacillus anthracis str. ame
PA0912	180	6	2g2u	b	85.1	17	58	32.2222	hydrolase/hydrolase inhibitor	beta-lactamase inhibitory protein;	crystal structure of the shv-1 beta-lactamase/beta-lactamase inhibitor2 protein (blip) complex
PA0912	180	7	4h0a	B	69.9	15	33	18.3333	unknown function	uncharacterized protein;	crystal structure of a cysteine-rich secretory protein (sav1118) from2 staphylococcus aureus subsp. aureus mu50 at 1.90 a resol
PA0912	180	8	3bdn	B	26.1	14	27	15	transcription/dna	lambda repressor;	crystal structure of the lambda repressor
PA0912	180	9	4ex8	A	24.3	27	29	16.1111	ligase	alna;	crystal structure of the prealnumycin c-glycosynthase alna
PA0912	180	10	4gij	C	24.2	23	29	16.1111	hydrolase	pseudouridine-5'-phosphate glycosidase;	crystal structure of pseudouridine monophosphate glycosidase complexed2 with sulfate
PA0912	180	11	2ver	a	23.9	39	22	12.2222	cell adhesion	afimbrial adhesin afa-iii;	structural model for the complex between the dr adhesins2 and carcinoembryonic antigen (cea)
PA0912	180	12	1ut1	a	21.5	39	22	12.2222	protein binding	dr hemagglutinin structural subunit;	drae adhesin from escherichia coli
PA0912	180	13	2xsd	C	21	36	27	15	transcription/dna	pou domain, class 3, transcription factor 1;	crystal structure of the dimeric oct-6 (pou3f1) pou domain2 bound to palindromic more dna
PA0912	180	14	4ygt	A	20.4	29	23	12.7778	structural genomics unknown function	uncharacterized protein yjgb;	crystal structure of a duf4309 family protein (yjgb) from bacillus2 subtilis subsp. subtilis str. 168 at 2.13 a resolution
PA0912	180	15	1dwk	a	20.2	12	32	17.7778	lyase	cyanate hydratase;	structure of cyanase with the di-anion oxalate bound at the2 enzyme active site
PA0912	180	16	1tzp	a	20.1	45	65	36.1111	hydrolase	penicillin-insensitive murein endopeptidase;	mepa, inactive form without zn in p21
PA0912	180	17	2bcm	B	19.9	39	22	12.2222	cell adhesion	f1845 fimbrial protein;	daae adhesin
PA0912	180	18	4hbo	D	19.4	24	49	27.2222	viral protein	capsid protein;	crystal structure of rubella virus capsid protein (residues 127-277)
PA0912	180	19	1ef4	a	17.6	26	33	18.3333	transferase	dna-directed rna polymerase;	solution structure of the essential rna polymerase subunit2 rpb10 from methanobacterium thermoautotrophicum
PA0912	180	20	2hl7	A	17.5	5	20	11.1111	oxidoreductase	cytochrome c-type biogenesis protein ccmh;	crystal structure of the periplasmic domain of ccmh from pseudomonas2 aeruginosa
PA0062	139	1	1v5m	a	58	38	44	31.6547	protein binding	sh2 and ph domain-containing adapter protein aps;	solution structure of the pleckstrin homology domain of2 mouse aps
PA0062	139	2	1ogo	X	48.3	17	81	58.2734	hydrolase	dextranase;	dex49a from penicillium minioluteum complex with isomaltose
PA0062	139	3	1ujx	a	44.5	19	46	33.0935	hydrolase,transferase	polynucleotide kinase 3'-phosphatase;	the forkhead associated (fha) domain like structure from2 mouse polynucleotide kinase 3'-phosphatase
PA0062	139	4	1uwy	a	36.7	17	63	45.3237	hydrolase	carboxypeptidase m;	crystal structure of human carboxypeptidase m
PA0062	139	5	2adc	A	32.5	11	44	31.6547	rna binding protein/rna	polypyrimidine tract-binding protein 1;	solution structure of polypyrimidine tract binding protein2 rbd34 complexed with cucucu rna
PA0062	139	6	2ov9	a	30.3	10	41	29.4964	hydrolase	hypothetical protein;	crystal structure of protein rha08564, thioesterase superfamily2 protein
PA0062	139	7	2adc	a	29.8	11	44	31.6547	rna binding protein/rna	polypyrimidine tract-binding protein 1;	solution structure of polypyrimidine tract binding protein2 rbd34 complexed with cucucu rna
PA0062	139	8	1ifr	a	29	17	109	78.4173	immune system	lamin a/c;	structure of lamin a/c globular domain
PA0062	139	9	2ijr	a	27.6	24	16	11.5108	structural genomics, unknown function	hypothetical protein api92;	crystal structure of a protein api92 from yersinia2 pseudotuberculosis, pfam duf1281
PA0062	139	10	4mkm	A	26.6	24	16	11.5108	unknown function	putative surface anchored protein;	repeat domains 1 & 2 of clostridium perfringens cpe0147
PA0062	139	11	4fgm	A	25.8	17	60	43.1655	hydrolase	aminopeptidase n family protein;	crystal structure of the aminopeptidase n family protein q5qty1 from2 idiomarina loihiensis. northeast structural genomics cons
PA0062	139	12	2yzy	A	25.7	22	37	26.6187	structural genomics, unknown function	putative uncharacterized protein ttha1012;	crystal structure of uncharacterized conserved protein from thermus2 thermophilus hb8
PA0062	139	13	2b0g	a	24.8	13	39	28.0576	rna binding protein	u1 small nuclear ribonucleoprotein a;	solution structure of drosophila melanogaster snf rbd2
PA0062	139	14	1yj5	C	24.3	17	47	33.8129	transferase	5' polynucleotide kinase-3' phosphatase fha domain;	molecular architecture of mammalian polynucleotide kinase, a dna2 repair enzyme
PA0062	139	15	3poa	A	22.8	18	41	29.4964	peptide binding protein	putative uncharacterized protein tb39.8;	structural and functional analysis of phosphothreonine-dependent fha2 domain interactions
PA0062	139	16	3rd7	A	22.4	9	43	30.9353	hydrolase	acyl-coa thioesterase;	crystal structure of acyl-coa thioesterase from mycobacterium avium
PA0062	139	17	2yh5	A	22.3	23	29	20.8633	lipid binding protein	dapx protein;	structure of the c-terminal domain of bamc
PA0062	139	18	1sf9	a	21	30	22	15.8273	structural genomics, unknown function	yfhh hypothetical protein;	crystal structure of bacillus subtilis yfhh protein :2 putative transcriptional regulator
PA0062	139	19	3kt9	A	20.8	6	47	33.8129	hydrolase	aprataxin;	aprataxin fha domain
PA0062	139	20	4r9z	B	18.6	5	43	30.9353	hydrolase	uncharacterized protein;	mycobacterium avium subs paratuberculosis tesb protein map1729c
PA0267	400	1	1w25	B	100	22	135	33.75	signaling protein	stalked-cell differentiation controlling protein;	response regulator pled in complex with c-digmp
PA0267	400	2	2ayx	A	100	20	132	33	transferase	sensor kinase protein rcsc;	solution structure of the e.coli rcsc c-terminus (residues2 700-949) containing linker region and phosphoreceiver3 domain
PA0267	400	3	5m7n	A	100	16	391	97.75	signaling protein	nitrogen assimilation regulatory protein;	crystal structure of ntrx from brucella abortus in complex with atp2 processed with the crystaldirect automated mounting and cr
PA0267	400	4	3bre	A	100	24	146	36.5	signaling protein	probable two-component response regulator;	crystal structure of p.aeruginosa pa3702
PA0267	400	5	3i5a	A	100	22	143	35.75	signaling protein	response regulator/ggdef domain protein;	crystal structure of full-length wpsr from pseudomonas syringae
PA0267	400	6	3eq2	A	100	21	163	40.75	signaling protein	probable two-component response regulator;	structure of hexagonal crystal form of pseudomonas2 aeruginosa rssb
PA0267	400	7	1ny5	A	100	20	141	35.25	transcription	transcriptional regulator (ntrc family);	crystal structure of sigm54 activator (aaa+ atpase) in the inactive2 state
PA0267	400	8	1w25	a	99.9	21	138	34.5	signaling protein	stalked-cell differentiation controlling protein;	response regulator pled in complex with c-digmp
PA0267	400	9	5ep0	A	99.9	19	138	34.5	transcription	putative repressor protein luxo;	quorum-sensing signal integrator luxo - receiver+catalytic domains
PA0267	400	10	5bri	A	99.9	25	148	37	signaling protein	candidate response regulator, chey;	bacteriophytochrome response regulator rtbrr
PA0267	400	11	1qkk	a	99.9	22	141	35.25	transcriptional regulatory protein	c4-dicarboxylate transport transcriptional	crystal structure of the receiver domain and linker region2 of dctd from sinorhizobium meliloti
PA0267	400	12	4h60	A	99.9	25	119	29.75	signaling protein	chemotaxis protein chey;	high resolution structure of vibrio cholerae chemotaxis protein chey42 crystallized in low ph (4.0) condition
PA0267	400	13	4euk	A	99.9	19	121	30.25	signaling protein	histidine kinase 5;	crystal structure
PA0267	400	14	3gt7	A	99.9	21	128	32	hydrolase	sensor protein;	crystal structure of signal receiver domain of signal2 transduction histidine kinase from syntrophus3 aciditrophicus
PA0267	400	15	1ys7	a	99.9	26	124	31	transcription regulator	transcriptional regulatory protein prra;	crystal structure of the response regulator protein prra complexed2 with mg2+
PA0267	400	16	3t6k	B	99.9	23	123	30.75	signaling protein	response regulator receiver;	crystal structure of a putative response regulator (caur_3799) from2 chloroflexus aurantiacus j-10-fl at 1.86 a resolution
PA0267	400	17	4qpj	C	99.9	21	122	30.5	signaling protein/dna binding protein	cell cycle response regulator ctra;	2.7 angstrom structure of a phosphotransferase in complex with a2 receiver domain
PA0267	400	18	3to5	A	99.9	25	123	30.75	signaling protein	chey homolog;	high resolution structure of chey3 from vibrio cholerae
PA0267	400	19	1k66	a	99.9	20	126	31.5	signaling protein	phytochrome response regulator rcpb;	crystal structure of the cyanobacterial phytochrome2 response regulator, rcpb
PA0267	400	20	5t3y	A	99.9	22	121	30.25	signaling protein	two-component system response regulator;	solution structure of response regulator protein from burkholderia2 multivorans
PA0550	266	1	1k77	a	100	47	260	97.7444	structural genomics, unknown function	hypothetical protein ygbm;	crystal structure of ec1530, a putative oxygenase from escherichia2 coli
PA0550	266	2	3ngf	A	100	49	258	96.9925	isomerase	ap endonuclease, family 2;	crystal structure of ap endonuclease, family 2 from brucella2 melitensis
PA0550	266	3	3vyl	B	100	22	262	98.4962	isomerase	l-ribulose 3-epimerase;	structure of l-ribulose 3-epimerase
PA0550	266	4	1i60	a	100	13	257	96.6165	structural genomics, unknown function	ioli protein;	structural genomics, ioli protein
PA0550	266	5	3kws	B	100	22	261	98.1203	isomerase	putative sugar isomerase;	crystal structure of putative sugar isomerase (yp_001305149.1) from2 parabacteroides distasonis atcc 8503 at 1.68 a resolution
PA0550	266	6	5hmq	E	100	19	260	97.7444	lyase	4-hydroxyphenylpyruvate dioxygenase;	xylose isomerase-like tim barrel/4-hydroxyphenylpyruvate dioxygenase2 fusion protein
PA0550	266	7	3vni	C	100	17	254	95.4887	isomerase	xylose isomerase domain protein tim barrel;	crystal structures of d-psicose 3-epimerase from clostridium2 cellulolyticum h10 and its complex with ketohexose sugars
PA0550	266	8	2hk1	D	100	16	256	96.2406	isomerase	d-psicose 3-epimerase;	crystal structure of d-psicose 3-epimerase (dpease) in the presence of2 d-fructose
PA0550	266	9	2zds	B	100	18	255	95.8647	dna binding protein	putative dna-binding protein;	crystal structure of sco6571 from streptomyces coelicolor2 a3(2)
PA0550	266	10	3ktc	B	100	16	260	97.7444	isomerase	xylose isomerase;	crystal structure of putative sugar isomerase (yp_050048.1) from2 erwinia carotovora atroseptica scri1043 at 1.54 a resolution
PA0550	266	11	3wqo	B	100	19	261	98.1203	unknown function	uncharacterized protein mj1311;	crystal structure of d-tagatose 3-epimerase-like protein
PA0550	266	12	3ju2	A	100	18	264	99.2481	structural genomics, unknown function	uncharacterized protein smc04130;	crystal structure of protein smc04130 from sinorhizobium meliloti 1021
PA0550	266	13	3cny	A	100	15	260	97.7444	biosynthetic protein	inositol catabolism protein iole;	crystal structure of a putative inositol catabolism protein iole2 (iole, lp_3607) from lactobacillus plantarum wcfs1 at 1.85 a3
PA0550	266	14	5tnv	A	100	19	258	96.9925	isomerase	ap endonuclease, family protein 2;	crystal structure of a xylose isomerase-like tim barrel protein from2 mycobacterium smegmatis in complex with magnesium
PA0550	266	15	2ou4	C	100	20	258	96.9925	isomerase	d-tagatose 3-epimerase;	crystal structure of d-tagatose 3-epimerase from2 pseudomonas cichorii
PA0550	266	16	2zvr	A	100	15	254	95.4887	isomerase	uncharacterized protein tm_0416;	crystal structure of a d-tagatose 3-epimerase-related protein from2 thermotoga maritima
PA0550	266	17	3dx5	A	100	17	260	97.7444	lyase	uncharacterized protein asbf;	crystal structure of the probable 3-dhs dehydratase asbf involved in2 the petrobactin synthesis from bacillus anthracis
PA0550	266	18	3qxb	B	100	17	254	95.4887	isomerase	putative xylose isomerase;	crystal structure of a putative xylose isomerase (yp_426450.1) from2 rhodospirillum rubrum atcc 11170 at 1.90 a resolution
PA0550	266	19	3cqk	B	100	21	259	97.3684	isomerase	l-ribulose-5-phosphate 3-epimerase ulae;	crystal structure of l-xylulose-5-phosphate 3-epimerase ulae (form b)2 complex with zn2+ and sulfate
PA0550	266	20	2qw5	B	100	16	247	92.8571	isomerase	xylose isomerase-like tim barrel;	crystal structure of a putative sugar phosphate isomerase/epimerase2 (ava4194) from anabaena variabilis atcc 29413 at 1.78 a re
PA0628	330	1	3cdd	D	100	16	323	97.8788	structural protein	prophage muso2, 43 kda tail protein;	crystal structure of prophage muso2, 43 kda tail protein from2 shewanella oneidensis
PA0628	330	2	3d37	A	100	13	321	97.2727	structural genomics, unknown function	tail protein, 43 kda;	the crystal structure of the tail protein from neisseria meningitidis2 mc58
PA0628	330	3	1wru	A	100	17	322	97.5758	structural protein	43 kda tail protein;	structure of central hub elucidated by x-ray analysis of gene product2 44; baseplate component of bacteriophage mu
PA0628	330	4	4mtk	D	100	13	300	90.9091	toxin	vgrg1;	crystal structure of pa0091 vgrg1, the central spike of the type vi2 secretion system
PA0628	330	5	2p5z	X	100	14	316	95.7576	structural genomics, unknown function	type vi secretion system component;	the e. coli c3393 protein is a component of the type vi secretion2 system and exhibits structural similarity to t4 bacteriophag
PA0628	330	6	3cdd	a	99.9	18	172	52.1212	structural protein	prophage muso2, 43 kda tail protein;	crystal structure of prophage muso2, 43 kda tail protein from2 shewanella oneidensis
PA0628	330	7	1wru	a	99.9	19	170	51.5152	structural protein	43 kda tail protein;	structure of central hub elucidated by x-ray analysis of gene product2 44; baseplate component of bacteriophage mu
PA0628	330	8	3d37	a	99.9	13	172	52.1212	structural genomics, unknown function	tail protein, 43 kda;	the crystal structure of the tail protein from neisseria meningitidis2 mc58
PA0628	330	9	2p5z	x	99.9	13	169	51.2121	structural genomics, unknown function	type vi secretion system component;	the e. coli c3393 protein is a component of the type vi secretion2 system and exhibits structural similarity to t4 bacteriophag
PA0628	330	10	3d37	a	99.2	15	150	45.4545	structural genomics, unknown function	tail protein, 43 kda;	the crystal structure of the tail protein from neisseria meningitidis2 mc58
PA0628	330	11	3cdd	a	99.2	12	136	41.2121	structural protein	prophage muso2, 43 kda tail protein;	crystal structure of prophage muso2, 43 kda tail protein from2 shewanella oneidensis
PA0628	330	12	1wru	a	99.1	13	144	43.6364	structural protein	43 kda tail protein;	structure of central hub elucidated by x-ray analysis of gene product2 44; baseplate component of bacteriophage mu
PA0628	330	13	2p5z	x	98.1	16	81	24.5455	structural genomics, unknown function	type vi secretion system component;	the e. coli c3393 protein is a component of the type vi secretion2 system and exhibits structural similarity to t4 bacteriophag
PA0628	330	14	1pdj	F	98.1	10	302	91.5152	structural protein	baseplate structural protein gp27;	fitting of gp27 into cryoem reconstruction of bacteriophage2 t4 baseplate
PA0628	330	15	1k28	d	96.7	20	59	17.8788	hydrolase/structural protein	baseplate structural protein gp27;	the structure of the bacteriophage t4 cell-puncturing device
PA0628	330	16	3gr5	A	95.9	15	74	22.4242	membrane protein	escc;	periplasmic domain of the outer membrane secretin escc from2 enteropathogenic e.coli (epec)
PA0628	330	17	2y9k	G	95.5	6	69	20.9091	protein transport	protein invg;	three-dimensional model of salmonella's needle complex at2 subnanometer resolution
PA0628	330	18	4ar0	A	95.2	7	71	21.5152	transport	type iv pilus biogenesis and competence protein pilq;	n0 domain of neisseria meningitidis pilus assembly protein pilq
PA0628	330	19	2a02	A	93.6	3	76	23.0303	membrane protein, metal transport	ferric-pseudobactin 358 receptor;	solution nmr structure of the periplasmic signaling domain2 of the outer membrane iron transporter pupa from3 pseudomonas putid
PA0628	330	20	4e9j	B	93.1	7	71	21.5152	protein transport	general secretion pathway protein d;	crystal structure of the n-terminal domain of the secretin xcpq from2 pseudomonas aeruginosa
PA0959	210	1	3ohe	A	100	47	132	62.8571	hydrolase	histidine triad (hit) protein;	crystal structure of a histidine triad protein (maqu_1709) from2 marinobacter aquaeolei vt8 at 1.20 a resolution
PA0959	210	2	3nrd	B	100	44	132	62.8571	nucleotide binding protein	histidine triad (hit) protein;	crystal structure of a histidine triad (hit) protein (smc02904) from2 sinorhizobium meliloti 1021 at 2.06 a resolution
PA0959	210	3	3i24	B	100	40	135	64.2857	hydrolase	hit family hydrolase;	crystal structure of a hit family hydrolase protein from2 vibrio fischeri. northeast structural genomics consortium3 target id
PA0959	210	4	3i4s	B	100	43	130	61.9048	hydrolase	histidine triad protein;	crystal structure of histidine triad protein blr8122 from2 bradyrhizobium japonicum
PA0959	210	5	2oik	a	100	26	123	58.5714	hydrolase	histidine triad (hit) protein;	crystal structure of a histidine triad (hit) protein (mfla_2506) from2 methylobacillus flagellatus kt at 1.65 a resolution
PA0959	210	6	3imi	B	99.9	18	122	58.0952	structural genomics, unknown function	hit family protein;	2.01 angstrom resolution crystal structure of a hit family protein2 from bacillus anthracis str. 'ames ancestor'
PA0959	210	7	2eo4	A	99.9	20	132	62.8571	hydrolase	150aa long hypothetical histidine triad nucleotide-binding	crystal structure of hypothetical histidine triad nucleotide-binding2 protein st2152 from sulfolobus tokodaii strain7
PA0959	210	8	1fit	a	99.9	24	131	62.381	chromosomal translocation	fragile histidine protein;	fhit (fragile histidine triad protein)
PA0959	210	9	3p0t	B	99.9	20	125	59.5238	unknown function	uncharacterized protein;	crystal structure of an hit-like protein from mycobacterium2 paratuberculosis
PA0959	210	10	1y23	a	99.9	19	122	58.0952	cell cycle	histidine triad protein;	crystal structure of a member of hit family of proteins2 from bacillus subtilis
PA0959	210	11	3l7x	A	99.9	16	150	71.4286	cell cycle	putative hit-like protein involved in cell-cycle	the crystal structure of smu.412c from streptococcus mutans ua159
PA0959	210	12	1ems	a	99.9	21	143	68.0952	antitumor protein	nit-fragile histidine triad fusion protein;	crystal structure of the c. elegans nitfhit protein
PA0959	210	13	5cs2	A	99.9	17	136	64.7619	hydrolase	histidine triad protein;	crystal structure of plasmodium falciparum diadenosine triphosphate2 hydrolase in complex with cyclomarin a
PA0959	210	14	3ksv	A	99.9	12	123	58.5714	unknown function	uncharacterized protein;	hypothetical protein from leishmania major
PA0959	210	15	3ano	A	99.9	23	119	56.6667	transferase	ap-4-a phosphorylase;	crystal structure of a novel diadenosine 5',5'''-p1,p4-tetraphosphate2 phosphorylase from mycobacterium tuberculosis h37rv
PA0959	210	16	3r6f	A	99.8	14	125	59.5238	hydrolase	hit family protein;	crystal structure of a zinc-containing hit family protein from2 encephalitozoon cuniculi
PA0959	210	17	3o0m	B	99.8	20	120	57.1429	hydrolase	hit family protein;	crystal structure of a zn-bound histidine triad family protein from2 mycobacterium smegmatis
PA0959	210	18	3lb5	B	99.8	21	121	57.619	cell cycle	hit-like protein involved in cell-cycle regulation;	crystal structure of hit-like protein involved in cell-cycle2 regulation from bartonella henselae with unknown ligand
PA0959	210	19	1ems	B	99.8	19	140	66.6667	antitumor protein	nit-fragile histidine triad fusion protein;	crystal structure of the c. elegans nitfhit protein
PA0959	210	20	1rzy	a	99.7	16	95	45.2381	hydrolase	histidine triad nucleotide-binding protein 1;	crystal structure of rabbit hint complexed with n-2 ethylsulfamoyladenosine
PA0948	140	1	2klu	A	47.2	18	32	22.8571	immune system, membrane protein	t-cell surface glycoprotein cd4;	nmr structure of the transmembrane and cytoplasmic domains2 of human cd4
PA0948	140	2	4l67	B	11.9	71	6	4.28571	transferase	serine/threonine-protein kinase pak 4;	crystal structure of catalytic domain of pak4
PA0948	140	3	2w69	B	7.5	33	11	7.85714	transcription	polymerase acidic protein;	influenza polymerase fragment
PA0948	140	4	2voy	D	7.2	33	11	7.85714	hydrolase	sarcoplasmic/endoplasmic reticulum calcium	cryoem model of copa, the copper transporting atpase from2 archaeoglobus fulgidus
PA0948	140	5	3ebj	D	7.2	33	11	7.85714	transferase	polymerase acidic protein;	crystal structure of an avian influenza virus protein
PA0948	140	6	4e5g	B	7.1	33	11	7.85714	viral protein, transcription	polymerase protein pa;	crystal structure of avian influenza virus pan bound to compound 2
PA0948	140	7	2x8n	A	5.4	31	15	10.7143	structural genomics	cv0863;	solution nmr structure of uncharacterized protein cv08632 from chromobacterium violaceum. northeast structural3 genomics target
PA0948	140	8	1bbo	a	4	36	10	7.14286	dna-binding protein	human enhancer-binding protein mbp-1;	high-resolution solution structure of the double cys2*his22 zinc finger from the human enhancer binding protein mbp-1
PA0948	140	9	3c4m	C	3.9	36	10	7.14286	membrane protein	parathyroid hormone;	structure of human parathyroid hormone in complex with the2 extracellular domain of its g-protein-coupled receptor (pth1r)
PA0948	140	10	3c4m	D	3.9	36	10	7.14286	membrane protein	parathyroid hormone;	structure of human parathyroid hormone in complex with the2 extracellular domain of its g-protein-coupled receptor (pth1r)
PA0948	140	11	3k8r	A	3.8	38	15	10.7143	structural genomics, unknown function	uncharacterized protein;	crystal structure of protein of unknown function (yp_427503.1) from2 rhodospirillum rubrum atcc 11170 at 2.75 a resolution
PA0948	140	12	3cx5	c	3.5	13	94	67.1429	oxidoreductase	cytochrome b;	structure of complex iii with bound cytochrome c in reduced state and2 definition of a minimal core interface for electron tran
PA0948	140	13	5b66	T	3.4	20	14	10	electron transport, photosynthesis	photosystem ii reaction center protein t;	crystal structure analysis of photosystem ii complex
PA0948	140	14	5tis	T	3.3	20	14	10	photosynthesis	photosystem ii reaction center protein t;	room temperature xfel structure of the native, doubly-illuminated2 photosystem ii complex
PA0948	140	15	4ub6	t	3.3	20	14	10	electron transport, photosynthesis	photosystem ii reaction center protein t;	native structure of photosystem ii (dataset-1) by a femtosecond x-ray2 laser
PA0948	140	16	4ub8	t	3.3	20	14	10	electron transport, photosynthesis	photosystem ii reaction center protein t;	native structure of photosystem ii (dataset-2) by a femtosecond x-ray2 laser
PA0948	140	17	5kai	t	3.3	20	14	10	electron transport	photosystem ii reaction center protein t;	nh3-bound rt xfel structure of photosystem ii 500 ms after the 2nd2 illumination (2f) at 2.8 a resolution
PA0948	140	18	4ub6	T	3.3	20	14	10	electron transport, photosynthesis	photosystem ii reaction center protein t;	native structure of photosystem ii (dataset-1) by a femtosecond x-ray2 laser
PA0948	140	19	5kaf	t	3.3	20	14	10	electron transport	photosystem ii reaction center protein t;	rt xfel structure of photosystem ii in the dark state at 3.0 a2 resolution
PA0948	140	20	4il6	t	3.3	20	14	10	electron transport	photosystem ii reaction center protein t;	structure of sr-substituted photosystem ii
PA0116	158	1	4gcv	D	100	33	145	91.7722	transcription	putative transcription protein;	structure of a putative transcription factor (pa1374)from pseudomonas2 aeruginosa
PA0116	158	2	2f2e	a	100	34	140	88.6076	dna binding protein/structural genomics	pa1607;	crystal structure of pa1607, a putative transcription factor
PA0116	158	3	2fsw	a	100	29	100	63.2911	transcription	pg_0823 protein;	crystal structure of the putative transcriptional regualator, marr2 family from porphyromonas gingivalis w83
PA0116	158	4	1z7u	a	100	32	97	61.3924	structural genomics, unknown function	hypothetical protein ef0647;	crystal structure of the putitive transcriptional regulator of marr2 family from enterococcus faecalis v583
PA0116	158	5	1yyv	a	100	30	104	65.8228	structural genomics, unknown function	putative transcriptional regulator;	putative transcriptional regulator ytfh from salmonella typhimurium
PA0116	158	6	4a5m	H	100	28	94	59.4937	transcription	uncharacterized hth-type transcriptional regulator yybr;	redox regulator hypr in its oxidized form
PA0116	158	7	4hqe	B	100	28	100	63.2911	transcription/dna	transcriptional regulator qsrr;	the crystal structure of qsrr-dna complex
PA0116	158	8	3df8	A	99.9	24	102	64.557	transcription	possible hxlr family transcriptional factor;	the crystal structure of a possible hxlr family transcriptional factor2 from thermoplasma volcanium gss1
PA0116	158	9	5hs9	A	99.9	31	92	58.2278	dna binding protein	hth-type transcriptional regulator yodb;	crystal structure of the quinone-bound yodb from b. subtilis
PA0116	158	10	2hzt	a	99.9	25	93	58.8608	transcription regulator	putative hth-type transcriptional regulator ytcd;	crystal structure of a putative hth-type transcriptional regulator2 ytcd
PA0116	158	11	1ub9	a	99	20	80	50.6329	transcription	hypothetical protein ph1061;	structure of the transcriptional regulator homologue protein from2 pyrococcus horikoshii ot3
PA0116	158	12	2kko	B	98.8	21	91	57.5949	dna binding protein	possible transcriptional regulatory protein	solution nmr structure of the homodimeric winged helix-turn-2 helix dna-binding domain (fragment 1-100) mb0332 from3 mycobacter
PA0116	158	13	3f8f	A	98.8	23	83	52.5316	transcription regulator	transcriptional regulator, padr-like family;	crystal structure of multidrug binding transcriptional regulator lmrr2 complexed with daunomycin
PA0116	158	14	3hhh	A	98.8	21	85	53.7975	transcription regulator	transcriptional regulator, padr family;	crystal structure of transcriptional regulator, a member of padr2 family, from enterococcus faecalis v583
PA0116	158	15	2oqg	A	98.7	23	90	56.962	transcription	possible transcriptional regulator, arsr family protein;	arsr-like transcriptional regulator from rhodococcus sp. rha1
PA0116	158	16	3f6o	B	98.7	9	91	57.5949	transcription regulator	probable transcriptional regulator, arsr family	crystal structure of arsr family transcriptional regulator,2 rha00566
PA0116	158	17	1xma	A	98.7	16	81	51.2658	transcription	predicted transcriptional regulator;	structure of a transcriptional regulator from clostridium thermocellum2 cth-833
PA0116	158	18	1xma	a	98.7	16	81	51.2658	transcription	predicted transcriptional regulator;	structure of a transcriptional regulator from clostridium thermocellum2 cth-833
PA0116	158	19	3f3x	A	98.7	14	80	50.6329	transcription	transcriptional regulator, marr family, putative;	crystal structure of the transcriptional regulator bldr2 from sulfolobus solfataricus
PA0116	158	20	3f6v	A	98.6	15	92	58.2278	transcription regulator	possible transcriptional regulator, arsr family protein;	crystal structure of possible transcriptional regulator for arsenical2 resistance
PA0805	76	1	4dnn	B	79.4	52	30	39.4737	splicing	protein quaking;	crystal structure of the quaking qua1 homodimerization domain
PA0805	76	2	2qq2	C	25.6	24	41	53.9474	hydrolase	cytosolic acyl coenzyme a thioester hydrolase;	crystal structure of c-terminal domain of human acyl-coa thioesterase2 7
PA0805	76	3	1y7u	a	22.8	10	41	53.9474	hydrolase	acyl-coa hydrolase;	crystal structure of acyl-coa hydrolase from bacillus cereus
PA0805	76	4	3kbl	A	18.5	33	11	14.4737	protein binding	female germline-specific tumor suppressor gld-1;	crystal structure of the gld-1 homodimerization domain from2 caenorhabditis elegans n169a mutant at 2.28 a resolution
PA0805	76	5	4tr3	A	16.9	17	41	53.9474	oxidoreductase	type iii iodothyronine deiodinase;	mouse iodothyronine deiodinase 3 catalytic core, semet-labeled active2 site mutant secys->cys
PA0805	76	6	5icu	A	14.7	40	21	27.6316	chaperone	copc;	the crystal structure of copc from methylosinus trichosporium ob3b
PA0805	76	7	1ys7	a	13.6	20	24	31.5789	transcription regulator	transcriptional regulatory protein prra;	crystal structure of the response regulator protein prra complexed2 with mg2+
PA0805	76	8	4ncp	F	13.3	21	41	53.9474	unknown function	uncharacterized protein;	crystal structure of 4-hbt like thioesterase sav1878 from2 staphylococcus aureus subsp. aureus mu50
PA0805	76	9	2ohw	a	13.1	29	16	21.0526	structural genomics, unknown function	yuei protein;	crystal structure of the yuei protein from bacillus subtilis
PA0805	76	10	3bzk	a	10.1	20	45	59.2105	rna binding protein	tex;	crystal structure of the tex protein from pseudomonas2 aeruginosa, crystal form 2
PA0805	76	11	4evu	B	10	36	13	17.1053	structural genomics, unknown function	putative periplasmic protein ydgh;	crystal structure of c-terminal domain of putative periplasmic protein2 ydgh from s. enterica
PA0805	76	12	1vpm	a	9.9	15	40	52.6316	hydrolase	acyl-coa hydrolase;	crystal structure of acyl-coa hydrolase (np_241664.1) from bacillus2 halodurans at 1.66 a resolution
PA0805	76	13	1wcn	A	9.8	50	9	11.8421	rna-binding protein	transcription elongation protein nusa;	nmr structure of the carboxyterminal domains of escherichia2 coli nusa
PA0805	76	14	1pby	a	9.5	11	34	44.7368	oxidoreductase	quinohemoprotein amine dehydrogenase 60 kda	structure of the phenylhydrazine adduct of the2 quinohemoprotein amine dehydrogenase from paracoccus3 denitrificans at 1.7 a re
PA0805	76	15	4nyr	A	9.3	44	17	22.3684	lipid binding protein	milk protein;	in-vivo crystallisation (midguts of a viviparous cockroach) and2 structure at 2.5 a resolution of a glycosylated, lipid-binding
PA0805	76	16	1wi3	a	9	67	8	10.5263	dna binding protein	dna-binding protein satb2;	solution structure of the homeodomain of kiaa1034 protein
PA0805	76	17	3rjp	A	9	12	24	31.5789	dna binding protein	covr;	crystal structure of the dna binding domain of covr from streptococcus2 pyogenes
PA0805	76	18	2pmu	D	8.8	13	24	31.5789	transcription regulation	response regulator phop;	crystal structure of the dna-binding domain of phop
PA0805	76	19	2hqn	A	8.4	24	24	31.5789	signaling protein	putative transcriptional regulator;	structure of a atypical orphan response regulator protein revealed a2 new phosphorylation-independent regulatory mechanism
PA0805	76	20	1zps	a	8.4	37	18	23.6842	hydrolase	phosphoribosyl-amp cyclohydrolase;	crystal structure of methanobacterium thermoautotrophicum2 phosphoribosyl-amp cyclohydrolase hisi
PA0545	435	1	4p6v	F	100	16	224	51.4943	oxidoreductase	na(+)-translocating nadh-quinone reductase subunit f;	crystal structure of the na+-translocating nadh: ubiquinone2 oxidoreductase from vibrio cholerae
PA0545	435	2	1krh	A	100	22	225	51.7241	oxidoreductase	benzoate 1,2-dioxygenase reductase;	x-ray structure of benzoate dioxygenase reductase
PA0545	435	3	1gvh	A	100	19	288	66.2069	oxidoreductase	flavohemoprotein;	the x-ray structure of ferric escherichia coli2 flavohemoglobin reveals an unespected geometry of the3 distal heme pocket
PA0545	435	4	4wqm	A	100	16	222	51.0345	oxidoreductase	toluene-4-monooxygenase electron transfer component;	structure of the toluene 4-monooxygenase nadh oxidoreductase t4mof,2 k270s k271s variant
PA0545	435	5	1cqx	B	100	20	283	65.0575	lipid binding protein	flavohemoprotein;	crystal structure of the flavohemoglobin from alcaligenes eutrophus at2 1.75 a resolution
PA0545	435	6	4g1b	B	100	21	250	57.4713	oxidoreductase	flavohemoglobin;	x-ray structure of yeast flavohemoglobin in complex with econazole
PA0545	435	7	1qfj	D	100	17	223	51.2644	oxidoreductase	protein (flavin reductase);	crystal structure of nad(p)h:flavin oxidoreductase from escherichia2 coli
PA0545	435	8	2r6h	C	100	22	227	52.1839	oxidoreductase	nadh:ubiquinone oxidoreductase, na translocating, f	crystal structure of the domain comprising the nad binding and the fad2 binding regions of the nadh:ubiquinone oxidoreductase,
PA0545	435	9	4u9u	B	100	16	224	51.4943	oxidoreductase	na(+)-translocating nadh-quinone reductase subunit f;	crystal structure of nqrf fad-binding domain from vibrio cholerae
PA0545	435	10	1tvc	A	100	20	226	51.954	oxidoreductase	methane monooxygenase component c;	fad and nadh binding domain of methane monooxygenase2 reductase from methylococcus capsulatus (bath)
PA0545	435	11	2eix	A	100	18	220	50.5747	oxidoreductase	nadh-cytochrome b5 reductase;	the structure of physarum polycephalum cytochrome b5 reductase
PA0545	435	12	1a8p	A	100	16	225	51.7241	oxidoreductase	nadph\:ferredoxin oxidoreductase;	ferredoxin reductase from azotobacter vinelandii
PA0545	435	13	3fpk	B	100	16	221	50.8046	flavoprotein, oxidoreductase	ferredoxin-nadp reductase;	crystal structure of ferredoxin-nadp reductase from salmonella2 typhimurium
PA0545	435	14	2ok8	D	99.9	17	220	50.5747	oxidoreductase	putative ferredoxin--nadp reductase;	ferredoxin-nadp+ reductase from plasmodium falciparum
PA0545	435	15	5tr9	A	99.9	17	221	50.8046	oxidoreductase	ferredoxin-nadp reductase;	crystal structure of a ferredoxin nadp+ reductase from neisseria2 gonorrhoeae with bound fad
PA0545	435	16	4b4d	A	99.9	17	221	50.8046	oxidoreductase	ferredoxin-nadp reductase;	crystal structure of fad-containing ferredoxin-nadp reductase from2 xanthomonas axonopodis pv. citri
PA0545	435	17	5thx	A	99.9	16	222	51.0345	oxidoreductase	ferredoxin--nadp reductase;	crystal structure of a ferredoxin nadp+ reductase from neisseria2 gonorrhoeae with bound nadp and fad
PA0545	435	18	2bgj	B	99.9	16	219	50.3448	oxidoreductase	ferredoxin-nadp(h) reductase;	x-ray structure of the ferredoxin-nadp(h) reductase from2 rhodobacter capsulatus at 2.1 angstroms
PA0545	435	19	1umk	A	99.9	19	219	50.3448	oxidoreductase	nadh-cytochrome b5 reductase;	the structure of human erythrocyte nadh-cytochrome b52 reductase
PA0545	435	20	4eh1	A	99.9	19	220	50.5747	oxidoreductase	flavohemoprotein;	crystal structure of the flavohem-like-fad/nad binding domain of2 nitric oxide dioxygenase from vibrio cholerae o1 biovar el to
PA2471	233	1	4maq	B	100	48	230	98.7124	hydrolase	putative fumarylpyruvate hydrolase;	crystal structure of a putative fumarylpyruvate hydrolase from2 burkholderia cenocepacia
PA2471	233	2	3s52	A	100	36	220	94.4206	hydrolase	putative fumarylacetoacetate hydrolase family protein;	crystal structure of a putative fumarylacetoacetate hydrolase family2 protein from yersinia pestis co92
PA2471	233	3	4dbh	A	100	28	226	96.9957	isomerase	2-hydroxyhepta-2,4-diene-1,7-dioate isomerase;	crystal structure of cg1458 with inhibitor
PA2471	233	4	1i7o	C	100	24	207	88.8412	isomerase, lyase	4-hydroxyphenylacetate degradation bifunctional	crystal structure of hpce
PA2471	233	5	2dfu	B	100	32	231	99.1416	isomerase	probable 2-hydroxyhepta-2,4-diene-1,7-dioate isomerase;	crystal structure of the 2-hydroxyhepta-2,4-diene-1,7-dioate isomerase2 from thermus thermophilus hb8
PA2471	233	6	3r6o	A	100	29	221	94.8498	isomerase	2-hydroxyhepta-2,4-diene-1, 7-dioateisomerase;	crystal structure of a probable 2-hydroxyhepta-2,4-diene-1, 7-2 dioateisomerase from mycobacterium abscessus
PA2471	233	7	1wzo	C	100	30	230	98.7124	isomerase	hpce;	crystal structure of the hpce from thermus thermophilus hb8
PA2471	233	8	3l53	F	100	31	211	90.5579	structural genomics, unknown function	putative fumarylacetoacetate isomerase/hydrolase;	crystal structure of a putative fumarylacetoacetate2 isomerase/hydrolase from oleispira antarctica
PA2471	233	9	1nr9	a	100	39	217	93.133	structural genomics, unknown function	protein ycgm;	crystal structure of escherichia coli 1262 (apc5008),2 putative isomerase
PA2471	233	10	1gtt	a	100	32	212	90.9871	isomerase	4-hydroxyphenylacetate degradation bifunctional	crystal structure of hpce
PA2471	233	11	3lzk	C	100	20	226	96.9957	hydrolase	fumarylacetoacetate hydrolase family protein;	the crystal structure of a probably aromatic amino acid2 degradation protein from sinorhizobium meliloti 1021
PA2471	233	12	3qdf	A	100	33	226	96.9957	isomerase	2-hydroxyhepta-2,4-diene-1,7-dioate isomerase;	crystal structure of 2-hydroxyhepta-2,4-diene-1,7-dioate isomerase2 from mycobacterium marinum
PA2471	233	13	1saw	a	100	39	207	88.8412	structural genomics, unknown function	hypothetical protein flj36880;	x-ray structure of homo sapiens protein flj36880
PA2471	233	14	2q1d	X	100	22	219	93.9914	lyase	2-keto-3-deoxy-d-arabinonate dehydratase;	2-keto-3-deoxy-d-arabinonate dehydratase complexed with magnesium and2 2,5-dioxopentanoate
PA2471	233	15	1gtt	a	100	24	208	89.2704	isomerase	4-hydroxyphenylacetate degradation bifunctional	crystal structure of hpce
PA2471	233	16	1nkq	a	100	30	212	90.9871	structural genomics, unknown function	hypothetical 28.8 kda protein in psd1-sko1	crystal structure of yeast ynq8, a fumarylacetoacetate2 hydrolase family protein
PA2471	233	17	1hyo	a	100	27	204	87.5536	hydrolase	fumarylacetoacetate hydrolase;	crystal structure of fumarylacetoacetate hydrolase2 complexed with 4-(hydroxymethylphosphinoyl)-3-oxo-butanoic3 acid
PA2471	233	18	4qku	C	100	30	223	95.7082	hydrolase	hydrolase;	crystal structure of a putative hydrolase from burkholderia2 cenocepacia
PA2471	233	19	1hyo	B	100	25	224	96.1373	hydrolase	fumarylacetoacetate hydrolase;	crystal structure of fumarylacetoacetate hydrolase2 complexed with 4-(hydroxymethylphosphinoyl)-3-oxo-butanoic3 acid
PA2471	233	20	1sv6	a	100	17	203	87.1245	lyase	2-keto-4-pentenoate hydratase;	crystal structure of 2-hydroxypentadienoic acid hydratase2 from escherichia coli
PA2878	214	1	2i6h	a	100	47	178	83.1776	structural genomics, unknown function	hypothetical protein atu0120;	structure of protein of unknown function atu0120 from agrobacterium2 tumefaciens
PA2878	214	2	2i6h	A	100	47	178	83.1776	structural genomics, unknown function	hypothetical protein atu0120;	structure of protein of unknown function atu0120 from agrobacterium2 tumefaciens
PA2878	214	3	5kda	A	55.3	18	48	22.4299	transferase	aromatic prenyltransferase;	crystal structure of the aromatic prenyltransferase atapt from2 aspergillus terreus a8-4 in complex with dimethylallyl s-3 thio
PA2878	214	4	2k6r	A	41	46	12	5.60748	de novo protein	full sequence design 1 synthetic superstable;	protein folding on a highly rugged landscape: experimental observation2 of glassy dynamics and structural frustration
PA2878	214	5	2kvs	A	32.3	26	42	19.6262	structural genomics, unknown function	uncharacterized protein mw0776;	nmr solution structure of q7a1e8 protein from staphylococcus2 aureus: northeast structural genomics consortium target:3 zr215
PA2878	214	6	4e0u	B	31.7	16	48	22.4299	transferase	cyclic dipeptide n-prenyltransferase;	crystal structure of cdpnpt in complex with thiolodiphosphate and (s)-2 benzodiazependione
PA2878	214	7	3p8c	B	31.6	20	40	18.6916	protein binding	nck-associated protein 1;	structure and control of the actin regulatory wave complex
PA2878	214	8	2py5	a	24	25	23	10.7477	replication, transferase/dna	dna polymerase;	phi29 dna polymerase complexed with single-stranded dna
PA2878	214	9	3o2k	A	20.2	9	48	22.4299	transferase	brevianamide f prenyltransferase;	crystal structure of brevianamide f prenyltransferase complexed with2 brevianamide f and dimethylallyl s-thiolodiphosphate
PA2878	214	10	2qsr	A	20.1	24	33	15.4206	transcription	transcription-repair coupling factor;	crystal structure of c-terminal domain of transcription-repair2 coupling factor
PA2878	214	11	3bvd	C	19.9	21	13	6.07477	oxidoreductase	cytochrome c oxidase polypeptide 2a;	structure of surface-engineered cytochrome ba3 oxidase from2 thermus thermophilus under xenon pressure, 100psi 5min
PA2878	214	12	1xme	c	19.9	21	13	6.07477	oxidoreductase	cytochrome c oxidase polypeptide iia;	structure of recombinant cytochrome ba3 oxidase from thermus2 thermophilus
PA2878	214	13	1zxu	A	19.2	31	12	5.60748	structural genomics, unknown function	at5g01750 protein;	x-ray structure of protein from arabidopsis thaliana2 at5g01750
PA2878	214	14	2q4m	a	19.2	31	12	5.60748	structural genomics, unknown function	protein at5g01750;	ensemble refinement of the crystal structure of protein from2 arabidopsis thaliana at5g01750
PA2878	214	15	2oto	D	18.3	26	41	19.1589	surface active protein, toxin	m protein;	n-terminal fragment of streptococcus pyogenes m1 protein
PA2878	214	16	3r45	C	18.3	13	38	17.757	nuclear protein	holliday junction recognition protein;	structure of a cenp-a-histone h4 heterodimer in complex with chaperone2 hjurp
PA2878	214	17	2xnx	M	16.7	26	41	19.1589	cell adhesion	m protein;	bc1 fragment of streptococcal m1 protein in complex with human2 fibrinogen
PA2878	214	18	1l0o	C	16	36	10	4.6729	protein binding	sigma factor;	crystal structure of the bacillus stearothermophilus anti-2 sigma factor spoiiab with the sporulation sigma factor3 sigmaf
PA2878	214	19	1l0o	c	16	36	10	4.6729	protein binding	sigma factor;	crystal structure of the bacillus stearothermophilus anti-2 sigma factor spoiiab with the sporulation sigma factor3 sigmaf
PA2878	214	20	1ku2	a	15	64	10	4.6729	transcription	sigma factor siga;	crystal structure of thermus aquaticus rna polymerase sigma2 subunit fragment containing regions 1.2 to 3.1
PA2325	412	1	4doy	E	100	35	378	91.7476	oxidoreductase	dibenzothiophene desulfurization enzyme c;	crystal structure of dibenzothiophene desulfurization enzyme c
PA2325	412	2	2ix5	A	100	17	403	97.8155	oxidoreductase	acyl-coenzyme a oxidase 4, peroxisomal;	short chain specific acyl-coa oxidase from arabidopsis2 thaliana, acx4 in complex with acetoacetyl-coa
PA2325	412	3	2z1q	A	100	20	385	93.4466	oxidoreductase	acyl-coa dehydrogenase;	crystal structure of acyl coa dehydrogenase
PA2325	412	4	3owa	C	100	16	382	92.7184	oxidoreductase	acyl-coa dehydrogenase;	crystal structure of acyl-coa dehydrogenase complexed with fad from2 bacillus anthracis
PA2325	412	5	2uxw	A	100	17	386	93.6893	oxidoreductase	very-long-chain specific acyl-coa dehydrogenase;	crystal structure of human very long chain acyl-coa2 dehydrogenase (acadvl)
PA2325	412	6	1rx0	B	100	18	386	93.6893	oxidoreductase	acyl-coa dehydrogenase family member 8,	crystal structure of isobutyryl-coa dehydrogenase complexed2 with substrate/ligand.
PA2325	412	7	2a1t	C	100	17	376	91.2621	oxidoreductase/electron transport	acyl-coa dehydrogenase, medium-chain specific,	structure of the human mcad:etf e165betaa complex
PA2325	412	8	2pg0	B	100	18	376	91.2621	oxidoreductase	acyl-coa dehydrogenase;	crystal structure of acyl-coa dehydrogenase from geobacillus2 kaustophilus
PA2325	412	9	1siq	A	100	17	394	95.6311	oxidoreductase	glutaryl-coa dehydrogenase;	the crystal structure and mechanism of human glutaryl-coa2 dehydrogenase
PA2325	412	10	3swo	A	100	17	383	92.9612	oxidoreductase	glutaryl-coa dehydrogenase;	crystal structure of a glutaryl-coa dehydrogenase from mycobacterium2 smegmatis in complex with fadh2
PA2325	412	11	3nf4	B	100	21	385	93.4466	oxidoreductase	acyl-coa dehydrogenase;	crystal structure of acyl-coa dehydrogenase from mycobacterium2 thermoresistibile bound to flavin adenine dinucleotide
PA2325	412	12	2jif	A	100	19	381	92.4757	oxidoreductase	short/branched chain specific acyl-coa dehydrogenase;	structure of human short-branched chain acyl-coa2 dehydrogenase (acadsb)
PA2325	412	13	2vig	C	100	20	376	91.2621	oxidoreductase	short-chain specific acyl-coa dehydrogenase,;	crystal structure of human short-chain acyl coa2 dehydrogenase
PA2325	412	14	5ahs	B	100	21	382	92.7184	oxidoreductase	acyl-coa dehydrogenase;	3-sulfinopropionyl-coenzyme a (3sp-coa) desulfinase from2 advenella mimgardefordensis dpn7t: holo crystal structure3 with the s
PA2325	412	15	1ivh	D	100	16	381	92.4757	oxidoreductase	isovaleryl-coa dehydrogenase;	structure of human isovaleryl-coa dehydrogenase at 2.62 angstroms resolution: structural basis for substrate3 specificity
PA2325	412	16	1egc	B	100	17	376	91.2621	electron transfer	medium chain acyl-coa dehydrogenase;	structure of t255e, e376g mutant of human medium chain acyl-2 coa dehydrogenase complexed with octanoyl-coa
PA2325	412	17	3sf6	A	100	19	398	96.6019	oxidoreductase	glutaryl-coa dehydrogenase;	crystal structure of glutaryl-coa dehydrogenase from mycobacterium2 smegmatis
PA2325	412	18	2cx9	C	100	23	375	91.0194	oxidoreductase	acyl-coa dehydrogenase;	crystal structure of acyl-coa dehydrogenase
PA2325	412	19	4irn	F	100	20	377	91.5049	oxidoreductase	prolyl-acp dehydrogenase;	crystal structure of the prolyl acyl carrier protein oxidase anab
PA2325	412	20	1r2j	A	100	22	369	89.5631	oxidoreductase	protein fkbi;	fkbi for biosynthesis of methoxymalonyl extender unit of2 fk520 polyketide immunosuppresant
PA2143	96	1	3b73	A	95.1	25	69	71.875	structural genomics, unknown function	phih1 repressor-like protein;	crystal structure of the phih1 repressor-like protein from2 haloarcula marismortui
PA2143	96	2	4a5m	H	94.3	18	76	79.1667	transcription	uncharacterized hth-type transcriptional regulator yybr;	redox regulator hypr in its oxidized form
PA2143	96	3	1ub9	a	93.8	13	73	76.0417	transcription	hypothetical protein ph1061;	structure of the transcriptional regulator homologue protein from2 pyrococcus horikoshii ot3
PA2143	96	4	2fsw	a	92.5	14	76	79.1667	transcription	pg_0823 protein;	crystal structure of the putative transcriptional regualator, marr2 family from porphyromonas gingivalis w83
PA2143	96	5	1z7u	a	92.5	18	76	79.1667	structural genomics, unknown function	hypothetical protein ef0647;	crystal structure of the putitive transcriptional regulator of marr2 family from enterococcus faecalis v583
PA2143	96	6	4g6q	A	92.3	17	53	55.2083	structural genomics, unknown function	putative uncharacterized protein;	the crystal structure of a functionally unknown protein kfla_6221 from2 kribbella flavida dsm 17836
PA2143	96	7	5duk	A	91.8	16	44	45.8333	transcription	putative dna binding protein;	n-terminal structure of putative dna binding transcription factor from2 thermoplasmatales archaeon scgc ab-539-n05
PA2143	96	8	2kko	B	90.9	13	73	76.0417	dna binding protein	possible transcriptional regulatory protein	solution nmr structure of the homodimeric winged helix-turn-2 helix dna-binding domain (fragment 1-100) mb0332 from3 mycobacter
PA2143	96	9	1uly	a	90.8	17	76	79.1667	dna binding protein	hypothetical protein ph1932;	crystal structure analysis of the arsr homologue dna-binding protein2 from p. horikoshii ot3
PA2143	96	10	2quf	B	90.8	22	60	62.5	transcription	transcription factor pf0095;	crystal structure of transcription factor axxa-pf0095 from pyrococcus2 furiosus
PA2143	96	11	3cuo	B	90.8	16	59	61.4583	transcription regulator	uncharacterized hth-type transcriptional regulator ygav;	crystal structure of the predicted dna-binding transcriptional2 regulator from e. coli
PA2143	96	12	2p4w	a	90.6	30	53	55.2083	transcription	transcriptional regulatory protein arsr family;	crystal structure of heat shock regulator from pyrococcus furiosus
PA2143	96	13	3f6v	A	90.4	22	58	60.4167	transcription regulator	possible transcriptional regulator, arsr family protein;	crystal structure of possible transcriptional regulator for arsenical2 resistance
PA2143	96	14	3u1d	A	90.2	15	73	76.0417	structural genomics, unknown function	uncharacterized protein;	the structure of a protein with a gntr superfamily winged-helix-turn-2 helix domain from halomicrobium mukohataei.
PA2143	96	15	2hgc	A	89.8	15	79	82.2917	structural genomics, unknown function	yjcq protein;	solution nmr structure of the yjcq protein from bacillus2 subtilis. northeast structural genomics target sr346.
PA2143	96	16	2hgc	a	89.8	15	79	82.2917	structural genomics, unknown function	yjcq protein;	solution nmr structure of the yjcq protein from bacillus2 subtilis. northeast structural genomics target sr346.
PA2143	96	17	1r7j	a	89.7	17	77	80.2083	dna binding protein	conserved hypothetical protein sso10a;	crystal structure of the dna-binding protein sso10a from sulfolobus2 solfataricus
PA2143	96	18	3hhh	A	89.7	17	72	75	transcription regulator	transcriptional regulator, padr family;	crystal structure of transcriptional regulator, a member of padr2 family, from enterococcus faecalis v583
PA2143	96	19	2lkp	B	89.5	19	86	89.5833	transcription regulator	transcriptional regulator, arsr family;	solution structure of apo-nmtr
PA2143	96	20	2jsc	B	89.5	23	59	61.4583	transcription	transcriptional regulator rv1994c/mt2050;	nmr structure of the cadmium metal-sensor cmtr from mycobacterium2 tuberculosis
PA2598	361	1	1nqk	a	100	30	357	98.892	oxidoreductase	alkanesulfonate monooxygenase;	structural genomics, crystal structure of alkanesulfonate2 monooxygenase
PA2598	361	2	5dqp	A	100	20	358	99.169	oxidoreductase	edta monooxygenase;	edta monooxygenase (emoa) from chelativorans sp. bnc1
PA2598	361	3	3b9n	B	100	20	358	99.169	oxidoreductase	alkane monoxygenase;	crystal structure of long-chain alkane monooxygenase (lada)
PA2598	361	4	3rao	B	100	25	348	96.3989	structural genomics, unknown function	putative luciferase-like monooxygenase;	crystal structure of the luciferase-like monooxygenase from bacillus2 cereus atcc 10987.
PA2598	361	5	3sdo	B	100	22	358	99.169	oxidoreductase	nitrilotriacetate monooxygenase;	structure of a nitrilotriacetate monooxygenase from burkholderia2 pseudomallei
PA2598	361	6	1tvl	a	100	21	358	99.169	oxidoreductase	protein ytnj;	structure of ytnj from bacillus subtilis
PA2598	361	7	1tvl	A	100	21	358	99.169	oxidoreductase	protein ytnj;	structure of ytnj from bacillus subtilis
PA2598	361	8	1ezw	a	100	20	346	95.8449	oxidoreductase	coenzyme f420-dependent n5,n10-	structure of coenzyme f420 dependent tetrahydromethanopterin reductase2 from methanopyrus kandleri
PA2598	361	9	1z69	D	100	18	344	95.2909	oxidoreductase	coenzyme f420-dependent n(5),n(10)-	crystal structure of methylenetetrahydromethanopterin2 reductase (mer) in complex with coenzyme f420
PA2598	361	10	1luc	a	100	18	348	96.3989	flavoprotein	bacterial luciferase;	bacterial luciferase
PA2598	361	11	2i7g	A	100	18	350	96.9529	oxidoreductase	monooxygenase;	crystal structure of monooxygenase from agrobacterium tumefaciens
PA2598	361	12	2wgk	A	100	17	346	95.8449	oxidoreductase	3,6-diketocamphane 1,6 monooxygenase;	type ii baeyer-villiger monooxygenase oxygenating2 constituent of 3,6-diketocamphane 1,6 monooxygenase from3 pseudomonas putida
PA2598	361	13	1rhc	a	100	20	347	96.1219	oxidoreductase	f420-dependent alcohol dehydrogenase;	f420-dependent secondary alcohol dehydrogenase in complex2 with an f420-acetone adduct
PA2598	361	14	1luc	b	100	16	342	94.7368	flavoprotein	bacterial luciferase;	bacterial luciferase
PA2598	361	15	1f07	a	100	18	345	95.5679	oxidoreductase	coenzyme f420-dependent n5,n10-	structure of coenzyme f420 dependent tetrahydromethanopterin reductase2 from methanobacterium thermoautotrophicum
PA2598	361	16	3c8n	B	100	21	347	96.1219	oxidoreductase	probable f420-dependent glucose-6-phosphate dehydrogenase	crystal structure of apo-fgd1 from mycobacterium tuberculosis
PA2598	361	17	2b81	D	100	20	346	95.8449	oxidoreductase	luciferase-like monooxygenase;	crystal structure of the luciferase-like monooxygenase from bacillus2 cereus
PA2598	361	18	1nfp	a	99.9	11	229	63.4349	flavoprotein	luxf gene product;	structural refinement of the non-fluorescent flavoprotein from2 photobacterium leiognathi at 1.60 angstroms resolution
PA2598	361	19	1fvp	a	99.3	11	228	63.1579	flavin-binding protein	flavoprotein 390;	flavoprotein 390
PA2598	361	20	1ujq	a	90.2	19	35	9.69529	lyase	probable methylisocitrate lyase;	crystal structure of 2-methylisocitrate lyase (prpb) from2 salmonella enterica serovar typhimurium
PA2209	366	1	2f5x	C	100	21	305	83.3333	transport protein	bugd;	structure of periplasmic binding protein bugd
PA2209	366	2	2dvz	A	100	22	303	82.7869	transport protein	putative exported protein;	structure of a periplasmic transporter
PA2209	366	3	2qpq	C	100	21	302	82.5137	transport protein	protein bug27;	structure of bug27 from bordetella pertussis
PA2209	366	4	4x9t	A	100	24	300	81.9672	unknown function	uncharacterized protein upf0065;	crystal structure of a tctc solute binding protein from polaromonas2 (bpro_3516, target efi-510338), no ligand
PA2209	366	5	4ddd	A	99.9	12	302	82.5137	immune system	immunogenic protein;	crystal structure of an immunogenic protein from ehrlichia chaffeensis
PA2209	366	6	1us5	a	99.9	12	296	80.8743	receptor	putative glur0 ligand binding core;	putative glur0 ligand binding core with l-glutamate
PA2209	366	7	3p7i	A	99.8	12	295	80.6011	transport protein	phnd, subunit of alkylphosphonate abc transporter;	crystal structure of escherichia coli phnd in complex with 2-2 aminoethyl phosphonate
PA2209	366	8	3n5l	A	99.5	11	292	79.7814	transport protein	binding protein component of abc phosphonate transporter;	crystal structure of a binding protein component of abc phosphonate2 transporter (pa3383) from pseudomonas aeruginosa at 1.97 a
PA2209	366	9	3e4r	A	98.8	14	303	82.7869	transport protein	nitrate transport protein;	crystal structure of the alkanesulfonate binding protein2 (ssua) from the phytopathogenic bacteria xanthomonas3 axonopodis pv.
PA2209	366	10	3ix1	B	98.6	14	302	82.5137	biosynthetic protein	n-formyl-4-amino-5-aminomethyl-2-methylpyrimidine binding	periplasmic n-formyl-4-amino-5-aminomethyl-2-methylpyrimidine binding2 protein from bacillus halodurans
PA2209	366	11	3ix1	A	98.6	14	302	82.5137	biosynthetic protein	n-formyl-4-amino-5-aminomethyl-2-methylpyrimidine binding	periplasmic n-formyl-4-amino-5-aminomethyl-2-methylpyrimidine binding2 protein from bacillus halodurans
PA2209	366	12	3uif	A	98.5	11	302	82.5137	transport protein	sulfonate abc transporter, periplasmic sulfonate-binding	crystal structure of putative sulfonate abc transporter, periplasmic2 sulfonate-binding protein ssua from methylobacillus flage
PA2209	366	13	2x26	A	98.5	16	301	82.2404	transport protein	periplasmic aliphatic sulphonates-binding protein;	crystal structure of the periplasmic aliphatic sulphonate2 binding protein ssua from escherichia coli
PA2209	366	14	3qsl	A	98.5	16	197	53.8251	structural genomics, unknown function	putative exported protein;	structure of cae31940 from bordetella bronchiseptica rb50
PA2209	366	15	3un6	A	98.4	12	299	81.694	unknown function	hypothetical protein saouhsc_00137;	2.0 angstrom crystal structure of ligand binding component of abc-type2 import system from staphylococcus aureus with zinc boun
PA2209	366	16	4nmy	A	98.3	10	303	82.7869	transport protein	abc-type transport system, extracellular solute-binding	crystal structure of the thiamin-bound form of substrate-binding2 protein of abc transporter from clostridium difficile
PA2209	366	17	1amf	a	98.2	10	268	73.224	binding protein	molybdate transport protein moda;	crystal structure of moda, a molybdate transport protein,2 complexed with molybdate
PA2209	366	18	4rxl	A	98.1	15	269	73.4973	transport protein	molybdenum abc transporter, periplasmic molybdenum-binding	crystal structure of molybdenum abc transporter solute binding protein2 vc_a0726 from vibrio cholerae, target efi-510913, in co
PA2209	366	19	4kd5	A	98.1	11	271	74.0437	transport protein	abc-type transport system, molybdenum-specific	substrate binding domain of putative molybdenum abc transporter from2 clostridium difficile
PA2209	366	20	4nhb	B	98.1	12	296	80.8743	transport protein	trap dicarboxylate transporter-dctp subunit;	crystal structure of a trap periplasmic solute binding protein from2 desulfovibrio desulfuricans (ddes_1525), target efi-510107
PA2548	465	1	1pc3	a	100	18	295	63.4409	transport protein	phosphate-binding protein 1;	crystal structure of the extracellular phosphate abc transport2 receptor (psts-1) and immunodominant antigen of m. tuberculosis
PA2548	465	2	1ixh	a	100	21	288	61.9355	phosphate transport	phosphate-binding protein;	phosphate-binding protein (pbp) complexed with phosphate
PA2548	465	3	4lvq	A	100	20	283	60.8602	transport protein	phosphate-binding protein psts 3;	crystal structure of the m. tuberculosis phosphate binding protein2 psts3
PA2548	465	4	5i84	H	100	21	283	60.8602	transport protein	phosphate-binding protein psts;	structure of the xanthomonas citri phosphate-binding protein phox
PA2548	465	5	5jk4	A	100	23	280	60.2151	transport protein	alkaline phosphatase;	phosphate-binding protein from stenotrophomonas maltophilia.
PA2548	465	6	2v3q	a	100	25	278	59.7849	transport protein	human phosphate binding protein;	serendipitous discovery and x-ray structure of a human2 phosphate binding apolipoprotein
PA2548	465	7	4ecf	A	100	22	296	63.6559	phosphate-binding protein	abc-type phosphate transport system, periplasmic component;	crystal structure of an abc-type phosphate transport system,2 periplasmic component (lvis_0633) from lactobacillus brevis atcc
PA2548	465	8	4n13	A	100	25	283	60.8602	transport protein	phosphate abc transporter, periplasmic phosphate-binding	crystal structure of psts (bb_0215) from borrelia burgdorferi
PA2548	465	9	4exl	D	100	21	294	63.2258	transport protein	phosphate-binding protein psts 1;	crystal structure of phosphate abc transporter, periplasmic phosphate-2 binding protein psts 1 (pbp1) from streptococcus pneumo
PA2548	465	10	1twy	a	100	24	280	60.2151	structural genomics, unknown function	abc transporter, periplasmic substrate-binding protein;	crystal structure of an abc-type phosphate transport receptor from2 vibrio cholerae
PA2548	465	11	1twy	G	100	24	280	60.2151	structural genomics, unknown function	abc transporter, periplasmic substrate-binding protein;	crystal structure of an abc-type phosphate transport receptor from2 vibrio cholerae
PA2548	465	12	4omb	B	100	27	296	63.6559	transport protein	phosphate binding protein;	phosphate binding protein
PA2548	465	13	4gd5	B	100	27	280	60.2151	transport protein	phosphate abc transporter, phosphate-binding protein;	x-ray crystal structure of a putative phosphate abc transporter2 substrate-binding protein with bound phosphate from clostridiu
PA2548	465	14	4jwo	A	100	24	290	62.3656	phosphate binding protein	phosphate binding protein;	the crystal structure of a possible phosphate binding protein from2 planctomyces limnophilus dsm 3776
PA2548	465	15	4h1x	A	100	20	202	43.4409	structural genomics, unknown function	phosphate-binding protein psts 2;	crystal structure of a phosphate abc transporter, phosphate-binding2 protein (sp_2084) from streptococcus pneumoniae tigr4 at 1
PA2548	465	16	3cvg	D	100	14	286	61.5054	metal binding protein	putative metal binding protein;	crystal structure of a periplasmic putative metal binding protein
PA2548	465	17	2l26	A	100	32	106	22.7957	membrane protein	uncharacterized protein rv0899/mt0922;	rv0899 from mycobacterium tuberculosis contains two separated domains
PA2548	465	18	5jir	B	99.9	27	103	22.1505	unknown function	oop family ompa-ompf porin;	crystal structure of treponema pallidum protein tp0624
PA2548	465	19	5u1h	B	99.9	32	107	23.0108	peptide binding protein	outer membrane porin f;	crystal structure of the c-terminal peptidoglycan binding domain of2 oprf (pa1777) from pseudomonas aeruginosa
PA2548	465	20	4zhw	A	99.9	25	107	23.0108	signaling protein	yfib;	crystal structure of a bacterial signalling protein (n-terminal2 truncation)
PA2336	447	1	3elq	A	100	25	365	81.6555	transferase	arylsulfate sulfotransferase;	crystal structure of a bacterial arylsulfate2 sulfotransferase
PA2336	447	2	3no2	A	99.9	20	352	78.7472	unknown function	uncharacterized protein;	crystal structure of a protein of unknown function (baccac_01654) from2 bacteroides caccae at 1.35 a resolution
PA2336	447	3	1yiq	A	99.2	21	357	79.8658	oxidoreductase	quinohemoprotein alcohol dehydrogenase;	molecular cloning and structural analysis of2 quinohemoprotein alcohol dehydrogenase adhiig from3 pseudomonas putida hk5. compa
PA2336	447	4	1kv9	A	99.2	16	375	83.8926	oxidoreductase	type ii quinohemoprotein alcohol dehydrogenase;	structure at 1.9 a resolution of a quinohemoprotein alcohol2 dehydrogenase from pseudomonas putida hk5
PA2336	447	5	4cvc	A	99	18	357	79.8658	oxidoreductase	alcohol dehydrogenase;	crystal structure of quinone-dependent alcohol dehydrogenase from2 pseudogluconobacter saccharoketogenenes with zinc in the act
PA2336	447	6	1kb0	A	98.8	18	375	83.8926	oxidoreductase	quinohemoprotein alcohol dehydrogenase;	crystal structure of quinohemoprotein alcohol dehydrogenase from2 comamonas testosteroni
PA2336	447	7	2ad6	a	98.6	14	357	79.8658	oxidoreductase	methanol dehydrogenase subunit 1;	crystal structure of methanol dehydrogenase from m. w3a1 (form c)
PA2336	447	8	4mae	B	98.4	16	355	79.4183	oxidoreductase	methanol dehydrogenase;	methanol dehydrogenase from methylacidiphilum fumariolicum solv
PA2336	447	9	1kb0	a	98.3	17	402	89.9329	oxidoreductase	quinohemoprotein alcohol dehydrogenase;	crystal structure of quinohemoprotein alcohol dehydrogenase from2 comamonas testosteroni
PA2336	447	10	4pk1	A	98.2	13	357	79.8658	protein binding	chimera protein of outer membrane protein assembly factors	structure of bamb fused to a bama potra domain fragment
PA2336	447	11	2be1	A	98.1	9	221	49.4407	transcription	serine/threonine-protein kinase/endoribonuclease ire1;	structure of the compact lumenal domain of yeast ire1
PA2336	447	12	1flg	a	98	16	357	79.8658	oxidoreductase	protein (quinoprotein ethanol dehydrogenase);	crystal structure of the quinoprotein ethanol dehydrogenase2 from pseudomonas aeruginosa
PA2336	447	13	1lrw	a	97.9	14	379	84.7875	oxidoreductase	methanol dehydrogenase subunit 1;	crystal structure of methanol dehydrogenase from p.2 denitrificans
PA2336	447	14	1w6s	a	97.9	13	379	84.7875	oxidoreductase	methanol dehydrogenase subunit 1;	the high resolution structure of methanol dehydrogenase2 from methylobacterium extorquens
PA2336	447	15	1kv9	a	97.5	15	357	79.8658	oxidoreductase	type ii quinohemoprotein alcohol dehydrogenase;	structure at 1.9 a resolution of a quinohemoprotein alcohol2 dehydrogenase from pseudomonas putida hk5
PA2336	447	16	4imm	A	97.2	10	310	69.3512	chaperone	outer membrane assembly lipoprotein yfgl;	the crystal structure of bamb from moraxella catarrhalis
PA2336	447	17	4yzy	A	96.9	17	220	49.217	signaling protein	eukaryotic translation initiation factor 2-alpha kinase 3;	crystal structures reveal transient perk luminal domain2 tetramerization in er stress signaling
PA2336	447	18	4yzs	B	96.6	19	219	48.9933	signaling protein	eukaryotic translation initiation factor 2-alpha kinase 3;	crystal structures reveal transient perk luminal domain2 tetramerization in er stress signaling
PA2336	447	19	4mh1	A	96.1	14	357	79.8658	oxidoreductase	sorbose dehydrogenase;	crystal structure and functional studies of quinoprotein l-sorbose2 dehydrogenase from ketogulonicigenium vulgare y25
PA2336	447	20	2hz6	A	95.4	15	157	35.123	signaling protein	endoplasmic reticulum to nucleus signalling 1	the crystal structure of human ire1-alpha luminal domain
PA2708	362	1	3e8t	A	27.2	7	134	37.0166	transport protein	takeout-like protein 1;	crystal structure of epiphyas postvittana takeout 1
PA2708	362	2	2hb0	B	13.7	12	69	19.0608	cell adhesion	cfa/i fimbrial subunit e;	crystal structure of cfae, the adhesive subunit of cfa/i2 fimbria of enterotoxigenic escherichia coli
PA2708	362	3	2rck	B	12.4	10	113	31.2155	hormone binding protein	juvenile hormone binding protein;	crystal structure of juvenile hormone binding protein from galleria2 mellonella hemolymph
PA2708	362	4	3h92	A	9.8	14	20	5.52486	structural genomics, unknown function	uncharacterized atp-binding protein mjecl15;	the crystal structure of one domain of the protein with unknown2 function from methanocaldococcus jannaschii
PA2708	362	5	2lq2	A	7	28	28	7.73481	antifreeze protein	de novo designed antifreeze peptide 4m;	solution structure of de novo designed peptide 4m
PA2708	362	6	2gia	b	6.8	23	59	16.2983	translation	mitochondrial rna-binding protein 1;	crystal structures of trypanosoma bruciei mrp1/mrp2
PA2708	362	7	2gia	B	6.8	23	59	16.2983	translation	mitochondrial rna-binding protein 1;	crystal structures of trypanosoma bruciei mrp1/mrp2
PA2708	362	8	2e29	a	6.8	10	29	8.01105	hydrolase	atp-dependent rna helicase ddx50;	solution structure of the guct domain from human atp-2 dependent rna helicase ddx50, dead box protein 50
PA2708	362	9	2gp4	a	6.7	23	23	6.35359	lyase	6-phosphogluconate dehydratase;	structure of [fes]cluster-free apo form of 6-phosphogluconate2 dehydratase from shewanella oneidensis
PA2708	362	10	4xyd	B	6.4	15	26	7.18232	oxidoreductase	norc-like protein;	nitric oxide reductase from roseobacter denitrificans (rdnor)
PA2708	362	11	3zxo	B	6.2	20	34	9.39227	transferase	redox sensor histidine kinase response regulator devs;	crystal structure of the mutant atp-binding domain of2 mycobacterium tuberculosis doss
PA2708	362	12	2vgn	a	6.2	13	53	14.6409	cell cycle	dom34;	structure of yeast dom34 : a protein related to translation2 termination factor erf1 and involved in no-go decay.
PA2708	362	13	1g5h	a	6	21	33	9.11602	dna binding protein	mitochondrial dna polymerase accessory subunit;	crystal structure of the accessory subunit of murine mitochondrial2 polymerase gamma
PA2708	362	14	4dkn	B	5.6	12	83	22.9282	fluorescent protein	amphioxus green fluorescent protein, gfpa1;	crystal structure of amphioxus green fluorescent protein, gfpa1
PA2708	362	15	3h4z	C	5.5	9	146	40.3315	allergen	maltose-binding periplasmic protein fused with allergen	crystal structure of an mbp-der p 7 fusion protein
PA2708	362	16	3uv1	B	5.2	10	165	45.5801	allergen	der f 7 allergen;	crystal structure a major allergen from dust mite
PA2708	362	17	3j15	A	5.1	11	54	14.9171	translation/transport protein	protein pelota;	model of ribosome-bound archaeal pelota and abce1
PA2708	362	18	2vgm	A	4.9	13	53	14.6409	cell cycle	dom34;	structure of yeast dom34 : a protein related to translation2 termination factor erf1 and involved in no-go decay.
PA2708	362	19	1g5h	A	4.6	21	33	9.11602	dna binding protein	mitochondrial dna polymerase accessory subunit;	crystal structure of the accessory subunit of murine mitochondrial2 polymerase gamma
PA2708	362	20	2n7i	A	4.5	8	25	6.90608	hormone receptor	prolactin receptor;	nmr structure of the prolactin receptor transmembrane domain
PA2543	580	1	4c00	A	100	34	550	94.8276	transport protein	translocation and assembly module tama;	crystal structure of tama from e. coli
PA2543	580	2	5ekq	A	100	22	548	94.4828	membrane protein	outer membrane protein assembly factor bama;	the structure of the bamacde subcomplex from e. coli
PA2543	580	3	4k3b	A	100	20	548	94.4828	membrane protein	outer membrane protein assembly factor bama;	the crystal structure of bama from neisseria gonorrhoeae
PA2543	580	4	4k3c	A	100	19	472	81.3793	membrane protein	outer membrane protein assembly factor bama;	the crystal structure of bama from haemophilus ducreyi lacking potra2 domains 1-3
PA2543	580	5	2qdz	A	100	14	477	82.2414	protein transport	tpsb transporter fhac;	structure of the membrane protein fhac: a member of the omp85/tpsb2 transporter family
PA2543	580	6	4c4v	A	100	22	386	66.5517	protein transport	outer membrane protein assembly factor bama;	structure of the outer membrane protein insertase bama with one2 potra domain.
PA2543	580	7	4n75	A	100	23	303	52.2414	membrane protein	outer membrane protein assembly factor bama;	structural basis of bama-mediate outer membrane protein biogenesis
PA2543	580	8	3efc	A	100	13	244	42.069	membrane protein	outer membrane protein assembly factor yaet;	crystal structure of yaet periplasmic domain
PA2543	580	9	3mc8	A	100	14	240	41.3793	membrane protein	alr2269 protein;	potra1-3 of the periplasmic domain of omp85 from anabaena
PA2543	580	10	2x8x	X	100	16	241	41.5517	chaperone	tlr1789 protein;	structure of the n-terminal domain of omp85 from the2 thermophilic cyanobacterium thermosynechococcus elongatus
PA2543	580	11	2qcz	A	100	15	245	42.2414	membrane protein, protein transport	outer membrane protein assembly factor yaet;	structure of n-terminal domain of e. coli yaet
PA2543	580	12	3og5	A	99.9	21	167	28.7931	protein binding	outer membrane protein assembly complex, yaet protein;	crystal structure of bama potra45 tandem
PA2543	580	13	5efr	A	99.9	17	166	28.6207	cell adhesion	bama-bamd fusion protein;	crystal structure of a bama-bamd fusion
PA2543	580	14	4pk1	A	99.9	18	161	27.7586	protein binding	chimera protein of outer membrane protein assembly factors	structure of bamb fused to a bama potra domain fragment
PA2543	580	15	2v9h	A	99.3	8	166	28.6207	protein-binding	outer membrane protein assembly factor yaet;	solution structure of an escherichia coli yaet tandem potra2 domain
PA2543	580	16	2mhj	A	98.8	18	85	14.6552	protein transport	tpsb4 protein;	solution structure of tpsb4 n-terminal potra domain from pseudomonas2 aeruginosa
PA2543	580	17	2vh2	A	94.2	12	78	13.4483	cell cycle	cell division protein ftsq;	crystal structure of cell divison protein ftsq from2 yersinia enterecolitica
PA2543	580	18	2vh1	A	91.9	10	79	13.6207	cell cycle	cell division protein ftsq;	crystal structure of bacterial cell division protein ftsq2 from e.coli
PA2543	580	19	4e1s	A	56.2	16	277	47.7586	cell adhesion	intimin;	x-ray crystal structure of the transmembrane beta-domain from intimin2 from ehec strain o157:h7
PA2543	580	20	1vqz	a	55.8	15	65	11.2069	ligase	lipoate-protein ligase, putative;	crystal structure of a putative lipoate-protein ligase a (sp_1160)2 from streptococcus pneumoniae tigr4 at 1.99 a resolution
PA2286	515	1	4il3	B	100	15	452	87.767	hydrolase	ste24p;	crystal structure of s. mikatae ste24p
PA2286	515	2	4aw6	B	100	17	451	87.5728	hydrolase	caax prenyl protease 1 homolog;	crystal structure of the human nuclear membrane zinc metalloprotease2 zmpste24 (face1)
PA2286	515	3	3c37	B	99.8	24	252	48.932	hydrolase	peptidase, m48 family;	x-ray structure of the putative zn-dependent peptidase q74d82 at the2 resolution 1.7 a. northeast structural genomics consortiu
PA2286	515	4	3cqb	B	99.6	24	85	16.5049	hydrolase	probable protease htpx homolog;	crystal structure of heat shock protein htpx domain from vibrio2 parahaemolyticus rimd 2210633
PA2286	515	5	4jix	B	97.8	16	90	17.4757	hydrolase	uncharacterized protein mj0123;	crystal structure of the metallopeptidase zymogen of2 methanocaldococcus jannaschii jannalysin
PA2286	515	6	4jiu	A	95.7	19	89	17.2816	hydrolase	putative uncharacterized protein;	crystal structure of the metallopeptidase zymogen of pyrococcus abyssi2 abylysin
PA2286	515	7	3dtk	A	95.4	27	156	30.2913	gene regulation	irre protein;	crystal structure of the irre protein, a central regulator2 of dna damage repair in deinococcaceae
PA2286	515	8	2xs4	A	86.6	50	13	2.52427	hydrolase	karilysin protease;	structure of karilysin catalytic mmp domain in complex with2 magnesium
PA2286	515	9	1bqq	m	85.4	43	13	2.52427	hydrolase/hydrolase inhibitor	membrane-type matrix metalloproteinase;	crystal structure of the mt1-mmp--timp-2 complex
PA2286	515	10	4gaa	A	84.8	20	83	16.1165	hydrolase/hydrolase inhibitor	mgc78867 protein;	structure of leukotriene a4 hydrolase from xenopus laevis complexed2 with inhibitor bestatin
PA2286	515	11	2ovx	a	84.3	43	13	2.52427	hydrolase/hydrolase inhibitor	matrix metalloproteinase-9 (ec 3.4.24.35) (mmp-9) (92 kda	mmp-9 active site mutant with barbiturate inhibitor
PA2286	515	12	1cxv	a	84	57	13	2.52427	hydrolase	protein (collagenase-3);	structure of recombinant mouse collagenase-3 (mmp-13)
PA2286	515	13	3p24	C	84	64	10	1.94175	hydrolase	bft-3;	structure of profragilysin-3 from bacteroides fragilis
PA2286	515	14	1r55	a	83.9	33	17	3.30097	hydrolase	adam 33;	crystal structure of the catalytic domain of human adam 33
PA2286	515	15	1rm8	a	83.8	50	13	2.52427	hydrolase	matrix metalloproteinase-16;	crystal structure of the catalytic domain of mmp-16/mt3-mmp:2 characterization of mt-mmp specific features
PA2286	515	16	3b7u	X	83.4	22	78	15.1456	hydrolase	leukotriene a-4 hydrolase;	leukotriene a4 hydrolase complexed with kelatorphan
PA2286	515	17	1qib	a	83.4	50	13	2.52427	hydrolase	protein (gelatinase a);	crystal structure of gelatinase a catalytic domain
PA2286	515	18	1xuc	a	82.8	50	13	2.52427	hydrolase	collagenase 3;	matrix metalloproteinase-13 complexed with non-zinc binding2 inhibitor
PA2286	515	19	1y93	a	82.7	36	13	2.52427	hydrolase	macrophage metalloelastase;	crystal structure of the catalytic domain of human mmp12 complexed2 with acetohydroxamic acid at atomic resolution
PA2286	515	20	3ebh	A	82.7	15	79	15.3398	hydrolase inhibitor	m1 family aminopeptidase;	structure of the m1 alanylaminopeptidase from malaria complexed with2 bestatin
PA2636	185	1	1yoc	a	100	22	156	84.3243	structural genomics, unknown function	hypothetical protein pa1835;	crystal structure of genomics apc5556
PA2636	185	2	1sh8	a	100	22	151	81.6216	structural genomics, unknown function	hypothetical protein pa5026;	1.5 a crystal structure of a protein of unknown function2 pa5026 from pseudomonas aeruginosa, probable thioesterase
PA2636	185	3	3lmb	A	100	11	146	78.9189	structural genomics, unknown function	uncharacterized protein;	the crystal structure of the protein olei01261 with unknown function2 from chlorobaculum tepidum tls
PA2636	185	4	1t82	a	100	12	134	72.4324	transferase	hypothetical acetyltransferase;	crystal structure of the putative thioesterase from shewanella2 oneidensis, northeast structural genomics target sor51
PA2636	185	5	3s4k	A	99.9	16	129	69.7297	hydrolase	putative esterase rv1847/mt1895;	structure of a putative esterase rv1847/mt1895 from mycobacterium2 tuberculosis
PA2636	185	6	1q4u	a	99.9	18	127	68.6486	hydrolase	thioesterase;	crystal structure of 4-hydroxybenzoyl coa thioesterase from2 arthrobacter sp. strain su complexed with 4-hydroxybenzyl coa
PA2636	185	7	1vh5	a	99.9	15	124	67.027	structural genomics, unknown function	hypothetical protein ydii;	crystal structure of a putative thioesterase
PA2636	185	8	4qdb	F	99.9	16	125	67.5676	hydrolase	thioesterase pa1618;	crystal structure of mutant thioesterase pa1618 (q49a) from2 pseudomonas aeruginosa
PA2636	185	9	3e8p	A	99.9	14	132	71.3514	structural genomics, unknown function	uncharacterized protein;	crystal structure of the protein q8e9m7 from shewanella2 oneidensis related to thioesterase superfamily. northeast3 structural
PA2636	185	10	3dkz	A	99.9	14	132	71.3514	hydrolase	thioesterase superfamily protein;	crystal structure of the q7w9w5_borpa protein from2 bordetella parapertussis. northeast structural genomics3 consortium target
PA2636	185	11	3hdu	B	99.9	8	134	72.4324	hydrolase	putative thioesterase;	crystal structure of a putative thioesterase (syn_01977) from2 syntrophus aciditrophicus sb at 2.50 a resolution
PA2636	185	12	2qwz	B	99.9	13	146	78.9189	hydrolase	phenylacetic acid degradation-related protein;	crystal structure of a putative thioesterase (tm1040_1390) from2 silicibacter sp. tm1040 at 2.15 a resolution
PA2636	185	13	5hmc	A	99.9	16	127	68.6486	hydrolase	azi13;	crystal structure of s. sahachiroi azig complexed with 5-methyl2 naphthoic acid
PA2636	185	14	1vh9	a	99.9	16	124	67.027	structural genomics, unknown function	hypothetical protein ybdb;	crystal structure of a putative thioesterase
PA2636	185	15	1sc0	a	99.9	14	125	67.5676	structural genomics, unknown function	hypothetical protein hi1161;	x-ray structure of yb61_haein northeast structural genomics2 consortium target ir63
PA2636	185	16	4i82	A	99.9	16	126	68.1081	hydrolase	putative uncharacterized protein;	crystal structure of hypothetical thioesterase protein sp_1851 from2 streptococcus pneumoniae tigr4
PA2636	185	17	4m20	D	99.9	18	124	67.027	hydrolase	uncharacterized protein;	crystal structure of hypothetical protein sav0944 from staphylococcus2 aureus subsp. aureus mu50
PA2636	185	18	3f1t	B	99.9	15	131	70.8108	structural genomics, unknown function	uncharacterized protein q9i3c8_pseae;	crystal structure of the q9i3c8_pseae protein from pseudomonas2 aeruginosa. northeast structural genomics consortium target par
PA2636	185	19	3e1e	E	99.9	16	134	72.4324	hydrolase	thioesterase family protein;	crystal structure of a thioesterase family protein from2 silicibacter pomeroyi. northeast structural genomics3 target sir180a
PA2636	185	20	1zki	a	99.9	16	124	67.027	structural genomics, unknown function	hypothetical protein pa5202;	structure of conserved protein pa5202 from pseudomonas aeruginosa
PA3052	327	1	2dxb	R	20	30	19	5.8104	hydrolase	thiocyanate hydrolase subunit gamma;	recombinant thiocyanate hydrolase comprising partially-modified cobalt2 centers
PA3052	327	2	3pru	D	18.6	25	47	14.3731	photosynthesis	phycobilisome 32.1 kda linker polypeptide, phycocyanin-	crystal structure of phycobilisome 32.1 kda linker polypeptide,2 phycocyanin-associated, rod 1 (fragment 14-158) from synechocy
PA3052	327	3	1szp	a	17.7	17	29	8.8685	dna binding protein	dna repair protein rad51;	a crystal structure of the rad51 filament
PA3052	327	4	2l3w	A	16.7	29	47	14.3731	photosynthesis	phycobilisome rod linker polypeptide;	solution nmr structure of the pbs linker domain of phycobilisome rod2 linker polypeptide from synechococcus elongatus, northeas
PA3052	327	5	1v29	a	15.8	33	17	5.19878	lyase	nitrile hydratase a chain;	crystal structure of nitrile hydratase from a thermophile2 bacillus smithii
PA3052	327	6	2hp0	A	15.2	20	70	21.4067	isomerase	ids-epimerase;	crystal structure of iminodisuccinate epimerase
PA3052	327	7	2ejn	B	14.1	26	22	6.72783	allergen	major allergen i polypeptide chain 1, chain 2;	structural characterization of the tetrameric form of the2 major cat allergen fel d 1
PA3052	327	8	4gh9	A	13.3	32	18	5.50459	viral protein,rna binding protein	polymerase cofactor vp35;	crystal structure of marburg virus vp35 rna binding domain
PA3052	327	9	3ks8	D	13.3	37	18	5.50459	viral protein/rna	polymerase cofactor vp35;	crystal structure of reston ebolavirus vp35 rna binding2 domain in complex with 18bp dsrna
PA3052	327	10	2e67	D	12.3	16	24	7.33945	structural genomics, unknown function	hypothetical protein tthb029;	crystal structure of the hypothetical protein tthb029 from thermus2 thermophilus hb8
PA3052	327	11	1ugp	a	12	33	17	5.19878	lyase	nitrile hydratase alpha subunit;	crystal structure of co-type nitrile hydratase complexed2 with n-butyric acid
PA3052	327	12	3fke	B	11.7	37	18	5.50459	rna binding protein	polymerase cofactor vp35;	structure of the ebola vp35 interferon inhibitory domain
PA3052	327	13	2qdy	a	11.5	39	17	5.19878	lyase	nitrile hydratase subunit alpha;	crystal structure of fe-type nhase from rhodococcus erythropolis aj270
PA3052	327	14	4fm4	C	11.3	33	17	5.19878	lyase	nitrile hydratase alpha subunit;	wild type fe-type nitrile hydratase from comamonas testosteroni ni1
PA3052	327	15	3ohw	B	11.2	18	50	15.2905	protein binding	phycobilisome lcm core-membrane linker polypeptide;	x-ray structure of phycobilisome lcm core-membrane linker polypeptide2 (fragment 721-860) from synechocystis sp. pcc 6803, nort
PA3052	327	16	2l06	A	11	50	11	3.36391	protein binding	phycobilisome lcm core-membrane linker polypeptide;	solution nmr structure of the pbs linker polypeptide domain (fragment2 254-400) of phycobilisome linker protein apce from synec
PA3052	327	17	3qyh	G	10.9	28	17	5.19878	lyase	co-type nitrile hydratase alpha subunit;	crystal structure of co-type nitrile hydratase beta-h71l from2 pseudomonas putida.
PA3052	327	18	2ji7	a	10.9	13	47	14.3731	lyase	oxalyl-coa decarboxylase;	x-ray structure of oxalyl-coa decarboxylase with covalent2 reaction intermediate
PA3052	327	19	2ky4	A	10.4	21	47	14.3731	photosynthesis	phycobilisome linker polypeptide;	solution nmr structure of the pbs linker domain of phycobilisome2 linker polypeptide from anabaena sp. northeast structural gen
PA3052	327	20	2pof	a	10.2	23	77	23.5474	hydrolase	cdp-diacylglycerol pyrophosphatase;	crystal structure of cdp-diacylglycerol pyrophosphatase
PA2935	160	1	5f0k	E	49.3	43	13	8.125	protein transport	vacuolar protein sorting-associated protein 35;	structure of vps35 n terminal region
PA2935	160	2	2v4j	a	26.2	46	12	7.5	oxidoreductase	sulfite reductase, dissimilatory-type subunit	the crystal structure of desulfovibrio vulgaris2 dissimilatory sulfite reductase bound to dsrc provides3 novel insights into th
PA2935	160	3	2laq	A	21.3	47	18	11.25	signaling protein	accessory gland-specific peptide 70a;	solution structure of the sex peptide from drosophila melanogaster
PA2935	160	4	4jon	A	12.6	35	19	11.875	structural genomics, unknown function	centrosomal protein of 170 kda;	crystal structure of a centrosomal protein 170kda, transcript variant2 beta (cep170) from homo sapiens at 2.15 a resolution (ps
PA2935	160	5	3btp	B	10.8	55	10	6.25	dna binding protein, chaperone	protein vire1;	crystal structure of agrobacterium tumefaciens vire2 in complex with2 its chaperone vire1: a novel fold and implications for dn
PA2935	160	6	2iv8	P	9.4	86	6	3.75	endocytosis/regulator	beta-arrestin-1;	beta appendage in complex with b-arrestin peptide
PA2935	160	7	3a0h	X	9.3	88	7	4.375	electron transport	photosystem ii reaction center protein x;	crystal structure of i-substituted photosystem ii complex
PA2935	160	8	3a0b	X	9.3	88	7	4.375	electron transport	photosystem ii reaction center protein x;	crystal structure of br-substituted photosystem ii complex
PA2935	160	9	3a0b	x	9.3	88	7	4.375	electron transport	photosystem ii reaction center protein x;	crystal structure of br-substituted photosystem ii complex
PA2935	160	10	3a0h	x	9.3	88	7	4.375	electron transport	photosystem ii reaction center protein x;	crystal structure of i-substituted photosystem ii complex
PA2935	160	11	1hll	A	9.1	55	10	6.25	membrane protein	alpha-2a adrenergic receptor;	nmr structure of t3-i2, a 32 residue peptide from the alpha-2 2a adrenergic receptor
PA2935	160	12	2czs	B	8.4	100	4	2.5	electron transport	cytochrome c, putative;	crystal structure analysis of the diheme c-type cytochrome dhc2
PA2935	160	13	1s5l	x	8.1	88	7	4.375	photosynthesis	photosystem ii psbx protein;	architecture of the photosynthetic oxygen evolving center
PA2935	160	14	5m1m	A	7.8	41	16	10	viral protein	matrix protein 1;	crystal structure of matrix protein 1 from influenza c virus (strain2 c/ann arbor/1/1950)
PA2935	160	15	2kw0	A	7	44	8	5	oxidoreductase	ccmh protein;	solution structure of n-terminal domain of ccmh from escherichia.coli
PA2935	160	16	1r9f	a	6.7	88	7	4.375	viral protein/rna	core protein p19;	crystal structure of p19 complexed with 19-bp small2 interfering rna
PA2935	160	17	4rs4	A	6.5	56	8	5	hydrolase	uridylate-specific endoribonuclease;	crystal structure and mutational analysis of the endoribonuclease from2 human coronavirus 229e
PA2935	160	18	3bzk	a	6.5	31	15	9.375	rna binding protein	tex;	crystal structure of the tex protein from pseudomonas2 aeruginosa, crystal form 2
PA2935	160	19	3izc	H	6.4	31	15	9.375	ribosome	60s ribosomal protein rpl8 (l7ae);	localization of the large subunit ribosomal proteins into a 6.1 a2 cryo-em map of saccharomyces cerevisiae translating 80s ribo
PA2935	160	20	1s6l	a	5.9	39	30	18.75	lyase	alkylmercury lyase;	solution structure of merb, the organomercurial lyase involved in the2 bacterial mercury resistance system
PA2481	292	1	5lo9	B	100	53	283	96.9178	oxidoreductase	cytochrome c;	thiosulfate dehydrogenase (tsdba) from marichromatium purpuratum - "as2 isolated" form
PA2481	292	2	4v2k	A	100	41	229	78.4247	oxidoreductase	thiosulfate dehydrogenase;	crystal structure of the thiosulfate dehydrogenase tsda in2 complex with thiosulfate
PA2481	292	3	2c1d	C	100	18	222	76.0274	oxidoreductase	soxa;	crystal structure of soxxa from p. pantotrophus
PA2481	292	4	1h32	A	100	18	222	76.0274	electron transfer	diheme cytochrome c;	reduced soxax complex from rhodovulum sulfidophilum
PA2481	292	5	3oa8	A	100	16	219	75	heme-binding protein/heme-binding protei	soxa;	diheme soxax
PA2481	292	6	1h32	a	99.9	19	120	41.0959	electron transfer	diheme cytochrome c;	reduced soxax complex from rhodovulum sulfidophilum
PA2481	292	7	1h32	a	99.9	21	110	37.6712	electron transfer	diheme cytochrome c;	reduced soxax complex from rhodovulum sulfidophilum
PA2481	292	8	2xts	D	99.9	23	129	44.1781	oxidoreductase/electron transport	cytochrome;	crystal structure of the sulfane dehydrogenase soxcd from paracoccus2 pantotrophus
PA2481	292	9	3mk7	F	99.9	24	207	70.8904	oxidoreductase	cytochrome c oxidase, cbb3-type, subunit p;	the structure of cbb3 cytochrome oxidase
PA2481	292	10	1fcd	D	99.8	19	202	69.1781	electron transport(flavocytochrome)	flavocytochrome c sulfide dehydrogenase	the structure of flavocytochrome c sulfide dehydrogenase2 from a purple phototrophic bacterium chromatium vinosum at3 2.5 angst
PA2481	292	11	2gc4	d	99.8	20	150	51.3699	oxidoreductase, electron transport	cytochrome c-l;	structural comparison of the oxidized ternary electron2 transfer complex of methylamine dehydrogenase, amicyanin3 and cytochrom
PA2481	292	12	4ax3	A	99.8	21	109	37.3288	oxidoreductase	copper-containing nitrite reductase;	structure of three-domain heme-cu nitrite reductase from2 ralstonia pickettii at 1.6 a resolution
PA2481	292	13	3o5c	A	99.8	21	234	80.137	oxidoreductase	cytochrome c551 peroxidase;	cytochrome c peroxidase bccp of shewanella oneidensis
PA2481	292	14	2zoo	A	99.8	24	125	42.8082	oxidoreductase	probable nitrite reductase;	crystal structure of nitrite reductase from pseudoalteromonas2 haloplanktis tac125
PA2481	292	15	4aao	A	99.7	21	229	78.4247	oxidoreductase	cytochrome c551 peroxidase;	maca-h93g
PA2481	292	16	1nml	A	99.7	20	223	76.3699	oxidoreductase	di-haem cytochrome c peroxidase;	di-haemic cytochrome c peroxidase from pseudomonas nautica 617, form2 in (ph 4.0)
PA2481	292	17	2d0w	A	99.7	16	146	50	electron transport	cytochrome cl;	crystal structure of cytochrome cl from hyphomicrobium2 denitrificans
PA2481	292	18	1iqc	B	99.7	19	233	79.7945	oxidoreductase	di-heme peroxidase;	crystal structure of di-heme peroxidase from nitrosomonas europaea
PA2481	292	19	2c8s	a	99.7	15	117	40.0685	electron transport	cytochrome c-l;	cytochrome cl from methylobacterium extorquens
PA2481	292	20	2c1u	B	99.7	18	224	76.7123	oxidoreductase	di-haem cytochrome c peroxidase;	crystal structure of the di-haem cytochrome c peroxidase2 from paracoccus pantotrophus - oxidised form
PA2937	103	1	2kon	A	54.5	43	34	33.0097	structural genomics, unknown function	uncharacterized protein;	nmr solution structure of cv_2116 from chromobacterium2 violaceum. northeast structural genomics consortium target3 cvt4(1-82)
PA2937	103	2	5a6w	C	16	75	7	6.79612	antiviral protein	avr-pik protein;	complex of rice blast (magnaporthe oryzae) effector protein avr-pikd2 with the hma domain of pikp1 from rice (oryza sativa)
PA2937	103	3	3g12	A	12.1	29	13	12.6214	lyase	putative lactoylglutathione lyase;	crystal structure of a putative lactoylglutathione lyase2 from bdellovibrio bacteriovorus
PA2937	103	4	1xrk	a	8.7	36	13	12.6214	antibiotic inhibitor	bleomycin resistance protein;	crystal structure of a mutant bleomycin binding protein2 from streptoalloteichus hindustanus displaying increased3 thermostabil
PA2937	103	5	4g6x	A	8.5	13	14	13.5922	oxidoreductase	glyoxalase/bleomycin resistance protein/dioxygenase;	crystal structure of glyoxalase/bleomycin resistance protein from2 catenulispora acidiphila.
PA2937	103	6	3fcd	B	7.9	17	22	21.3592	lyase	lyase;	crystal structure of a putative glyoxalase from an2 environmental bacteria
PA2937	103	7	5g1o	F	7.7	28	17	16.5049	transferase	cad protein;	aspartate transcarbamoylase domain of human cad in apo form
PA2937	103	8	2n24	A	7.4	64	10	9.70874	toxin	o2_contryphan_vc1;	solution nmr structure of contryphan-vc1
PA2937	103	9	1tug	a	7	39	17	16.5049	hydrolase/hydrolase regulator	aspartate carbamoyltransferase catalytic chain;	aspartate transcarbamoylase catalytic chain mutant e50a2 complex with phosphonoacetamide, malonate, and cytidine-5-3 prime-trip
PA2937	103	10	1gvi	a	6.6	75	7	6.79612	hydrolase	maltogenic amylase;	thermus maltogenic amylase in complex with beta-cd
PA2937	103	11	1ekx	a	6.5	39	17	16.5049	transferase	aspartate transcarbamoylase;	the isolated, unregulated catalytic trimer of aspartate2 transcarbamoylase complexed with bisubstrate analog pala3 (n-(phosphon
PA2937	103	12	3izb	U	6.5	33	8	7.76699	ribosome	40s ribosomal protein s24;	localization of the small subunit ribosomal proteins into a 6.1 a2 cryo-em map of saccharomyces cerevisiae translating 80s ribo
PA2937	103	13	4pav	A	6.3	27	14	13.5922	unknown function	glyoxalase family protein;	structure of hypothetical protein sa1046 from s. aureus.
PA2937	103	14	4iag	A	6.2	21	23	22.3301	zorbamycin binding protein	zbm binding protein;	crystal structure of zbma, the zorbamycin binding protein from2 streptomyces flavoviridis
PA2937	103	15	2e11	B	6.2	13	44	42.7184	hydrolase	hydrolase;	the crystal structure of xc1258 from xanthomonas campestris: a cn-2 hydrolase superfamily protein with an arsenic adduct in the
PA2937	103	16	3m2o	B	6	19	15	14.5631	structural genomics, unknown function	glyoxalase/bleomycin resistance protein;	crystal structure of a putative glyoxalase/bleomycin resistance2 protein from rhodopseudomonas palustris cga009
PA2937	103	17	1ml4	a	5.9	22	17	16.5049	transferase	aspartate transcarbamoylase;	the pala-liganded aspartate transcarbamoylase catalytic subunit from2 pyrococcus abyssi
PA2937	103	18	1pg5	a	5.9	28	17	16.5049	transferase	aspartate carbamoyltransferase;	crystal structure of the unligated (t-state) aspartate2 transcarbamoylase from the extremely thermophilic archaeon sulfolobus3
PA2937	103	19	2j5h	A	5.7	75	7	6.79612	hormone/growth factor	teratocarcinoma-derived growth factor;	nmr analysis of mouse cripto cfc domain
PA2937	103	20	3iz6	U	5.5	44	8	7.76699	ribosome	40s ribosomal protein s24 (s24e);	localization of the small subunit ribosomal proteins into a 5.5 a2 cryo-em map of triticum aestivum translating 80s ribosome
PA2706	132	1	1x6m	a	99.9	23	115	87.1212	lyase	glutathione-dependent formaldehyde-activating enzyme;	crystal structure of the glutathione-dependent formaldehyde-activating2 enzyme (gfa)
PA2706	132	2	3fac	E	99.9	25	110	83.3333	unknown function	putative uncharacterized protein;	crystal structure of rhodobacter sphaeroides protein2 rsp_2168. northeast structural genomics target rhr83.
PA2706	132	3	5hj0	C	57.1	13	53	40.1515	ligase	kinetochore protein mis18;	crystal structure of mis18 'yippee-like' domain
PA2706	132	4	2con	a	54.8	50	11	8.33333	ribosome	nin one binding protein;	solution structure of rsgi ruh-035, a zn-ribbon module in2 mouse cdna
PA2706	132	5	2lcq	A	42.9	44	8	6.06061	metal binding protein	putative toxin vapc6;	solution structure of the endonuclease nob1 from p.horikoshii
PA2706	132	6	1i3q	I	41.2	26	22	16.6667	transcription	dna-directed rna polymerase ii 14.2kd	rna polymerase ii crystal form i at 3.1 a resolution
PA2706	132	7	5flm	I	39.3	22	22	16.6667	transcription	dna-directed rna polymerase ii subunit rpb9;	structure of transcribing mammalian rna polymerase ii
PA2706	132	8	4ilo	A	36.7	46	12	9.09091	unknown function	ct398;	2.12a resolution structure of ct398 from chlamydia trachomatis
PA2706	132	9	3na7	A	36.3	33	14	10.6061	gene regulation, chaperone	hp0958;	2.2 angstrom structure of the hp0958 protein from helicobacter pylori2 ccug 17874
PA2706	132	10	3fqm	A	33.1	36	10	7.57576	metal binding protein	non-structural protein 5a;	crystal structure of a novel dimeric form of hcv ns5a domain i protein
PA2706	132	11	3h0g	I	29.4	17	22	16.6667	transcription	dna-directed rna polymerase ii subunit rpb9;	rna polymerase ii from schizosaccharomyces pombe
PA2706	132	12	3cng	C	28.8	26	22	16.6667	hydrolase	nudix hydrolase;	crystal structure of nudix hydrolase from nitrosomonas europaea
PA2706	132	13	4c2m	X	28	23	21	15.9091	transcription	dna-directed rna polymerase i subunit rpa12;	structure of rna polymerase i at 2.8 a resolution
PA2706	132	14	1x68	a	28	56	8	6.06061	protein binding	fhl5 protein;	solution structures of the c-terminal lim domain of human2 fhl5 protein
PA2706	132	15	2gb5	B	25.7	20	14	10.6061	hydrolase	nadh pyrophosphatase;	crystal structure of nadh pyrophosphatase (ec 3.6.1.22) (1790429) from2 escherichia coli k12 at 2.30 a resolution
PA2706	132	16	1hxr	a	21.2	22	17	12.8788	metal binding protein	guanine nucleotide exchange factor mss4;	crystal structure of mss4 at 1.65 angstroms
PA2706	132	17	2fu5	a	19.5	22	17	12.8788	signaling protein	guanine nucleotide exchange factor mss4;	structure of rab8 in complex with mss4
PA2706	132	18	2zae	B	19.4	25	15	11.3636	hydrolase	ribonuclease p protein component 4;	crystal structure of protein ph1601p in complex with protein ph1771p2 of archaeal ribonuclease p from pyrococcus horikoshii ot3
PA2706	132	19	1k8f	a	19	11	44	33.3333	unknown function	adenylyl cyclase-associated protein;	crystal structure of the human c-terminal cap1-adenylyl cyclase2 associated protein
PA2706	132	20	2b0r	B	18.5	9	44	33.3333	unknown function	possible adenyl cyclase-associated protein;	crystal structure of cyclase-associated protein from2 cryptosporidium parvum
PA2284	224	1	1o1x	a	28.7	29	33	14.7321	isomerase	ribose-5-phosphate isomerase rpib;	crystal structure of a ribose 5-phosphate isomerase rpib (tm1080) from2 thermotoga maritima at 1.90 a resolution
PA2284	224	2	4lfm	A	25.8	31	31	13.8393	isomerase	galactose-6-phosphate isomerase subunit a;	crystal structure of d-galactose-6-phosphate isomerase in complex with2 d-psicose
PA2284	224	3	3d1d	C	22.5	46	12	5.35714	nuclear protein	rna-induced transcriptional silencing complex	hexagonal crystal structure of tas3 c-terminal alpha motif
PA2284	224	4	1slm	a	19.7	12	16	7.14286	hydrolase	stromelysin-1;	crystal structure of fibroblast stromelysin-1: the c-truncated human2 proenzyme
PA2284	224	5	3k7p	A	19.1	22	31	13.8393	isomerase	ribose 5-phosphate isomerase;	structure of mutant of ribose 5-phosphate isomerase type b from2 trypanosoma cruzi.
PA2284	224	6	3m1p	A	19.1	22	31	13.8393	isomerase	ribose 5-phosphate isomerase;	structure of ribose 5-phosphate isomerase type b from trypanosoma2 cruzi, soaked with allose-6-phosphate
PA2284	224	7	3he8	A	17.6	31	31	13.8393	isomerase	ribose-5-phosphate isomerase;	structural study of clostridium thermocellum ribose-5-phosphate2 isomerase b
PA2284	224	8	5al6	A	16.8	29	23	10.2679	structural protein	anastral spindle 2;	central coiled-coil domain (cccd) of drosophila2 melanogaster ana2. a natural, parallel, tetrameric coiled-3 coil bundle.
PA2284	224	9	1i8y	A	15.9	67	8	3.57143	cytokine	granulin-1;	semi-automatic structure determination of the cg1 3-302 peptide based on aria
PA2284	224	10	1i8y	a	15.9	67	8	3.57143	cytokine	granulin-1;	semi-automatic structure determination of the cg1 3-302 peptide based on aria
PA2284	224	11	1gwj	a	15.3	11	95	42.4107	oxidoreductase	morphinone reductase;	morphinone reductase
PA2284	224	12	4o7k	A	12.1	29	23	10.2679	antitumor protein	protein osa;	crystal structure of oncogenic suppression activity protein - a2 plasmid fertility inhibition factor
PA2284	224	13	1v8g	a	12.1	30	19	8.48214	transferase	anthranilate phosphoribosyltransferase;	crystal structure of anthranilate phosphoribosyltransferase2 (trpd) from thermus thermophilus hb8
PA2284	224	14	1uou	a	11.7	16	18	8.03571	transferase	thymidine phosphorylase;	crystal structure of human thymidine phosphorylase in2 complex with a small molecule inhibitor
PA2284	224	15	2tpt	a	11.6	32	18	8.03571	transferase	thymidine phosphorylase;	structural and theoretical studies suggest domain movement produces an2 active conformation of thymidine phosphorylase
PA2284	224	16	2enj	A	11.5	23	21	9.375	transferase	protein kinase c theta type;	solution sturcture of the c2 domain from human protein2 kinase c theta
PA2284	224	17	2elc	a	10.1	30	19	8.48214	transferase	anthranilate phosphoribosyltransferase;	crystal structure of ttha1842 from thermus thermophilus hb8
PA2284	224	18	3lo2	A	10	63	7	3.125	antimicrobial protein	neutrophil defensin 1;	crystal structure of human alpha-defensin 1 (y21a mutant)
PA2284	224	19	3lo2	B	10	63	7	3.125	antimicrobial protein	neutrophil defensin 1;	crystal structure of human alpha-defensin 1 (y21a mutant)
PA2284	224	20	4lfn	D	9.9	13	45	20.0893	isomerase	galactose-6-phosphate isomerase subunit b;	crystal structure of d-galactose-6-phosphate isomerase in complex with2 d-ribulose
PA2945	376	1	1nij	A	100	30	343	91.2234	structural genomics, unknown function	hypothetical protein yjia;	yjia protein
PA2945	376	2	1nij	a	100	30	250	66.4894	structural genomics, unknown function	hypothetical protein yjia;	yjia protein
PA2945	376	3	1nij	a	99.8	31	90	23.9362	structural genomics, unknown function	hypothetical protein yjia;	yjia protein
PA2945	376	4	4nkr	B	99.6	20	135	35.9043	unknown function	molybdopterin-guanine dinucleotide biosynthesis protein b;	the crystal structure of bacillus subtilis mobb
PA2945	376	5	4lps	A	99.5	20	213	56.6489	metal binding protein	hydrogenase/urease nickel incorporation protein hypb;	crystal structure of hypb from helicobacter pylori in complex with2 nickel
PA2945	376	6	2hf9	A	99.4	21	213	56.6489	hydrolase, metal binding protein	probable hydrogenase nickel incorporation	crystal structure of hypb from methanocaldococcus2 jannaschii in the triphosphate form
PA2945	376	7	4hi0	F	99.3	24	208	55.3191	metal binding protein	urease accessory protein ureg;	crystal structure of helicobacter pylori urease accessory protein2 uref/h/g complex
PA2945	376	8	1yrb	a	99.3	19	196	52.1277	hydrolase	atp(gtp)binding protein;	pab0955 crystal structure : a gtpase in gdp and mg bound form from2 pyrococcus abyssi
PA2945	376	9	2f1r	A	99.3	23	129	34.3085	biosynthetic protein	molybdopterin-guanine dinucleotide biosynthesis	crystal structure of molybdopterin-guanine biosynthesis2 protein b (mobb)
PA2945	376	10	5ck3	D	99.3	21	201	53.4574	signaling protein	putative signal recognition particle protein;	signal recognition particle receptor srb-gtp/srx complex from2 chaetomium thermophilum
PA2945	376	11	2wsm	B	99.3	20	213	56.6489	metal binding protein	hydrogenase expression/formation protein (hypb);	crystal structure of hydrogenase maturation factor hypb from2 archaeoglobus fulgidus
PA2945	376	12	3nxs	A	99.2	24	206	54.7872	transport protein	lao/ao transport system atpase;	crystal structure of lao/ao transport system from mycobacterium2 smegmatis bound to gdp
PA2945	376	13	2qm8	a	99.2	21	197	52.3936	chaperone	gtpase/atpase;	meab, a bacterial homolog of mmaa, in the nucleotide free form
PA2945	376	14	5hcn	A	99	15	201	53.4574	hydrolase	gpn-loop gtpase 1;	gpn-loop gtpase npa3 in complex with gmppcp
PA2945	376	15	4xc8	B	99	22	217	57.7128	isomerase	isobutyryl-coa mutase fused;	isobutyryl-coa mutase fused with bound butyryl-coa, gdp, and mg and2 without cobalamin (apo-icmf/gdp)
PA2945	376	16	1ls1	a	98.8	21	195	51.8617	protein transport	signal recognition particle protein;	t. aquaticus ffh ng domain at 1.1a resolution
PA2945	376	17	1qzx	a	98.8	17	222	59.0426	signaling protein	signal recognition 54 kda protein;	crystal structure of the complete core of archaeal srp and2 implications for inter-domain communication
PA2945	376	18	5l3r	C	98.7	18	199	52.9255	protein transport	signal recognition particle 54 kda protein, chloroplastic;	structure of the gtpase heterodimer of chloroplast srp54 and ftsy from2 arabidopsis thaliana
PA2945	376	19	2p67	a	98.6	24	205	54.5213	transferase	lao/ao transport system kinase;	crystal structure of lao/ao transport system kinase
PA2945	376	20	3dm5	A	98.6	19	225	59.8404	rna binding protein, transport protein	signal recognition 54 kda protein;	structures of srp54 and srp19, the two proteins assembling2 the ribonucleic core of the signal recognition particle3 from the a
PA2175	116	1	2g3b	a	54.2	13	47	40.5172	transcription	putative tetr-family transcriptional regulator;	crystal structure of putative tetr-family transcriptional regulator2 from rhodococcus sp.
PA2175	116	2	4cbf	E	35.8	36	40	34.4828	virus	envelope protein e;	near-atomic resolution cryo-em structure of dengue2 serotype 4 virus
PA2175	116	3	2gfn	a	26.4	24	43	37.069	transcription	hth-type transcriptional regulator pksa related protein;	crystal structure of hth-type transcriptional regulator pksa related2 protein from rhodococcus sp. rha1
PA2175	116	4	4gdx	A	20.6	21	74	63.7931	hydrolase	gamma-glutamyltranspeptidase 1 heavy chain;	crystal structure of human gamma-glutamyl transpeptidase--glutamate2 complex
PA2175	116	5	3zs9	C	20.2	45	19	16.3793	hydrolase/transport protein	golgi to er traffic protein 2;	s. cerevisiae get3-adp-alf4- complex with a cytosolic get2 fragment
PA2175	116	6	3sjd	E	15.9	45	19	16.3793	hydrolase/transport protein	golgi to er traffic protein 2;	crystal structure of s. cerevisiae get3 with bound adp-mg2+ in complex2 with get2 cytosolic domain
PA2175	116	7	3sjd	D	15.9	45	19	16.3793	hydrolase/transport protein	golgi to er traffic protein 2;	crystal structure of s. cerevisiae get3 with bound adp-mg2+ in complex2 with get2 cytosolic domain
PA2175	116	8	2lzs	E	15.3	27	64	55.1724	protein transport	sec-independent protein translocase protein tata;	tata oligomer
PA2175	116	9	3zs9	D	11.9	45	19	16.3793	hydrolase/transport protein	golgi to er traffic protein 2;	s. cerevisiae get3-adp-alf4- complex with a cytosolic get2 fragment
PA2175	116	10	1e4f	t	11.6	38	20	17.2414	bacterial cell division	cell division protein ftsa;	ftsa (apo form) from thermotoga maritima
PA2175	116	11	1ehk	b	11	60	9	7.75862	oxidoreductase	ba3-type cytochrome-c oxidase;	crystal structure of the aberrant ba3-cytochrome-c oxidase from2 thermus thermophilus
PA2175	116	12	1lj8	a	10.7	32	21	18.1034	oxidoreductase	mannitol dehydrogenase;	crystal structure of mannitol dehydrogenase in complex with2 nad
PA2175	116	13	2guk	a	8.7	38	15	12.931	structural genomics, unknown function	hypothetical protein pg1857;	crystal structure of the conserved protein of unknown function from2 porphyromonas gingivalis
PA2175	116	14	1p58	C	8.3	26	54	46.5517	virus	major envelope protein e;	complex organization of dengue virus membrane proteins as revealed by2 9.5 angstrom cryo-em reconstruction
PA2175	116	15	4b03	A	7.5	24	39	33.6207	virus	dengue virus 1 e protein;	6a electron cryomicroscopy structure of immature2 dengue virus serotype 1
PA2175	116	16	2ki9	A	7.1	73	10	8.62069	membrane protein	cannabinoid receptor 2;	human cannabinoid receptor-2 helix 6
PA2175	116	17	2np5	a	7.1	33	41	35.3448	transcription	transcriptional regulator;	crystal structure of a transcriptional regulator (rha1_ro04179) from2 rhodococcus sp. rha1.
PA2175	116	18	2i6o	A	7	24	32	27.5862	hydrolase	sulfolobus solfataricus protein tyrosine	crystal structure of the complex of the archaeal sulfolobus2 ptp-fold phosphatase with phosphopeptides n-g-(p)y-k-n
PA2175	116	19	5aj3	b	6.9	44	8	6.89655	ribosome	mitoribosomal protein us2m, mrps2;	structure of the small subunit of the mammalian mitoribosome
PA2175	116	20	2ls2	A	6.4	86	6	5.17241	metal transport	high affinity copper uptake protein 1;	1h chemical shift assignments for the first transmembrane domain from2 human copper transport 1
PA2380	79	1	2k3y	A	63.4	50	13	16.4557	transcription regulator	chromatin modification-related protein eaf3;	solution structure of eaf3 chromo barrel domain bound to2 histone h3 with a dimethyllysine analog h3k36me2
PA2380	79	2	1wi9	a	22.9	40	32	40.5063	structural genomics, unknown function	protein c20orf116 homolog;	solution structure of the pci domain from mouse2 hypothetical protein aah51541
PA2380	79	3	2cp6	a	21.6	47	18	22.7848	protein binding	restin;	solution structure of the 2nd cap-gly domain in human clip-2 170/restin
PA2380	79	4	2cp5	a	17.3	42	18	22.7848	protein binding	restin;	solution structure of the 1st cap-gly domain in human clip-2 170/restin
PA2380	79	5	2f5k	a	16	50	13	16.4557	gene regulation	morf-related gene 15 isoform 1;	crystal structure of the chromo domain of human mrg15
PA2380	79	6	2aun	a	15.3	32	43	54.4304	hydrolase	hypothetical protein;	active site his285ala mutant of ld-carboxypeptidase
PA2380	79	7	5hmq	E	14.8	41	26	32.9114	lyase	4-hydroxyphenylpyruvate dioxygenase;	xylose isomerase-like tim barrel/4-hydroxyphenylpyruvate dioxygenase2 fusion protein
PA2380	79	8	1whh	a	14.4	42	18	22.7848	structural protein	clipr-59;	solution structure of the 2nd cap-gly domain in mouse2 clip170-related 59kda protein clipr-59
PA2380	79	9	2coy	a	14.1	42	18	22.7848	protein binding	dynactin-1;	solution structure of the cap-gly domain in human dynactin 1
PA2380	79	10	3m9p	A	12.6	21	13	16.4557	dna binding protein/dna	male-specific lethal 3 homolog;	human msl3 chromodomain bound to dna and h4k20me1 peptide
PA2380	79	11	2lrq	A	11.8	47	16	20.2532	transcription	nua4 complex subunit eaf3 homolog;	chemical shift assignment and solution structure of fr822a from2 drosophila melanogaster. northeast structural genomics consort
PA2380	79	12	1whj	a	11.7	37	18	22.7848	structural genomics, unknown function	riken cdna 1700024k14;	solution structure of the 1st cap-gly domain in mouse2 1700024k14rik hypothetical protein
PA2380	79	13	2coz	a	11.7	42	18	22.7848	protein binding	centrosome-associated protein 350;	solution structure of the cap-gly domain in human2 centrosome-associated protein cap350
PA2380	79	14	2z0w	A	11.6	37	18	22.7848	protein binding	cap-gly domain-containing linker protein 4;	crystal structure of the 2nd cap-gly domain in human restin-2 like protein 2 reveals a swapped-dimer
PA2380	79	15	2cse	W	10.6	41	28	35.443	virus	major core protein lambda 1;	features of reovirus outer-capsid protein mu1 revealed by2 electron and image reconstruction of the virion at 7.0-a3 resolution
PA2380	79	16	3lub	E	10.5	24	22	27.8481	hydrolase	putative creatinine amidohydrolase;	crystal structure of putative creatinine amidohydrolase2 (yp_211512.1) from bacteroides fragilis nctc 9343 at 2.11 a3 resolutio
PA2380	79	17	2hqh	a	9.9	41	21	26.5823	structural protein, protein binding	dynactin-1;	crystal structure of p150glued and clip-170
PA2380	79	18	3m9q	A	9.9	21	13	16.4557	dna binding protein	protein male-specific lethal-3;	drosophila msl3 chromodomain
PA2380	79	19	1sxj	C	9.8	22	37	46.8354	replication	activator 1 40 kda subunit;	crystal structure of the eukaryotic clamp loader (replication factor2 c, rfc) bound to the dna sliding clamp (proliferating cel
PA2380	79	20	2cp3	a	9.2	47	18	22.7848	protein binding	clip-115;	solution structure of the 2nd cap-gly domain in human clip-2 115/cyln2
PA2712	288	1	5i20	C	100	15	279	96.875	membrane protein	uncharacterized protein;	crystal structure of protein
PA2712	288	2	5i20	E	100	16	279	96.875	membrane protein	uncharacterized protein;	crystal structure of protein
PA2712	288	3	1s7b	a	97.9	18	66	22.9167	transport protein	emre protein;	structure of the multidrug resistance efflux transporter emre from2 escherichia coli
PA2712	288	4	2i68	B	93.2	19	62	21.5278	transport protein	protein emre;	cryo-em based theoretical model structure of transmembrane2 domain of the multidrug-resistance antiporter from e. coli3 emre
PA2712	288	5	2b2h	A	43.4	12	226	78.4722	transport protein	ammonium transporter;	ammonium transporter amt-1 from a. fulgidus (as)
PA2712	288	6	3jcu	w	26.8	20	24	8.33333	membrane protein	photosystem ii reaction center w protein, chloroplastic;	cryo-em structure of spinach psii-lhcii supercomplex at 3.2 angstrom2 resolution
PA2712	288	7	4ezd	B	15.8	14	131	45.4861	transport protein	urea transporter 1;	crystal structure of the ut-b urea transporter from bos taurus bound2 to selenourea
PA2712	288	8	4bwz	A	10.1	12	226	78.4722	transport protein	na(+)/h(+) antiporter;	crystal structure of the sodium proton antiporter, napa
PA2712	288	9	5bz3	A	10.1	12	226	78.4722	transport protein	na(+)/h(+) antiporter;	crystal structure of sodium proton antiporter napa in outward-facing2 conformation.
PA2712	288	10	2jp3	A	7.1	17	17	5.90278	transcription	fxyd domain-containing ion transport regulator 4;	solution structure of the human fxyd4 (chif) protein in sds2 micelles
PA2712	288	11	2mkv	A	6.3	17	17	5.90278	transport protein	sodium/potassium-transporting atpase subunit gamma;	structure of the na,k-atpase regulatory protein fxyd2b in micelles
PA2712	288	12	2zxe	G	6	17	17	5.90278	hydrolase/transport protein	phospholemman-like protein;	crystal structure of the sodium - potassium pump in the e2.2k+.pi2 state
PA2712	288	13	2jo1	A	5.7	17	17	5.90278	hydrolase regulator	phospholemman;	structure of the na,k-atpase regulatory protein fxyd1 in2 micelles
PA2712	288	14	5aez	A	5.4	11	226	78.4722	membrane protein	mep2;	crystal structure of candida albicans mep2
PA2712	288	15	3aqp	B	4.7	16	76	26.3889	membrane protein	probable secdf protein-export membrane protein;	crystal structure of secdf, a translocon-associated membrane protein,2 from thermus thrmophilus
PA2712	288	16	2nuu	F	4.6	14	226	78.4722	transport protein/signaling protein	ammonia channel;	regulating the escherichia coli ammonia channel: the2 crystal structure of the amtb-glnk complex
PA2712	288	17	2lp1	A	4.5	24	24	8.33333	membrane protein	c99;	the solution nmr structure of the transmembrane c-terminal domain of2 the amyloid precursor protein (c99)
PA2712	288	18	2xq2	A	3.7	9	189	65.625	transport protein	sodium/glucose cotransporter;	structure of the k294a mutant of vsglt
PA2712	288	19	1u7g	a	3.6	12	226	78.4722	transport protein	probable ammonium transporter;	crystal structure of ammonia channel amtb from e. coli
PA2712	288	20	1vf5	g	3.4	13	22	7.63889	photosynthesis	protein pet g;	crystal structure of cytochrome b6f complex from m.laminosus
PA2874	318	1	2kl6	A	94.7	12	72	22.6415	structural genomics, unknown function	uncharacterized protein;	solution nmr structure of the cardb domain of pf1109 from2 pyrococcus furiosus. northeast structural genomics3 consortium targe
PA2874	318	2	1l9m	B	87.9	14	71	22.327	transferase	protein-glutamine glutamyltransferase e3;	three-dimensional structure of the human transglutaminase 32 enzyme: binding of calcium ions change structure for3 activation
PA2874	318	3	2q3z	a	86.2	11	61	19.1824	transferase	transglutaminase 2;	transglutaminase 2 undergoes large conformational change upon2 activation
PA2874	318	4	1vjj	a	84.7	13	61	19.1824	transferase	protein-glutamine glutamyltransferase e;	structural basis for the coordinated regulation of transglutaminase 32 by guanine nucleotides and calcium/magnesium
PA2874	318	5	1g0d	a	81	15	61	19.1824	transferase	protein-glutamine gamma-glutamyltransferase;	crystal structure of red sea bream transglutaminase
PA2874	318	6	2e6j	A	76.6	10	58	18.239	structural genomics, unknown function	hydin protein;	solution structure of the c-terminal papd-like domain from2 human hydin protein
PA2874	318	7	2xzz	A	76	12	67	21.0692	transferase	protein-glutamine gamma-glutamyltransferase k;	crystal structure of the human transglutaminase 1 beta-barrel domain
PA2874	318	8	1ex0	a	73.9	7	67	21.0692	transferase	coagulation factor xiii a chain;	human factor xiii, mutant w279f zymogen
PA2874	318	9	4fxk	B	72.9	13	70	22.0126	immune system	complement c4-a alpha chain;	human complement c4
PA2874	318	10	1vjj	a	70.4	10	67	21.0692	transferase	protein-glutamine glutamyltransferase e;	structural basis for the coordinated regulation of transglutaminase 32 by guanine nucleotides and calcium/magnesium
PA2874	318	11	1ex0	a	69.4	8	62	19.4969	transferase	coagulation factor xiii a chain;	human factor xiii, mutant w279f zymogen
PA2874	318	12	1g0d	a	68.4	13	67	21.0692	transferase	protein-glutamine gamma-glutamyltransferase;	crystal structure of red sea bream transglutaminase
PA2874	318	13	2l0d	A	66.7	8	75	23.5849	cell adhesion	cell surface protein;	solution nmr structure of putative cell surface protein ma_4588 (272-2 376 domain) from methanosarcina acetivorans, northeast s
PA2874	318	14	2a74	B	62.2	13	70	22.0126	immune system	complement component c3c;	human complement component c3c
PA2874	318	15	2ys4	A	60.2	3	58	18.239	structural genomics, unknown function	hydrocephalus-inducing protein homolog;	solution structure of the n-terminal papd-like domain of2 hydin protein from human
PA2874	318	16	4rtd	A	58.9	14	79	24.8428	lipid binding protein	uncharacterized lipoprotein yfhm;	escherichia coli alpha-2-macroglobulin activated by porcine elastase
PA2874	318	17	1w8o	a	53.6	12	58	18.239	hydrolase	bacterial sialidase;	contribution of the active site aspartic acid to catalysis2 in the bacterial neuraminidase from micromonospora3 viridifaciens
PA2874	318	18	3hs0	B	51.2	15	101	31.761	immune system	cobra venom factor;	cobra venom factor (cvf) in complex with human factor b
PA2874	318	19	2q3z	a	49.3	12	67	21.0692	transferase	transglutaminase 2;	transglutaminase 2 undergoes large conformational change upon2 activation
PA2874	318	20	3isw	A	48.1	18	81	25.4717	structural protein	filamin-a;	crystal structure of filamin-a immunoglobulin-like repeat 21 bound to2 an n-terminal peptide of cftr
PA2992	76	1	1vf5	E	79	24	24	31.5789	photosynthesis	protein pet l;	crystal structure of cytochrome b6f complex from m.laminosus
PA2992	76	2	1vf5	R	73	24	24	31.5789	photosynthesis	protein pet l;	crystal structure of cytochrome b6f complex from m.laminosus
PA2992	76	3	2e76	E	72.2	24	24	31.5789	photosynthesis	cytochrome b6-f complex subunit 6;	crystal structure of the cytochrome b6f complex with tridecyl-2 stigmatellin (tds) from m.laminosus
PA2992	76	4	4h0l	E	72.2	24	24	31.5789	photosynthesis	cytochrome b6-f complex subunit 6;	cytochrome b6f complex crystal structure from mastigocladus laminosus2 with n-side inhibitor nqno
PA2992	76	5	2e74	e	72.2	24	24	31.5789	photosynthesis	cytochrome b6-f complex subunit 6;	crystal structure of the cytochrome b6f complex from m.laminosus
PA2992	76	6	4h13	E	72.2	24	24	31.5789	photosynthesis	cytochrome b6-f complex subunit 6;	crystal structure of the cytochrome b6f complex from mastigocladus2 laminosus with tds
PA2992	76	7	2e75	E	72.2	24	24	31.5789	photosynthesis	cytochrome b6-f complex subunit 6;	crystal structure of the cytochrome b6f complex with 2-nonyl-4-2 hydroxyquinoline n-oxide (nqno) from m.laminosus
PA2992	76	8	2e74	E	72.2	24	24	31.5789	photosynthesis	cytochrome b6-f complex subunit 6;	crystal structure of the cytochrome b6f complex from m.laminosus
PA2992	76	9	2n2a	A	70	32	21	27.6316	membrane protein	receptor tyrosine-protein kinase erbb-2;	spatial structure of her2/erbb2 dimeric transmembrane domain in the2 presence of cytoplasmic juxtamembrane domains
PA2992	76	10	2m20	B	68.5	36	24	31.5789	signaling protein	epidermal growth factor receptor;	egfr transmembrane - juxtamembrane (tm-jm) segment in bicelles: md2 guided nmr refined structure.
PA2992	76	11	2lcx	B	68.4	32	21	27.6316	transferase	receptor tyrosine-protein kinase erbb-4;	spatial structure of the erbb4 dimeric tm domain
PA2992	76	12	2l2t	A	68.2	32	21	27.6316	membrane protein	receptor tyrosine-protein kinase erbb-4;	solution nmr structure of the erbb4 dimeric membrane domain
PA2992	76	13	4i7z	E	65.5	25	23	30.2632	photosynthesis	cytochrome b6-f complex subunit 6;	crystal structure of cytochrome b6f in dopg, with disordered rieske2 iron-sulfur protein soluble domain
PA2992	76	14	4pv1	E	65.5	25	23	30.2632	electron transport/inhibitor	cytochrome b6-f complex subunit 6;	cytochrome b6f structure from m. laminosus with the quinone analog2 inhibitor stigmatellin
PA2992	76	15	2zt9	E	54.8	21	23	30.2632	photosynthesis	cytochrome b6-f complex subunit 6;	crystal structure of the cytochrome b6f complex from nostoc sp. pcc2 7120
PA2992	76	16	4h44	E	54.8	21	23	30.2632	photosynthesis	cytochrome b6-f complex subunit 6;	2.70 a cytochrome b6f complex structure from nostoc pcc 7120
PA2992	76	17	4ogq	E	54.8	21	23	30.2632	electron transport	cytochrome b6-f complex subunit 6;	internal lipid architecture of the hetero-oligomeric cytochrome b6f2 complex
PA2992	76	18	2d2c	E	43.9	24	24	31.5789	photosynthesis	cytochrome b6-f complex subunit vi;	crystal structure of cytochrome b6f complex with dbmib from m.2 laminosus
PA2992	76	19	2d2c	R	43.3	24	24	31.5789	photosynthesis	cytochrome b6-f complex subunit vi;	crystal structure of cytochrome b6f complex with dbmib from m.2 laminosus
PA2992	76	20	3ghn	A	28.6	39	27	35.5263	hydrolase	a disintegrin and metalloproteinase with thrombospondin	crystal structure of the exosite-containing fragment of human adamts132 (form-2)
PA2346	412	1	2z1q	A	100	19	392	95.1456	oxidoreductase	acyl-coa dehydrogenase;	crystal structure of acyl coa dehydrogenase
PA2346	412	2	2ix5	A	100	16	391	94.9029	oxidoreductase	acyl-coenzyme a oxidase 4, peroxisomal;	short chain specific acyl-coa oxidase from arabidopsis2 thaliana, acx4 in complex with acetoacetyl-coa
PA2346	412	3	4doy	E	100	30	378	91.7476	oxidoreductase	dibenzothiophene desulfurization enzyme c;	crystal structure of dibenzothiophene desulfurization enzyme c
PA2346	412	4	3owa	C	100	17	388	94.1748	oxidoreductase	acyl-coa dehydrogenase;	crystal structure of acyl-coa dehydrogenase complexed with fad from2 bacillus anthracis
PA2346	412	5	1siq	A	100	18	399	96.8447	oxidoreductase	glutaryl-coa dehydrogenase;	the crystal structure and mechanism of human glutaryl-coa2 dehydrogenase
PA2346	412	6	3eom	D	100	21	397	96.3592	oxidoreductase	glutaryl-coa dehydrogenase;	2.4 a crystal structure of native glutaryl-coa dehydrogenase from2 burkholderia pseudomallei
PA2346	412	7	2uxw	A	100	17	392	95.1456	oxidoreductase	very-long-chain specific acyl-coa dehydrogenase;	crystal structure of human very long chain acyl-coa2 dehydrogenase (acadvl)
PA2346	412	8	1rx0	B	100	18	383	92.9612	oxidoreductase	acyl-coa dehydrogenase family member 8,	crystal structure of isobutyryl-coa dehydrogenase complexed2 with substrate/ligand.
PA2346	412	9	2a1t	C	100	17	386	93.6893	oxidoreductase/electron transport	acyl-coa dehydrogenase, medium-chain specific,	structure of the human mcad:etf e165betaa complex
PA2346	412	10	3swo	A	100	16	393	95.3883	oxidoreductase	glutaryl-coa dehydrogenase;	crystal structure of a glutaryl-coa dehydrogenase from mycobacterium2 smegmatis in complex with fadh2
PA2346	412	11	2pg0	B	100	15	378	91.7476	oxidoreductase	acyl-coa dehydrogenase;	crystal structure of acyl-coa dehydrogenase from geobacillus2 kaustophilus
PA2346	412	12	5ahs	B	100	20	388	94.1748	oxidoreductase	acyl-coa dehydrogenase;	3-sulfinopropionyl-coenzyme a (3sp-coa) desulfinase from2 advenella mimgardefordensis dpn7t: holo crystal structure3 with the s
PA2346	412	13	3nf4	B	100	18	385	93.4466	oxidoreductase	acyl-coa dehydrogenase;	crystal structure of acyl-coa dehydrogenase from mycobacterium2 thermoresistibile bound to flavin adenine dinucleotide
PA2346	412	14	3sf6	A	100	17	391	94.9029	oxidoreductase	glutaryl-coa dehydrogenase;	crystal structure of glutaryl-coa dehydrogenase from mycobacterium2 smegmatis
PA2346	412	15	1egc	B	100	17	385	93.4466	electron transfer	medium chain acyl-coa dehydrogenase;	structure of t255e, e376g mutant of human medium chain acyl-2 coa dehydrogenase complexed with octanoyl-coa
PA2346	412	16	1ivh	D	100	18	397	96.3592	oxidoreductase	isovaleryl-coa dehydrogenase;	structure of human isovaleryl-coa dehydrogenase at 2.62 angstroms resolution: structural basis for substrate3 specificity
PA2346	412	17	4irn	F	100	18	382	92.7184	oxidoreductase	prolyl-acp dehydrogenase;	crystal structure of the prolyl acyl carrier protein oxidase anab
PA2346	412	18	1ukw	A	100	23	385	93.4466	oxidoreductase	acyl-coa dehydrogenase;	crystal structure of medium-chain acyl-coa dehydrogenase2 from thermus thermophilus hb8
PA2346	412	19	3oib	B	100	17	380	92.233	oxidoreductase	acyl-coa dehydrogenase;	crystal structure of a putative acyl-coa dehydrogenase from2 mycobacterium smegmatis, iodide soak
PA2346	412	20	4n5f	A	100	21	383	92.9612	oxidoreductase	putative acyl-coa dehydrogenase;	crystal structure of a putative acyl-coa dehydrogenase with bound2 fadh2 from burkholderia cenocepacia j2315
PA2651	353	1	3x0u	B	43.1	16	30	8.49858	toxin	uncharacterized protein;	crystal structure of pirb
PA2651	353	2	4p6v	B	40.4	14	56	15.864	oxidoreductase	na(+)-translocating nadh-quinone reductase subunit b;	crystal structure of the na+-translocating nadh: ubiquinone2 oxidoreductase from vibrio cholerae
PA2651	353	3	5c76	D	27.9	11	209	59.2068	transport protein	wlab protein;	atp-driven lipid-linked oligosaccharide flippase pglk in apo-inward2 facing state (2)
PA2651	353	4	3rlb	A	18.2	18	108	30.5949	thiamine-binding protein	thit;	crystal structure at 2.0 a of the s-component for thiamin from an ecf-2 type abc transporter
PA2651	353	5	4b19	A	16.5	21	23	6.51558	toxin	pepa1;	s. aureus pepa1 nmr structure
PA2651	353	6	5iws	A	15.2	14	72	20.3966	transferase	protein-n(pi)-phosphohistidine-sugar phosphotransferase	crystal structure of the transporter malt, the eiic domain from the2 maltose-specific phosphotransferase system
PA2651	353	7	1ppj	c	13.5	16	68	19.2635	oxidoreductase	cytochrome b;	bovine cytochrome bc1 complex with stigmatellin and antimycin
PA2651	353	8	5mkk	A	13.4	10	285	80.7365	transport protein	multidrug resistance abc transporter atp-binding and	crystal structure of the heterodimeric abc transporter tmrab, a2 homolog of the antigen translocation complex tap
PA2651	353	9	2lcy	A	10.9	33	8	2.26629	viral protein	virion spike glycoprotein;	nmr structure of the complete internal fusion loop from ebolavirus gp22 at ph 5.5
PA2651	353	10	4yzf	A	10.2	10	80	22.6629	immune system	band 3 anion transport protein;	crystal structure of the anion exchanger domain of human erythrocyte2 band 3
PA2651	353	11	1kkx	a	9.9	9	53	15.0142	dna binding protein	transcription regulatory protein adr6;	solution structure of the dna-binding domain of adr6
PA2651	353	12	4aa3	A	8.7	14	211	59.7734	transport protein	atp-binding cassette sub-family b member 10,	structure of the human mitochondrial abc transporter,2 abcb10 (plate form)
PA2651	353	13	1bcc	c	8.6	13	67	18.9802	oxidoreductase	ubiquinol cytochrome c oxidoreductase;	cytochrome bc1 complex from chicken
PA2651	353	14	4tkr	B	8.4	16	108	30.5949	membrane protein	thiamine transporter thia;	native-sad phasing for thit from listeria monocytogenes serovar.
PA2651	353	15	4mnd	A	8.1	13	83	23.5127	transferase	ctp l-myo-inositol-1-phosphate cytidylyltransferase/cdp-l-	crystal structure of archaeoglobus fulgidus ipct-dipps bifunctional2 membrane protein
PA2651	353	16	2oar	A	7.8	15	54	15.2975	membrane protein	large-conductance mechanosensitive channel;	mechanosensitive channel of large conductance (mscl)
PA2651	353	17	3cwb	C	7.7	13	68	19.2635	oxidoreductase	cytochrome b;	chicken cytochrome bc1 complex inhibited by an iodinated analogue of2 the polyketide crocacin-d
PA2651	353	18	3cx5	c	7.3	13	53	15.0142	oxidoreductase	cytochrome b;	structure of complex iii with bound cytochrome c in reduced state and2 definition of a minimal core interface for electron tran
PA2651	353	19	3csy	J	7.3	33	8	2.26629	immune system/viral protein	envelope glycoprotein gp2;	crystal structure of the trimeric prefusion ebola virus glycoprotein2 in complex with a neutralizing antibody from a human surv
PA2651	353	20	2e74	a	7	11	53	15.0142	photosynthesis	cytochrome b6;	crystal structure of the cytochrome b6f complex from m.laminosus
PA2750	173	1	3bdl	A	100	19	143	82.659	hydrolase	staphylococcal nuclease domain-containing	crystal structure of a truncated human tudor-sn
PA2750	173	2	4qmg	D	100	20	147	84.9711	transcription	staphylococcal nuclease domain-containing protein 1;	the structure of mtdh-snd1 complex reveals novel cancer-promoting2 interactions
PA2750	173	3	1tt2	a	100	22	132	76.3006	hydrolase	thermonuclease;	cryogenic crystal structure of staphylococcal nuclease variant2 truncated delta+phs i92k
PA2750	173	4	1sno	a	100	21	131	75.7225	hydrolase	staphylococcal nuclease;	protein stability in staphylococcal nuclease
PA2750	173	5	1rkn	a	99.9	20	108	62.4277	hydrolase	thermonuclease;	solution structure of 1-110 fragment of staphylococcal2 nuclease with g88w mutation
PA2750	173	6	2sob	a	99.8	20	101	58.3815	hydrolase (phosphoric diester)	staphylococcal nuclease;	sn-ob, ob-fold sub-domain of staphylococcal nuclease, nmr,2 10 structures
PA2750	173	7	2wac	A	99.3	21	134	77.4566	splicing	cg7008-pa;	extended tudor domain of drosophila melanogaster tudor-sn (2 p100)
PA2750	173	8	2o4x	A	99.3	17	134	77.4566	hydrolase	staphylococcal nuclease domain-containing	crystal structure of human p100 tudor domain
PA2750	173	9	4b9x	A	98	14	100	57.8035	replication	tudor domain-containing protein 1;	structure of extended tudor domain td3 from mouse tdrd1
PA2750	173	10	4b9w	B	97.8	14	100	57.8035	replication	tudor domain-containing protein 1;	structure of extended tudor domain td3 from mouse tdrd1 in2 complex with mili peptide containing dimethylarginine 45.
PA2750	173	11	5m9n	A	97.8	18	101	58.3815	structural protein	tudor domain-containing protein 1;	crystal structure of human tdrd1 extended tudor domain in complex with2 a symmetrically dimethylated e2f peptide
PA2750	173	12	5j39	B	97	19	100	57.8035	transcription	tudor and kh domain-containing protein;	crystal structure of the extended tudor domain from tdrd2
PA2750	173	13	4q5y	A	96.1	11	95	54.9133	transcription	maternal protein tudor;	crystal structure of extended-tudor 10-11 of drosophila melanogaster
PA2750	173	14	3nth	A	94.4	9	95	54.9133	transcription	maternal protein tudor;	crystal structure of tudor and aubergine [r13(me2s)] complex
PA2750	173	15	2khs	B	72.7	16	30	17.341	hydrolase	nuclease;	solution structure of snase121:snase(111-143) complex
PA2750	173	16	1cz5	A	48.8	10	50	28.9017	hydrolase	vcp-like atpase;	nmr structure of vat-n: the n-terminal domain of vat (vcp-2 like atpase of thermoplasma)
PA2750	173	17	4v19	4	42	17	17	9.82659	ribosome	mitoribosomal protein bl31m, mrpl55;	structure of the large subunit of the mammalian2 mitochondrial ribosome, part 1 of 2
PA2750	173	18	4gop	X	34.5	14	29	16.763	dna binding protein/dna	putative uncharacterized protein;	structure and conformational change of a replication protein a2 heterotrimer bound to ssdna
PA2750	173	19	2mc7	A	29.6	53	14	8.09249	membrane protein	regulatory peptide;	structure of salmonella mgtr
PA2750	173	20	3qii	A	28.9	12	33	19.0751	transcription regulator	phd finger protein 20;	crystal structure of tudor domain 2 of human phd finger protein 20
PA2146	56	1	1uj8	a	18.1	45	10	17.8571	structural genomics, unknown function	hypothetical protein yfhj;	structures of orf3 in two crystal forms, a member of isc2 machinery of e. coli involved in the assembly of iron-3 sulfur cluste
PA2146	56	2	5mg3	G	10.6	57	6	10.7143	chaperone	protein-export membrane protein secg;	em fitted model of bacterial holo-translocon
PA2146	56	3	2qe6	B	5.2	50	15	26.7857	transferase	uncharacterized protein tfu_2867;	crystal structure of a putative methyltransferase (tfu_2867) from2 thermobifida fusca yx at 1.95 a resolution
PA2146	56	4	3ch0	A	4.7	26	22	39.2857	hydrolase	glycerophosphodiester phosphodiesterase;	crystal structure of glycerophosphoryl diester phosphodiesterase2 (yp_677622.1) from cytophaga hutchinsonii atcc 33406 at 1.50
PA2146	56	5	1whg	a	4.5	21	18	32.1429	chaperone	tubulin specific chaperone b;	solution structure of the cap-gly domain in mouse tubulin2 specific chaperone b
PA2146	56	6	1o1z	a	4.3	22	22	39.2857	hydrolase	glycerophosphodiester phosphodiesterase;	crystal structure of glycerophosphodiester phosphodiesterase (gdpd)2 (tm1621) from thermotoga maritima at 1.60 a resolution
PA2146	56	7	1zcc	a	3	22	22	39.2857	hydrolase	glycerophosphodiester phosphodiesterase;	crystal structure of glycerophosphodiester phosphodiesterase from2 agrobacterium tumefaciens str.c58
PA2146	56	8	2pz0	B	3	26	22	39.2857	hydrolase	glycerophosphoryl diester phosphodiesterase;	crystal structure of glycerophosphodiester phosphodiesterase (gdpd)2 from t. tengcongensis
PA2146	56	9	5ks5	A	2.9	38	12	21.4286	transferase	eukaryotic elongation factor 2 kinase;	structure of the c-terminal helical repeat domain of elongation factor2 2 kinase
PA2146	56	10	1bh0	A	2.7	44	8	14.2857	synthetic hormone	glucagon;	structure of a glucagon analog
PA2146	56	11	3i10	A	2.6	17	22	39.2857	hydrolase	putative glycerophosphoryl diester phosphodiesterase;	crystal structure of putative glycerophosphoryl diester2 phosphodiesterase (np_812074.1) from bacteroides thetaiotaomicron3 vpi
PA2146	56	12	1oy2	a	2.5	44	17	30.3571	signaling protein	shc transforming protein;	coupling of folding and binding in the ptb domain of the2 signaling protein shc
PA2146	56	13	4r7o	E	2.5	26	22	39.2857	hydrolase	glycerophosphoryl diester phosphodiesterase, putative;	crystal structure of putative glycerophosphoryl diester2 phosphodiesterasefrom bacillus anthraci
PA2146	56	14	2lzo	A	2.3	45	10	17.8571	toxin	ugtx;	spatial structure of pi-anmtx ugr 9a-1
PA2146	56	15	3mst	A	2.3	50	9	16.0714	transport protein	putative nitrate transport protein;	crystal structure of a putative nitrate transport protein (tvn0104)2 from thermoplasma volcanium at 1.35 a resolution
PA2146	56	16	1g5a	a	2.3	63	7	12.5	transferase	amylosucrase;	amylosucrase from neisseria polysaccharea
PA2146	56	17	5t91	A	2.3	26	22	39.2857	hydrolase	glycerophosphoryl diester phosphodiesterase;	crystal structure of b. subtilis 168 glpq in complex with bicine
PA2146	56	18	1ydy	a	2	26	22	39.2857	hydrolase	glycerophosphoryl diester phosphodiesterase;	crystal structure of periplasmic glycerophosphodiester2 phosphodiesterase from escherichia coli
PA2146	56	19	1ydy	A	2	26	22	39.2857	hydrolase	glycerophosphoryl diester phosphodiesterase;	crystal structure of periplasmic glycerophosphodiester2 phosphodiesterase from escherichia coli
PA2146	56	20	3giw	A	1.9	25	15	26.7857	unknown function	protein of unknown function duf574;	crystal structure of a duf574 family protein (sav_2177) from2 streptomyces avermitilis ma-4680 at 1.45 a resolution
PA2484	205	1	2pbx	B	99.9	14	194	94.6341	transcription	hemagglutinin/protease regulatory protein;	vibrio cholerae hapr
PA2484	205	2	2i10	A	99.9	33	185	90.2439	transcription	putative tetr transcriptional regulator;	putative tetr transcriptional regulator from rhodococcus sp. rha1
PA2484	205	3	2g7s	A	99.9	16	189	92.1951	transcription	transcriptional regulator, tetr family;	the crystal structure of transcriptional regulator, tetr family, from2 agrobacterium tumefaciens
PA2484	205	4	3qbm	A	99.9	18	196	95.6098	transcription regulator	tetr transcriptional regulator;	crystal structure of a tetr transcriptional regulator (caur_2221) from2 chloroflexus aurantiacus j-10-fl at 1.80 a resolution
PA2484	205	5	3eup	A	99.9	13	199	97.0732	transcription regulator	transcriptional regulator, tetr family;	the crystal structure of the transcriptional regulator, tetr family2 from cytophaga hutchinsonii
PA2484	205	6	4yze	D	99.9	17	188	91.7073	transcription	hth-type transcriptional repressor nemr;	crystal structure of e.coli nemr reduced form
PA2484	205	7	2hyj	A	99.9	19	188	91.7073	transcription	putative tetr-family transcriptional regulator;	the crystal structure of a tetr-family transcriptional regulator from2 streptomyces coelicolor
PA2484	205	8	3bru	A	99.9	19	185	90.2439	transcription	regulatory protein, tetr family;	crystal structure of regulatory protein tetr from rhodobacter2 sphaeroides
PA2484	205	9	3e7q	B	99.9	15	202	98.5366	transcription regulator	transcriptional regulator;	the crystal structure of the putative transcriptional regulator from2 pseudomonas aeruginosa pao1
PA2484	205	10	2zb9	A	99.9	14	190	92.6829	transcription	putative transcriptional regulator;	crystal structure of tetr family transcription regulator2 sco0332
PA2484	205	11	2nx4	A	99.9	11	197	96.0976	structural genomics, unknown function	transcriptional regulator, tetr family protein;	the crystal structure of athe putative tetr-family transcriptional2 regulator rha06780 from rhodococcus sp. rha1.
PA2484	205	12	1rkt	A	99.9	16	194	94.6341	transcription	protein yfir;	crystal structure of yfir, a putative transcriptional regulator from2 bacillus subtilis
PA2484	205	13	3rd3	B	99.9	19	186	90.7317	transcription	probable transcriptional regulator;	structure of pseudomonas aeruginosa transcriptional regulator pa2196
PA2484	205	14	3dpj	B	99.9	16	195	95.122	dna binding protein	transcription regulator, tetr family;	the crystal structure of a tetr transcription regulator2 from silicibacter pomeroyi dss
PA2484	205	15	3knw	B	99.9	15	185	90.2439	transcription regulator	putative transcriptional regulator (tetr/acrr family);	crystal structure of a putative transcriptional regulator (tetr/acrr2 family member) from putative transcriptional regulator (t
PA2484	205	16	4ich	A	99.9	16	192	93.6585	transcription regulator	transcriptional regulator;	crystal structure of a putative tetr family transcriptional regulator2 from saccharomonospora viridis dsm 43017
PA2484	205	17	3g7r	B	99.9	14	197	96.0976	transcription regulator	putative transcriptional regulator;	crystal structure of sco4454, a tetr-family transcriptional2 regulator from streptomyces coelicolor
PA2484	205	18	3bcg	A	99.9	17	195	95.122	transcription regulator	hth-type transcriptional regulator acrr;	conformational changes of the acrr regulator reveal a2 mechanism of induction
PA2484	205	19	2uxo	B	99.9	13	195	95.122	transcription	hth-type transcriptional regulator ttgr;	ttgr in complex with tetracycline
PA2484	205	20	2iai	A	99.9	22	198	96.5854	structural genomics, unknown function	putative transcriptional regulator sco3833;	crystal structure of sco3833, a member of the tetr transcriptional2 regulator family from streptomyces coelicolor a3
PA2871	266	1	3rqb	B	100	22	260	97.7444	structural genomics, unknown function	uncharacterized protein;	crystal structure of conserved protein of unknown function with hot2 dog fold from alicyclobacillus acidocaldarius
PA2871	266	2	3bbj	A	100	18	261	98.1203	hydrolase	putative thioesterase ii;	crystal structure of a putative thioesterase ii (tfu_2367) from2 thermobifida fusca yx at 2.45 a resolution
PA2871	266	3	1c8u	A	100	21	261	98.1203	hydrolase	acyl-coa thioesterase ii;	crystal structure of the e.coli thioesterase ii, a2 homologue of the human nef-binding enzyme
PA2871	266	4	3rd7	A	100	19	261	98.1203	hydrolase	acyl-coa thioesterase;	crystal structure of acyl-coa thioesterase from mycobacterium avium
PA2871	266	5	4r9z	B	100	19	261	98.1203	hydrolase	uncharacterized protein;	mycobacterium avium subs paratuberculosis tesb protein map1729c
PA2871	266	6	3cjy	A	100	23	255	95.8647	hydrolase	putative thioesterase;	crystal structure of putative thioesterase (yp_496845.1) from2 novosphingobium aromaticivorans dsm 12444 at 1.70 a resolution
PA2871	266	7	1c8u	a	100	19	149	56.015	hydrolase	acyl-coa thioesterase ii;	crystal structure of the e.coli thioesterase ii, a2 homologue of the human nef-binding enzyme
PA2871	266	8	1c8u	a	99.9	24	107	40.2256	hydrolase	acyl-coa thioesterase ii;	crystal structure of the e.coli thioesterase ii, a2 homologue of the human nef-binding enzyme
PA2871	266	9	1tbu	a	99.9	21	98	36.8421	hydrolase	peroxisomal acyl-coenzyme a thioester hydrolase	crystal structure of n-terminal domain of yeast peroxisomal2 thioesterase-1
PA2871	266	10	2gvh	C	99.1	17	247	92.8571	hydrolase	agr_l_2016p;	crystal structure of acyl-coa hydrolase (15159470) from agrobacterium2 tumefaciens at 2.65 a resolution
PA2871	266	11	2pim	A	99	27	90	33.8346	hydrolase	phenylacetic acid degradation-related protein;	crystal structure of a putative thioesterase, phenylacetic acid2 degradation-related protein (reut_b4779) from ralstonia eutrop
PA2871	266	12	3b7k	A	99	14	241	90.6015	hydrolase	acyl-coenzyme a thioesterase 12;	human acyl-coenzyme a thioesterase 12
PA2871	266	13	1wlu	a	98.9	19	85	31.9549	structural genomics, unknown function	phenylacetic acid degradation protein paai;	crystal structure of tt0310 protein from thermus thermophilus hb8
PA2871	266	14	2qwz	B	98.8	20	99	37.218	hydrolase	phenylacetic acid degradation-related protein;	crystal structure of a putative thioesterase (tm1040_1390) from2 silicibacter sp. tm1040 at 2.15 a resolution
PA2871	266	15	4zv3	B	98.8	13	248	93.2331	hydrolase	cytosolic acyl coenzyme a thioester hydrolase;	crystal structure of the n- and c-terminal domains of mouse acyl-coa2 thioesterase 7
PA2871	266	16	1zki	a	98.8	22	85	31.9549	structural genomics, unknown function	hypothetical protein pa5202;	structure of conserved protein pa5202 from pseudomonas aeruginosa
PA2871	266	17	4rmm	A	98.7	19	100	37.594	unknown function	putative uncharacterized protein;	crystal structure of the q7nvp2_chrvo protein from chromobacterium2 violaceum. northeast structural genomics consortium target
PA2871	266	18	4i82	A	98.7	11	99	37.218	hydrolase	putative uncharacterized protein;	crystal structure of hypothetical thioesterase protein sp_1851 from2 streptococcus pneumoniae tigr4
PA2871	266	19	2hbo	a	98.7	14	87	32.7068	hydrolase	hypothetical protein (np_422103.1);	crystal structure of a thioesterase superfamily protein (cc_3309) from2 caulobacter vibrioides at 1.85 a resolution
PA2871	266	20	3f1t	B	98.7	19	80	30.0752	structural genomics, unknown function	uncharacterized protein q9i3c8_pseae;	crystal structure of the q9i3c8_pseae protein from pseudomonas2 aeruginosa. northeast structural genomics consortium target par
PA2437	347	1	3bk6	C	99.8	22	199	57.3487	membrane protein	ph stomatin;	crystal structure of a core domain of stomatin from2 pyrococcus horikoshii
PA2437	347	2	4fvj	B	99.5	23	158	45.5331	membrane protein	stomatin;	spfh domain of the mouse stomatin (crystal form 2)
PA2437	347	3	2rpb	A	99.4	30	155	44.6686	membrane protein	hypothetical membrane protein;	the solution structure of membrane protein
PA2437	347	4	1win	a	99.2	11	140	40.3458	cell adhesion	flotillin 2;	solution structure of the band 7 domain of the mouse2 flotillin 2 protein
PA2437	347	5	2zv4	O	98.2	17	280	80.6916	structural protein	major vault protein;	the structure of rat liver vault at 3.5 angstrom resolution
PA2437	347	6	2qzv	B	97	21	206	59.366	structural protein	major vault protein;	draft crystal structure of the vault shell at 9 angstroms2 resolution
PA2437	347	7	2kk7	A	90.8	21	38	10.951	hydrolase	v-type atp synthase subunit e;	nmr solution structure of the n terminal domain of subunit e2 (e1-52) of a1ao atp synthase from methanocaldococcus3 jannaschii
PA2437	347	8	3k5b	B	58.4	22	63	18.1556	hydrolase	v-type atp synthase, subunit (vapc-therm);	crystal structure of the peripheral stalk of thermus thermophilus h+-2 atpase/synthase
PA2437	347	9	3lw5	2	53.9	36	27	7.78098	photosynthesis	type ii chlorophyll a/b binding protein from photosystem i;	ent:residues 81-246;
PA2437	347	10	2wsf	2	51.5	36	27	7.78098	photosynthesis	type ii chlorophyll a/b binding protein from photosystem	improved model of plant photosystem i
PA2437	347	11	2o01	3	51.3	26	26	7.4928	photosynthesis	psi type iii chlorophyll a/b-binding protein;	the structure of a plant photosystem i supercomplex at 3.4 angstrom2 resolution
PA2437	347	12	3jcu	S	50.3	21	27	7.78098	membrane protein	chlorophyll a-b binding protein 26 kd (cp26);	cryo-em structure of spinach psii-lhcii supercomplex at 3.2 angstrom2 resolution
PA2437	347	13	2o01	4	43.6	24	28	8.06916	photosynthesis	psi light-harvesting antenna chlorophyll a/b-binding	the structure of a plant photosystem i supercomplex at 3.4 angstrom2 resolution
PA2437	347	14	1rwt	a	43.3	32	27	7.78098	photosynthesis	chlorophyll a-b binding protein, chloroplast;	crystal structure of spinach major light-harvesting complex at 2.722 angstrom resolution
PA2437	347	15	3pl9	A	42.2	21	27	7.78098	photosynthesis	chlorophyll a-b binding protein;	crystal structure of spinach minor light-harvesting complex cp29 at2 2.80 angstrom resolution
PA2437	347	16	2k6i	A	38	24	40	11.5274	structural protein	uncharacterized protein mj0223;	the domain features of the peripheral stalk subunit h of the2 methanogenic a1ao atp synthase and the nmr solution3 structure of
PA2437	347	17	1y4c	A	35.3	20	152	43.804	de novo protein	maltose binding protein fused with designed	designed helical protein fusion mbp
PA2437	347	18	3a0h	L	34.2	35	16	4.61095	electron transport	photosystem ii reaction center protein l;	crystal structure of i-substituted photosystem ii complex
PA2437	347	19	3a0h	l	34.2	35	16	4.61095	electron transport	photosystem ii reaction center protein l;	crystal structure of i-substituted photosystem ii complex
PA2437	347	20	4dl0	G	33.7	14	79	22.7666	hydrolase	v-type proton atpase subunit g;	crystal structure of the heterotrimeric egchead peripheral stalk2 complex of the yeast vacuolar atpase
PA3003	210	1	2xg8	D	92.4	37	18	8.57143	transcription	pipx;	structural basis of gene regulation by protein pii: the2 crystal complex of pii and pipx from synechococcus3 elongatus pcc 7942
PA3003	210	2	3n5b	B	91.8	37	18	8.57143	transcription regulator	asr0485 protein;	the complex of pii and pipx from anabaena
PA3003	210	3	2laz	A	27.9	13	14	6.66667	signaling protein/transcription	e3 ubiquitin-protein ligase smurf1;	structure of the first ww domain of human smurf1 in complex with a2 mono-phosphorylated human smad1 derived peptide
PA3003	210	4	2lb0	A	27.8	13	14	6.66667	signaling protein/transcription	e3 ubiquitin-protein ligase smurf1;	structure of the first ww domain of human smurf1 in complex with a di-2 phosphorylated human smad1 derived peptide
PA3003	210	5	2kq0	A	27.1	27	14	6.66667	ligase	e3 ubiquitin-protein ligase nedd4;	human nedd4 3rd ww domain complex with ebola zaire virus matrix2 protein vp40 derived peptide ilptappeymea
PA3003	210	6	1yiu	A	26.9	20	14	6.66667	ligase	itchy e3 ubiquitin protein ligase;	itch e3 ubiquitin ligase ww3 domain
PA3003	210	7	2l4j	A	25.2	27	14	6.66667	transcription	yes-associated protein 2 (yap2);	yap ww2
PA3003	210	8	1xe7	a	24.9	24	25	11.9048	structural genomics, unknown function	hypothetical 22.5 kda protein in tub1-cpr3	crystal structure of the yml079w protein from saccharomyces2 cerevisiae reveals a new sequence family of the jelly roll3 fold
PA3003	210	9	5c77	B	23.2	18	16	7.61905	transferase	protein arginine n-methyltransferase sfm1;	a novel protein arginine methyltransferase
PA3003	210	10	2ysf	A	22.8	20	14	6.66667	protein binding	e3 ubiquitin-protein ligase itchy homolog;	solution structure of the fourth ww domain from the human2 e3 ubiquitin-protein ligase itchy homolog, itch
PA3003	210	11	2jmf	a	22.6	27	14	6.66667	ligase/signaling protein	e3 ubiquitin-protein ligase suppressor of deltex;	solution structure of the su(dx) ww4- notch py peptide2 complex
PA3003	210	12	1k9r	a	22.3	20	14	6.66667	structural protein	65 kda yes-associated protein;	yap65 ww domain complexed to acetyl-plppy
PA3003	210	13	2ysg	A	21.7	13	14	6.66667	protein binding	syntaxin-binding protein 4;	solution structure of the ww domain from the human syntaxin-2 binding protein 4
PA3003	210	14	1i5h	w	21.7	13	14	6.66667	ligase	ubiquitin ligase nedd4;	solution structure of the rnedd4 wwiii domain-renac bp22 peptide complex
PA3003	210	15	1e0m	A	21.1	27	14	6.66667	de novo protein	wwprototype;	prototype ww domain
PA3003	210	16	1wr7	A	20.6	27	14	6.66667	ligase	nedd4-2;	solution structure of the third ww domain of nedd4-2
PA3003	210	17	1ymz	A	20.5	13	14	6.66667	unknown function	cc45;	cc45, an artificial ww domain designed using statistical2 coupling analysis
PA3003	210	18	2jmf	A	19.1	27	14	6.66667	ligase/signaling protein	e3 ubiquitin-protein ligase suppressor of deltex;	solution structure of the su(dx) ww4- notch py peptide2 complex
PA3003	210	19	2law	A	18.7	27	14	6.66667	signaling protein/transcription	yorkie homolog;	structure of the second ww domain from human yap in complex with a2 human smad1 derived peptide
PA3003	210	20	2djy	A	18.5	20	14	6.66667	ligase/signaling protein	smad ubiquitination regulatory factor 2;	solution structure of smurf2 ww3 domain-smad7 py peptide2 complex
PA3048	726	1	3v8v	B	100	49	720	99.1736	transferase	ribosomal rna large subunit methyltransferase l;	crystal structure of bifunctional methyltransferase ycby (rlmlk) from2 escherichia coli, sam binding
PA3048	726	2	3k0b	A	100	32	382	52.6171	structural genomics, unknown function	predicted n6-adenine-specific dna methylase;	crystal structure of a predicted n6-adenine-specific dna methylase2 from listeria monocytogenes str. 4b f2365
PA3048	726	3	3ldu	A	100	28	381	52.4793	transferase	putative methylase;	the crystal structure of a possible methylase from2 clostridium difficile 630.
PA3048	726	4	3ldg	A	100	32	383	52.7548	transferase	putative uncharacterized protein smu.472;	crystal structure of smu.472, a putative methyltransferase complexed2 with sah
PA3048	726	5	3tm4	A	100	28	382	52.6171	transferase	trna (guanine n2-)-methyltransferase trm14;	crystal structure of trm14 from pyrococcus furiosus in complex with s-2 adenosylmethionine
PA3048	726	6	3vse	A	100	26	300	41.3223	transferase	putative uncharacterized protein;	crystal structure of methyltransferase
PA3048	726	7	2b78	A	100	28	306	42.1488	structural genomics, unknown function	hypothetical protein smu.776;	a putative sam-dependent methyltransferase from2 streptococcus mutans
PA3048	726	8	2b78	a	100	28	306	42.1488	structural genomics, unknown function	hypothetical protein smu.776;	a putative sam-dependent methyltransferase from2 streptococcus mutans
PA3048	726	9	3c0k	B	100	26	298	41.0468	transferase	upf0064 protein yccw;	crystal structure of a ribosomal rna methyltranferase
PA3048	726	10	1wxx	a	100	26	296	40.7713	transferase	hypothetical protein ttha1280;	crystal structure of tt1595, a putative sam-dependent2 methyltransferase from thermus thermophillus hb8
PA3048	726	11	2as0	A	100	24	297	40.9091	transferase	hypothetical protein ph1915;	crystal structure of ph1915 (apc 5817): a hypothetical rna2 methyltransferase
PA3048	726	12	2as0	a	100	25	298	41.0468	transferase	hypothetical protein ph1915;	crystal structure of ph1915 (apc 5817): a hypothetical rna2 methyltransferase
PA3048	726	13	3tma	A	100	24	380	52.3416	transferase	methyltransferase;	crystal structure of trmn from thermus thermophilus
PA3048	726	14	4dmg	A	100	24	299	41.1846	transferase	putative uncharacterized protein ttha1493;	thermus thermophilus m5c1942 methyltransferase rlmo
PA3048	726	15	1wxw	A	100	26	295	40.6336	transferase	hypothetical protein ttha1280;	crystal structure of tt1595, a putative sam-dependent2 methyltransferase from thermus thermophillus hb8
PA3048	726	16	1o9g	a	100	15	228	31.405	transferase	rrna methyltransferase;	rrna methyltransferase avira from streptomyces2 viridochromogenes at 1.5a
PA3048	726	17	2igt	a	100	23	244	33.6088	transferase	sam dependent methyltransferase;	crystal structure of the sam dependent methyltransferase from2 agrobacterium tumefaciens
PA3048	726	18	5e72	A	100	19	378	52.0661	transferase	n2, n2-dimethylguanosine trna methyltransferase;	crystal structure of the archaeal trna m2g/m22g10 methyltransferase2 (atrm11) in complex with s-adenosyl-l-methionine (sam) fro
PA3048	726	19	2yx1	A	100	16	264	36.3636	transferase	hypothetical protein mj0883;	crystal structure of m.jannaschii trna m1g37 methyltransferase
PA3048	726	20	2frn	a	99.9	15	235	32.3691	structural genomics, unknown function	hypothetical protein ph0793;	crystal structure of protein ph0793 from pyrococcus2 horikoshii
PA2173	117	1	2qpv	a	98.4	14	34	29.0598	structural genomics, unknown function	uncharacterized protein atu1531;	crystal structure of uncharacterized protein atu1531
PA2173	117	2	4xrw	A	87.5	9	32	27.3504	lyase	bexl;	crystal structure of the di-domain aro/cyc bexl from the be-7585a2 biosynthetic pathway
PA2173	117	3	2pcs	a	87	11	34	29.0598	structural genomics, unknown function	conserved protein;	crystal structure of conserved protein from geobacillus kaustophilus
PA2173	117	4	2d4r	a	85.2	15	32	27.3504	structural genomics, unknown function	hypothetical protein ttha0849;	crystal structure of ttha0849 from thermus thermophilus hb8
PA2173	117	5	2mpn	A	83.4	23	60	51.2821	membrane protein	inner membrane protein ygap;	3d nmr structure of the transmembrane domain of the full-length inner2 membrane protein ygap from escherichia coli
PA2173	117	6	2mpn	B	81.9	23	60	51.2821	membrane protein	inner membrane protein ygap;	3d nmr structure of the transmembrane domain of the full-length inner2 membrane protein ygap from escherichia coli
PA2173	117	7	3p9v	A	72.9	9	32	27.3504	structural genomics, unknown function	uncharacterized protein;	high resolution crystal structure of protein maqu_3174 from2 marinobacter aquaeolei, northeast structural genomics consortium3
PA2173	117	8	2kf2	A	71.6	9	42	35.8974	structural genomics, unknown function	putative polyketide cyclase;	solution nmr structure of of streptomyces coelicolor2 polyketide cyclase sco5315. northeast structural genomics3 consortium tar
PA2173	117	9	2rer	a	64.2	12	32	27.3504	biosynthetic protein	multifunctional cyclase-dehydratase-3-o-methyl	crystal structure of the aromatase/cyclase domain of tcmn2 from streptomyces glaucescens
PA2173	117	10	2ns9	a	64	12	32	27.3504	structural genomics, unknown function	hypothetical protein ape2225;	crystal structure of protein ape2225 from aeropyrum pernix k1, pfam2 coxg
PA2173	117	11	2kcz	A	60.5	18	32	27.3504	structural genomics, unknown function	uncharacterized protein dr_a0006;	solution nmr structure of the c-terminal domain of protein2 dr_a0006 from deinococcus radiodurans. northeast3 structural genomi
PA2173	117	12	3tfz	B	58.6	6	32	27.3504	biosynthetic protein	cyclase;	crystal structure of zhui aromatase/cyclase from streptomcyes sp.2 r1128
PA2173	117	13	5ire	A	48.4	26	33	28.2051	virus	e protein;	the cryo-em structure of zika virus
PA2173	117	14	4xrt	B	46.4	6	32	27.3504	lyase	stfq aromatase/cyclase;	crystal structure of the di-domain aro/cyc stfq from the steffimycin2 biosynthetic pathway
PA2173	117	15	1p58	C	32.7	16	37	31.6239	virus	major envelope protein e;	complex organization of dengue virus membrane proteins as revealed by2 9.5 angstrom cryo-em reconstruction
PA2173	117	16	1m7l	A	32.1	35	19	16.2393	sugar binding protein	pulmonary surfactant-associated protein d;	solution structure of the coiled-coil trimerization domain2 from lung surfactant protein d
PA2173	117	17	1t17	a	31.1	12	32	27.3504	structural genomics, unknown function	conserved hypothetical protein;	solution structure of the 18 kda protein cc1736 from caulobacter2 crescentus: the northeast structural genomics consortium targ
PA2173	117	18	4n0g	C	27.4	3	32	27.3504	hydrolase/receptor	abscisic acid receptor pyl13;	crystal structure of pyl13-pp2ca complex
PA2173	117	19	4yh8	B	26	13	22	18.8034	splicing	splicing factor u2af 59 kda subunit;	structure of yeast u2af complex
PA2173	117	20	4jhd	F	24.4	38	23	19.6581	structural protein/protein binding	protein cordon-bleu;	crystal structure of an actin dimer in complex with the actin2 nucleator cordon-bleu
PA2439	667	1	3bk6	C	99.9	19	206	30.8846	membrane protein	ph stomatin;	crystal structure of a core domain of stomatin from2 pyrococcus horikoshii
PA2439	667	2	2rpb	A	99.5	20	117	17.5412	membrane protein	hypothetical membrane protein;	the solution structure of membrane protein
PA2439	667	3	4fvj	B	99.5	17	115	17.2414	membrane protein	stomatin;	spfh domain of the mouse stomatin (crystal form 2)
PA2439	667	4	1win	a	99.5	12	119	17.8411	cell adhesion	flotillin 2;	solution structure of the band 7 domain of the mouse2 flotillin 2 protein
PA2439	667	5	2zv4	O	97.1	12	187	28.036	structural protein	major vault protein;	the structure of rat liver vault at 3.5 angstrom resolution
PA2439	667	6	2qzv	B	89.2	14	171	25.6372	structural protein	major vault protein;	draft crystal structure of the vault shell at 9 angstroms2 resolution
PA2439	667	7	2kk7	A	74	15	38	5.69715	hydrolase	v-type atp synthase subunit e;	nmr solution structure of the n terminal domain of subunit e2 (e1-52) of a1ao atp synthase from methanocaldococcus3 jannaschii
PA2439	667	8	1l2p	a	69.3	24	59	8.84558	hydrolase	atp synthase b chain;	atp synthase b subunit dimerization domain
PA2439	667	9	4l6r	A	64.9	20	65	9.74513	membrane protein	soluble cytochrome b562 and glucagon receptor chimera;	structure of the class b human glucagon g protein coupled receptor
PA2439	667	10	2k88	A	55.1	17	41	6.14693	hydrolase	vacuolar proton pump subunit g;	association of subunit d (vma6p) and e (vma4p) with g2 (vma10p) and the nmr solution structure of subunit g (g1-3 59) of the sa
PA2439	667	11	3k5b	B	38.9	18	60	8.9955	hydrolase	v-type atp synthase, subunit (vapc-therm);	crystal structure of the peripheral stalk of thermus thermophilus h+-2 atpase/synthase
PA2439	667	12	4dl0	G	36.7	13	79	11.8441	hydrolase	v-type proton atpase subunit g;	crystal structure of the heterotrimeric egchead peripheral stalk2 complex of the yeast vacuolar atpase
PA2439	667	13	3s93	B	30.4	14	28	4.1979	transcription	tudor domain-containing protein 5;	crystal structure of conserved motif in tdrd5
PA2439	667	14	1hlv	a	27.2	27	26	3.89805	dna binding protein/dna	major centromere autoantigen b;	crystal structure of cenp-b(1-129) complexed with the cenp-2 b box dna
PA2439	667	15	2qnw	A	26.9	19	62	9.29535	signaling protein	acyl carrier protein;	toxoplasma gondii apicoplast-targeted acyl carrier protein
PA2439	667	16	1lcd	a	24.9	16	46	6.89655	gene regulation/dna	lac repressor;	structure of the complex of lac repressor headpiece and an2 11 base-pair half-operator determined by nuclear magnetic3 resonanc
PA2439	667	17	1iuf	a	24.1	20	29	4.34783	dna binding protein	centromere abp1 protein;	low resolution solution structure of the two dna-binding2 domains in schizosaccharomyces pombe abp1 protein
PA2439	667	18	2q07	a	23.9	35	16	2.3988	structural genomics, unknown function	uncharacterized protein af0587;	crystal structure of af0587, a protein of unknown function
PA2439	667	19	2k6i	A	23.8	22	40	5.997	structural protein	uncharacterized protein mj0223;	the domain features of the peripheral stalk subunit h of the2 methanogenic a1ao atp synthase and the nmr solution3 structure of
PA2439	667	20	2hsg	a	23.2	18	33	4.94753	transcription regulator	glucose-resistance amylase regulator;	structure of transcription regulator ccpa in its dna-free2 state
PA2178	203	1	4iu9	A	31.2	11	173	85.2217	transport protein	nitrite extrusion protein 2;	crystal structure of a membrane transporter
PA2178	203	2	3ddl	B	28.3	15	178	87.6847	transport protein	xanthorhodopsin;	crystallographic structure of xanthorhodopsin, a light-driven ion pump2 with dual chromophore
PA2178	203	3	1uaz	a	23.8	16	178	87.6847	proton transport	archaerhodopsin-1;	crystal structure of archaerhodopsin-1
PA2178	203	4	4f7a	A	23	19	20	9.85222	sugar binding protein	putative uncharacterized protein;	crystal structure of a susd homolog (bvu_2203) from bacteroides2 vulgatus atcc 8482 at 1.85 a resolution
PA2178	203	5	4jr8	A	22.5	12	178	87.6847	proton transport	cruxrhodopsin-3;	crystal structure of cruxrhodopsin-3 from haloarcula vallismortis at2 2.3 angstrom resolution
PA2178	203	6	3a7k	D	22.1	16	178	87.6847	membrane protein	halorhodopsin;	crystal structure of halorhodopsin from natronomonas2 pharaonis
PA2178	203	7	3jcu	z	22	15	46	22.6601	membrane protein	photosystem ii reaction center protein z;	cryo-em structure of spinach psii-lhcii supercomplex at 3.2 angstrom2 resolution
PA2178	203	8	4mru	A	21.6	19	20	9.85222	sugar binding protein	susd homolog;	crystal structure of a susd homolog (bt1281) from bacteroides2 thetaiotaomicron vpi-5482 at 1.90 a resolution
PA2178	203	9	5j90	B	19.4	19	20	9.85222	chitin-binding protein	ragb/susd domain protein;	structure of fjoh_4558, a chitin-binding susd homolog from2 flavobacterium johnsoniae
PA2178	203	10	4f53	B	18.7	14	20	9.85222	sugar binding protein	susd homolog;	crystal structure of a susd homolog (bacova_04803) from bacteroides2 ovatus atcc 8483 at 2.25 a resolution
PA2178	203	11	3sgh	A	18.6	24	20	9.85222	sugar binding protein	susd homolog;	crystal structure of a susd-like protein (bt_3752) from bacteroides2 thetaiotaomicron vpi-5482 at 1.70 a resolution
PA2178	203	12	1pw4	a	16.3	11	183	90.1478	membrane protein	glycerol-3-phosphate transporter;	crystal structure of the glycerol-3-phosphate transporter2 from e.coli
PA2178	203	13	3gzs	A	16.3	19	20	9.85222	sugar binding protein	uncharacterized susd superfamily protein;	crystal structure of a susd superfamily protein (bf3413) from2 bacteroides fragilis nctc 9343 at 2.10 a resolution
PA2178	203	14	4puc	B	16	19	20	9.85222	sugar binding protein	susd homolog;	crystal structure of a susd homolog (bacuni_02643) from bacteroides2 uniformis atcc 8492 at 2.00 a resolution
PA2178	203	15	3cgh	a	15.9	14	20	9.85222	metal binding protein	susd homolog;	crystal structure of a susd homolog (bt_3984) from bacteroides2 thetaiotaomicron vpi-5482 at 1.70 a resolution
PA2178	203	16	4iu8	A	15.8	11	173	85.2217	transport protein	nitrite extrusion protein 2;	crystal structure of a membrane transporter (selenomethionine2 derivative)
PA2178	203	17	3p1u	A	14	14	20	9.85222	sugar binding protein	susd homolog;	crystal structure of a susd homolog (bdi_0600) from parabacteroides2 distasonis atcc 8503 at 2.05 a resolution
PA2178	203	18	1e12	a	11.7	13	178	87.6847	transport protein	halorhodopsin;	halorhodopsin, a light-driven chloride pump
PA2178	203	19	2n28	A	11	21	18	8.867	viral protein	protein vpu;	solid-state nmr structure of vpu
PA2178	203	20	3o7p	A	10.7	11	161	79.3103	transport protein	l-fucose-proton symporter;	crystal structure of the e.coli fucose:proton symporter, fucp (n162a)
PA2221	402	1	4fcy	A	100	15	327	81.3433	dna binding protein/dna	transposase;	crystal structure of the bacteriophage mu transpososome
PA2221	402	2	1bco	A	99.7	19	195	48.5075	transposase	bacteriophage mu transposase;	bacteriophage mu transposase core domain
PA2221	402	3	3hos	A	99.7	18	232	57.7114	transferase, dna binding protein/dna	transposable element mariner, complete cds;	crystal structure of the mariner mos1 paired end complex with mg
PA2221	402	4	6pax	A	99.6	14	106	26.3682	gene regulation/dna	homeobox protein pax-6;	crystal structure of the human pax-6 paired domain-dna2 complex reveals a general model for pax protein-dna3 interactions
PA2221	402	5	1pdn	c	99.5	22	102	25.3731	gene regulation/dna	protein (prd paired);	crystal structure of a paired domain-dna complex at 2.52 angstroms resolution reveals structural basis for pax3 developmental m
PA2221	402	6	1asu	a	99.4	22	106	26.3682	dna integration	avian sarcoma virus integrase;	avian sarcoma virus integrase catalytic core domain crystallized from2 2% peg 400, 2m ammonium sulfate, hepes ph 7.5
PA2221	402	7	1bco	a	99.4	16	113	28.1095	transposase	bacteriophage mu transposase;	bacteriophage mu transposase core domain
PA2221	402	8	1c0m	A	99.3	24	104	25.8706	transferase	protein (integrase);	crystal structure of rsv two-domain integrase
PA2221	402	9	5cz1	B	99.2	17	105	26.1194	hydrolase	integrase;	crystal structure of the catalytic core domain of mmtv integrase
PA2221	402	10	1u78	A	99.2	16	108	26.8657	dna binding protein/dna	transposable element tc3 transposase;	structure of the bipartite dna-binding domain of tc32 transposase bound to transposon dna
PA2221	402	11	1cxq	a	99.2	24	102	25.3731	transferase	avian sarcoma virus integrase;	atomic resolution asv integrase core domain from ammonium sulfate
PA2221	402	12	3jca	E	99.2	14	110	27.3632	viral protein	integrase;	core model of the mouse mammary tumor virus intasome
PA2221	402	13	5u1c	A	99.2	11	154	38.3085	viral protein	hiv-1 integrase, sso7d chimera;	structure of tetrameric hiv-1 strand transfer complex intasome
PA2221	402	14	1c0m	a	99.2	24	118	29.3532	transferase	protein (integrase);	crystal structure of rsv two-domain integrase
PA2221	402	15	3f9k	V	99.1	16	114	28.3582	viral protein, recombination	integrase;	two domain fragment of hiv-2 integrase in complex with ledgf ibd
PA2221	402	16	3nf9	A	99.1	18	100	24.8756	hydrolase/hydrolase inhibitor	integrase;	structural basis for a new mechanism of inhibition of hiv integrase2 identified by fragment screening and structure based desig
PA2221	402	17	2k27	A	99.1	15	120	29.8507	transcription regulator	paired box protein pax-8;	solution structure of human pax8 paired box domain
PA2221	402	18	1ex4	A	99.1	17	106	26.3682	viral protein	integrase;	hiv-1 integrase catalytic core and c-terminal domain
PA2221	402	19	4mq3	A	99	17	97	24.1294	viral protein	integrase;	the 1.1 angstrom structure of catalytic core domain of fiv integrase
PA2221	402	20	1hyv	a	98.7	18	112	27.8607	transferase	integrase;	hiv integrase core domain complexed with tetraphenyl2 arsonium
PA2282	143	1	1pl6	A	47.9	28	40	27.972	oxidoreductase	sorbitol dehydrogenase;	human sdh/nadh/inhibitor complex
PA2282	143	2	5dov	B	24.1	26	42	29.3706	oxidoreductase	jamj;	crystal structure of jamj enoyl reductase (apo form)
PA2282	143	3	1xa0	a	23.9	21	32	22.3776	structural genomics, unknown function	putative nadph dependent oxidoreductases;	crystal structure of mcsg target apc35536 from bacillus2 stearothermophilus
PA2282	143	4	4ijy	A	22.3	34	28	19.5804	unknown function	cofj;	crystal structure of the etec secreted protein cofj
PA2282	143	5	2zoe	A	20.8	23	34	23.7762	toxin	hemagglutinin components ha3;	ha3 subcomponent of clostridium botulinum type c progenitor2 toxin, complex with n-acetylneuramic acid
PA2282	143	6	4n0r	B	19.1	18	70	48.951	structural genomics, unknown function	putative glycoside hydrolase;	crystal structure of a putative glycoside hydrolase (bvu_0362) from2 bacteroides vulgatus atcc 8482 at 1.80 a resolution
PA2282	143	7	4bpx	C	18	33	11	7.69231	transferase	dna primase small subunit;	crystal structure of human primase in complex with the2 primase-binding motif of dna polymerase alpha
PA2282	143	8	3gzt	F	16.2	33	18	12.5874	virus	outer capsid glycoprotein vp7;	vp7 recoated rotavirus dlp
PA2282	143	9	4jxk	A	16	30	32	22.3776	oxidoreductase	oxidoreductase;	crystal structure of oxidoreductase rop_24000 (target efi-506400) from2 rhodococcus opacus b4
PA2282	143	10	4pl6	A	16	16	44	30.7692	transcription	at1g02740;	structure of the chromodomain of mrg2 in complex with h3k4me3
PA2282	143	11	2jwy	A	15.9	16	48	33.5664	lipoprotein	uncharacterized lipoprotein yaji;	solution nmr structure of uncharacterized lipoprotein yaji from2 escherichia coli. northeast structural genomics target er540
PA2282	143	12	2f5k	a	15.8	10	48	33.5664	gene regulation	morf-related gene 15 isoform 1;	crystal structure of the chromo domain of human mrg15
PA2282	143	13	3f6z	B	15.3	19	95	66.4336	hydrolase	putative uncharacterized protein;	crystal structure of pseudomonas aeruginosa mlic in complex2 with hen egg white lysozyme
PA2282	143	14	1hvx	a	15.2	19	61	42.6573	hydrolase	alpha-amylase;	bacillus stearothermophilus alpha-amylase
PA2282	143	15	1uuf	a	14.8	19	31	21.6783	oxidoreductase	zinc-type alcohol dehydrogenase-like protein	crystal structure of a zinc-type alcohol dehydrogenase-like2 protein yahk
PA2282	143	16	3u8e	A	14.7	22	35	24.4755	hydrolase	papain-like cysteine protease;	crystal structure of cysteine protease from bulbs of crocus sativus at2 1.3 a resolution
PA2282	143	17	3c0d	a	14.3	6	33	23.0769	oxidoreductase	putative nitrite reductase nadph (small subunit)	crystal structure of the putative nitrite reductase nadph2 (small subunit) oxidoreductase protein q87hb1. northeast3 structural
PA2282	143	18	3hwn	C	14.2	30	30	20.979	hydrolase	cathepsin l1;	cathepsin l with az13010160
PA2282	143	19	3d37	A	13.7	16	36	25.1748	structural genomics, unknown function	tail protein, 43 kda;	the crystal structure of the tail protein from neisseria meningitidis2 mc58
PA2282	143	20	1iwd	a	13.5	33	30	20.979	hydrolase	ervatamin b;	proposed amino acid sequence and the 1.63 angstrom x-ray crystal2 structure of a plant cysteine protease ervatamin b: insight i
PA2596	329	1	3e4r	A	100	34	281	85.4103	transport protein	nitrate transport protein;	crystal structure of the alkanesulfonate binding protein2 (ssua) from the phytopathogenic bacteria xanthomonas3 axonopodis pv.
PA2596	329	2	2x26	A	100	33	295	89.6657	transport protein	periplasmic aliphatic sulphonates-binding protein;	crystal structure of the periplasmic aliphatic sulphonate2 binding protein ssua from escherichia coli
PA2596	329	3	2de4	B	100	21	285	86.6261	hydrolase	dibenzothiophene desulfurization enzyme b;	crystal structure of dszb c27s mutant in complex with biphenyl-2-2 sulfinic acid
PA2596	329	4	3uif	A	100	21	290	88.1459	transport protein	sulfonate abc transporter, periplasmic sulfonate-binding	crystal structure of putative sulfonate abc transporter, periplasmic2 sulfonate-binding protein ssua from methylobacillus flage
PA2596	329	5	2x7p	A	100	15	295	89.6657	unknown function	possible thiamine biosynthesis enzyme;	the conserved candida albicans ca3427 gene product defines a new2 family of proteins exhibiting the generic periplasmic binding
PA2596	329	6	3qsl	A	100	19	290	88.1459	structural genomics, unknown function	putative exported protein;	structure of cae31940 from bordetella bronchiseptica rb50
PA2596	329	7	3un6	A	100	13	286	86.9301	unknown function	hypothetical protein saouhsc_00137;	2.0 angstrom crystal structure of ligand binding component of abc-type2 import system from staphylococcus aureus with zinc boun
PA2596	329	8	4h67	D	100	15	285	86.6261	transferase	pyrimidine precursor biosynthesis enzyme thi5;	crystal structure of hmp synthase thi5 from s. cerevisiae
PA2596	329	9	3ix1	B	100	12	283	86.0182	biosynthetic protein	n-formyl-4-amino-5-aminomethyl-2-methylpyrimidine binding	periplasmic n-formyl-4-amino-5-aminomethyl-2-methylpyrimidine binding2 protein from bacillus halodurans
PA2596	329	10	3ix1	A	100	12	283	86.0182	biosynthetic protein	n-formyl-4-amino-5-aminomethyl-2-methylpyrimidine binding	periplasmic n-formyl-4-amino-5-aminomethyl-2-methylpyrimidine binding2 protein from bacillus halodurans
PA2596	329	11	4nmy	A	100	10	286	86.9301	transport protein	abc-type transport system, extracellular solute-binding	crystal structure of the thiamin-bound form of substrate-binding2 protein of abc transporter from clostridium difficile
PA2596	329	12	4esx	A	100	18	291	88.4498	transferase	pyrimidine biosynthesis enzyme thi13;	crystal structure of c. albicans thi5 complexed with plp
PA2596	329	13	2g29	A	100	17	297	90.2736	transport protein	nitrate transport protein nrta;	crystal structure of the periplasmic nitrate-binding2 protein nrta from synechocystis pcc 6803
PA2596	329	14	2i4c	A	100	13	292	88.7538	transport protein	bicarbonate transporter;	crystal structure of bicarbonate transport protein cmpa from2 synechocystis sp. pcc 6803 in complex with bicarbonate and calciu
PA2596	329	15	3hn0	A	100	16	277	84.1945	transport protein	nitrate transport protein;	crystal structure of an abc transporter (bdi_1369) from2 parabacteroides distasonis at 1.75 a resolution
PA2596	329	16	2nxo	a	100	15	279	84.8024	structural genomics, unknown function	hypothetical protein sco4506;	crystal structure of protein sco4506 from streptomyces2 coelicolor, pfam duf178
PA2596	329	17	3tqw	A	99.9	18	225	68.3891	transport protein	methionine-binding protein;	structure of a abc transporter, periplasmic substrate-binding protein2 from coxiella burnetii
PA2596	329	18	4q5t	A	99.9	20	222	67.4772	transport protein	lipoprotein;	crystal structure of an atmb (putative membrane lipoprotein) from2 streptococcus mutans ua159 at 1.91 a resolution
PA2596	329	19	4got	A	99.9	18	219	66.5653	lipid binding protein	methionine-binding lipoprotein metq;	crystal structure of a putative methionine-binding lipoprotein2 (bsu32730) from bacillus subtilis subsp. subtilis str. 168 at 1
PA2596	329	20	3k2d	A	99.9	17	232	70.5167	immune system	abc-type metal ion transport system, periplasmic component;	crystal structure of immunogenic lipoprotein a from vibrio vulnificus
PA2600	356	1	1nqk	a	100	34	338	94.9438	oxidoreductase	alkanesulfonate monooxygenase;	structural genomics, crystal structure of alkanesulfonate2 monooxygenase
PA2600	356	2	5dqp	A	100	21	346	97.191	oxidoreductase	edta monooxygenase;	edta monooxygenase (emoa) from chelativorans sp. bnc1
PA2600	356	3	3rao	B	100	27	342	96.0674	structural genomics, unknown function	putative luciferase-like monooxygenase;	crystal structure of the luciferase-like monooxygenase from bacillus2 cereus atcc 10987.
PA2600	356	4	3sdo	B	100	26	347	97.4719	oxidoreductase	nitrilotriacetate monooxygenase;	structure of a nitrilotriacetate monooxygenase from burkholderia2 pseudomallei
PA2600	356	5	3b9n	B	100	21	343	96.3483	oxidoreductase	alkane monoxygenase;	crystal structure of long-chain alkane monooxygenase (lada)
PA2600	356	6	1tvl	a	100	25	347	97.4719	oxidoreductase	protein ytnj;	structure of ytnj from bacillus subtilis
PA2600	356	7	1tvl	A	100	25	347	97.4719	oxidoreductase	protein ytnj;	structure of ytnj from bacillus subtilis
PA2600	356	8	1ezw	a	100	17	326	91.573	oxidoreductase	coenzyme f420-dependent n5,n10-	structure of coenzyme f420 dependent tetrahydromethanopterin reductase2 from methanopyrus kandleri
PA2600	356	9	1z69	D	100	19	324	91.0112	oxidoreductase	coenzyme f420-dependent n(5),n(10)-	crystal structure of methylenetetrahydromethanopterin2 reductase (mer) in complex with coenzyme f420
PA2600	356	10	1luc	a	100	18	336	94.382	flavoprotein	bacterial luciferase;	bacterial luciferase
PA2600	356	11	1rhc	a	100	18	329	92.4157	oxidoreductase	f420-dependent alcohol dehydrogenase;	f420-dependent secondary alcohol dehydrogenase in complex2 with an f420-acetone adduct
PA2600	356	12	2wgk	A	100	17	334	93.8202	oxidoreductase	3,6-diketocamphane 1,6 monooxygenase;	type ii baeyer-villiger monooxygenase oxygenating2 constituent of 3,6-diketocamphane 1,6 monooxygenase from3 pseudomonas putida
PA2600	356	13	1f07	a	100	15	325	91.2921	oxidoreductase	coenzyme f420-dependent n5,n10-	structure of coenzyme f420 dependent tetrahydromethanopterin reductase2 from methanobacterium thermoautotrophicum
PA2600	356	14	2i7g	A	100	17	345	96.9101	oxidoreductase	monooxygenase;	crystal structure of monooxygenase from agrobacterium tumefaciens
PA2600	356	15	1luc	b	100	19	330	92.6966	flavoprotein	bacterial luciferase;	bacterial luciferase
PA2600	356	16	3c8n	B	100	20	329	92.4157	oxidoreductase	probable f420-dependent glucose-6-phosphate dehydrogenase	crystal structure of apo-fgd1 from mycobacterium tuberculosis
PA2600	356	17	2b81	D	100	21	333	93.5393	oxidoreductase	luciferase-like monooxygenase;	crystal structure of the luciferase-like monooxygenase from bacillus2 cereus
PA2600	356	18	1nfp	a	100	15	253	71.0674	flavoprotein	luxf gene product;	structural refinement of the non-fluorescent flavoprotein from2 photobacterium leiognathi at 1.60 angstroms resolution
PA2600	356	19	1fvp	a	99.4	15	175	49.1573	flavin-binding protein	flavoprotein 390;	flavoprotein 390
PA2600	356	20	1mum	a	90.5	8	35	9.83146	lyase	2-methylisocitrate lyase;	structure of the 2-methylisocitrate lyase (prpb) from escherichia coli
PA2559	181	1	1tu1	a	95.4	16	154	85.0829	structural genomics, unknown function	hypothetical protein pa0094;	crystal structure of protein of unknown function pa94 from pseudomonas2 aeruginosa, putative regulator
PA2559	181	2	2lnj	A	88.5	12	150	82.8729	photosynthesis	putative uncharacterized protein sll1418;	solution structure of cyanobacterial psbp (cyanop) from synechocystis2 sp. pcc 6803
PA2559	181	3	2xb3	A	83.9	12	156	86.1878	photosynthesis	psbp protein;	the structure of cyanobacterial psbp
PA2559	181	4	2vu4	A	30.4	12	60	33.1492	photosynthesis	oxygen-evolving enhancer protein 2;	structure of psbp protein from spinacia oleracea at 1.98 a2 resolution
PA2559	181	5	1v2b	a	25.3	17	60	33.1492	photosynthesis	23-kda polypeptide of photosystem ii oxygen-	crystal structure of psbp protein in the oxygen-evolving2 complex of photosystem ii from higher plants
PA2559	181	6	3s6b	A	23.2	36	111	61.326	hydrolase	methionine aminopeptidase;	crystal structure of methionine aminopeptidase 1b from plasmodium2 falciparum, pf10_0150
PA2559	181	7	1wgh	a	22.1	29	15	8.28729	structural genomics, unknown function	ubiquitin-like 3;	solution structure of mouse ubiquitin-like 3 protein
PA2559	181	8	2wvm	A	14.2	35	25	13.8122	transferase	mannosyl-3-phosphoglycerate synthase;	h309a mutant of mannosyl-3-phosphoglycerate synthase from2 thermus thermophilus hb27 in complex with3 gdp-alpha-d-mannose and m
PA2559	181	9	2end	a	13.8	29	31	17.1271	endonuclease	endonuclease v;	crystal structure of a pyrimidine dimer specific excision2 repair enzyme from bacteriophage t4: refinement at 1.453 angstroms a
PA2559	181	10	1mo7	a	12.1	13	45	24.8619	hydrolase	sodium/potassium-transporting atpase alpha-1	atpase
PA2559	181	11	2l6o	A	11.8	57	6	3.31492	structure genomics, unknown function	uncharacterized protein yp_926445.1;	nmr structure of the protein yp_926445.1 from shewanella amazonensis
PA2559	181	12	5aj3	n	11.5	83	5	2.76243	ribosome	mitoribosomal protein us14m, mrps14;	structure of the small subunit of the mammalian mitoribosome
PA2559	181	13	3zk0	A	10.8	19	27	14.9171	chaperone	sco3965;	the crystal structure of a cu(i) metallochaperone from2 streptomyces lividans in its apo form
PA2559	181	14	2zu8	A	10.6	27	25	13.8122	transferase	mannosyl-3-phosphoglycerate synthase;	crystal structure of mannosyl-3-phosphoglycerate synthase2 from pyrococcus horikoshii
PA2559	181	15	1se9	a	10.3	31	19	10.4972	plant protein	ubiquitin family;	structure of at3g01050, a ubiquitin-fold protein from2 arabidopsis thaliana
PA2559	181	16	1se9	A	10.3	31	19	10.4972	plant protein	ubiquitin family;	structure of at3g01050, a ubiquitin-fold protein from2 arabidopsis thaliana
PA2559	181	17	2j88	h	10.1	56	17	9.39227	hydrolase	fab;	hyaluronidase in complex with a monoclonal igg fab fragment
PA2559	181	18	1e0n	a	9.5	57	6	3.31492	yjq8ww domain	hypothetical protein;	yjq8ww domain from saccharomyces cerevisae
PA2559	181	19	4v1a	v	8.9	46	13	7.18232	ribosome		structure of the large subunit of the mammalian2 mitochondrial ribosome, part 2 of 2
PA2559	181	20	5l85	B	8.8	18	23	12.7072	signaling protein	nuclear fragile x mental retardation-interacting protein 1;	solution structure of the complex between human znhit3 and nufip12 proteins
PA2658	105	1	4exr	A	99.5	22	79	75.2381	unknown function	putative lipoprotein;	crystal structure of a putative lipoprotein (cd1622) from clostridium2 difficile 630 at 1.85 a resolution
PA2658	105	2	2gu3	a	98	24	58	55.2381	structural genomics, unknown function	ypmb protein;	ypmb protein from bacillus subtilis
PA2658	105	3	2gu3	A	97.8	24	58	55.2381	structural genomics, unknown function	ypmb protein;	ypmb protein from bacillus subtilis
PA2658	105	4	4ipb	A	97.4	16	63	60	structural genomics, unknown function	uncharacterized protein;	crystal structure of a duf2874 family protein (bacova_02504) from2 bacteroides ovatus atcc 8483 at 1.62 a resolution
PA2658	105	5	3u1w	B	97.2	24	64	60.9524	metal binding protein	hypothetical periplasmic protein;	crystal structure of a calcium binding protein (bdi_1975) from2 parabacteroides distasonis atcc 8503 at 2.00 a resolution
PA2658	105	6	4hbr	D	97.1	15	59	56.1905	structural genomics, unknown function	putative periplasmic protein;	crystal structure of a putative periplasmic proteins (bacegg_01429)2 from bacteroides eggerthii dsm 20697 at 2.40 a resolution
PA2658	105	7	3elg	a	96.4	24	58	55.2381	membrane protein	uncharacterized periplasmic protein;	crystal structure of a putative periplasmic protein of unknown2 function (bvu_2443) from bacteroides vulgatus atcc 8482 at 1.64
PA2658	105	8	3nqy	A	96.2	21	57	54.2857	hydrolase	secreted metalloprotease mcp02;	crystal structure of the autoprocessed complex of vibriolysin mcp-022 with a single point mutation e346a
PA2658	105	9	3due	a	96.1	16	59	56.1905	unknown function	putative periplasmic protein;	crystal structure of a putative periplasmic protein from duf28742 family (bvu_2987) from bacteroides vulgatus atcc 8482 at 1.85
PA2658	105	10	5boi	A	96	15	60	57.1429	unknown function	germination protein ypeb;	bacillus megaterium ypeb c-terminal domain
PA2658	105	11	4dsd	A	95.5	23	56	53.3333	structural genomics, unknown function	putative periplasmic protein;	crystal structure of a putative periplasmic protein (bacova_05534)2 from bacteroides ovatus atcc 8483 at 1.75 a resolution
PA2658	105	12	4k90	B	94.6	14	65	61.9048	hydrolase	extracellular metalloproteinase mep;	extracellular metalloproteinase from aspergillus
PA2658	105	13	2o3o	D	94.2	10	61	58.0952	signaling protein	yyci protein;	crystal structure of the sensor histidine kinase regulator yyci from2 bacillus subtitlis
PA2658	105	14	2kgy	A	92.7	30	46	43.8095	immune system	possible exported protein;	solution structure of rv0603 protein from mycobacterium2 tuberculosis h37rv
PA2658	105	15	4fr9	A	89.7	17	62	59.0476	unknown function	uncharacterized protein;	crystal structure of a blip-like protein (bf1215) from bacteroides2 fragilis nctc 9343 at 1.20 a resolution
PA2658	105	16	1e2w	a	63.9	21	43	40.9524	electron transport proteins	cytochrome f;	n168f mutant of cytochrome f from chlamydomonas reinhardtii
PA2658	105	17	1ci3	m	52.3	20	43	40.9524	electron transport	protein (cytochrome f);	cytochrome f from the b6f complex of phormidium laminosum
PA2658	105	18	2lyx	A	50.3	28	53	50.4762	structural genomics, unknown function	uncharacterized protein yqzg;	nmr structure of the protein np_390345.1 from bacilus subtilis
PA2658	105	19	1cpb	A	43.9	8	49	46.6667	hydrolase (c-terminal peptidase)	carboxypeptidase b;	structure of carboxypeptidase b at 2.8 angstroms resolution
PA2658	105	20	2mq8	A	28.6	14	53	50.4762	de novo protein	de novo designed protein lfr1;	solution nmr structure of de novo designed protein lfr1 1 with2 ferredoxin fold, northeast structural genomics consortium (nesg
PA2212	338	1	4jqp	A	100	35	332	98.2249	oxidoreductase	4-hydroxythreonine-4-phosphate dehydrogenase;	x-ray crystal structure of a 4-hydroxythreonine-4-phosphate2 dehydrogenase from burkholderia phymatum
PA2212	338	2	2hi1	A	100	34	328	97.0414	structural genomics, unknown function	4-hydroxythreonine-4-phosphate dehydrogenase 2;	the structure of a putative 4-hydroxythreonine-4-phosphate2 dehydrogenase from salmonella typhimurium.
PA2212	338	3	1r8k	a	100	32	331	97.929	oxidoreductase	4-hydroxythreonine-4-phosphate dehydrogenase 1;	pdxa protein; nad-dependent dehydrogenase/carboxylase;2 subunit of pyridoxine phosphate biosynthetic protein pdxj-3 pdxa [salmo
PA2212	338	4	3tsn	D	100	23	330	97.6331	oxidoreductase	4-hydroxythreonine-4-phosphate dehydrogenase;	4-hydroxythreonine-4-phosphate dehydrogenase from campylobacter jejuni
PA2212	338	5	4aty	A	100	29	328	97.0414	oxidoreductase	terephthalate 1,2-cis-dihydrodiol dehydrogenase;	crystal structure of a terephthalate 1,2-cis-2 dihydrodioldehydrogenase from burkholderia xenovorans3 lb400
PA2212	338	6	1ptm	a	100	31	331	97.929	oxidoreductase	4-hydroxythreonine-4-phosphate dehydrogenase;	crystal structure of e.coli pdxa
PA2212	338	7	1yxo	B	100	31	328	97.0414	oxidoreductase	4-hydroxythreonine-4-phosphate dehydrogenase 1;	crystal structure of pyridoxal phosphate biosynthetic protein pdxa2 pa0593
PA2212	338	8	2iv0	A	100	16	331	97.929	oxidoreductase	isocitrate dehydrogenase;	thermal stability of isocitrate dehydrogenase from2 archaeoglobus fulgidus studied by crystal structure3 analysis and engineeri
PA2212	338	9	1tyo	A	100	18	327	96.7456	oxidoreductase	isocitrate dehydrogenase;	isocitrate dehydrogenase from the hyperthermophile aeropyrum pernix in2 complex with etheno-nadp
PA2212	338	10	3tng	A	99.3	16	334	98.8166	transferase	lmo1369 protein;	the crystal structure of a possible phosphate acetyl/butaryl2 transferase from listeria monocytogenes egd-e.
PA2212	338	11	1xco	a	99.3	14	328	97.0414	transferase	phosphate acetyltransferase;	crystal structure of a phosphotransacetylase from bacillus2 subtilis in complex with acetylphosphate
PA2212	338	12	1yco	A	99.3	18	329	97.3373	transferase	branched-chain phosphotransacylase;	crystal structure of a branched-chain phosphotransacylase from2 enterococcus faecalis v583
PA2212	338	13	1vi1	a	99.2	24	316	93.4911	structural genomics, unknown function	fatty acid/phospholipid synthesis protein plsx;	crystal structure of a fatty acid/phospholipid synthesis protein
PA2212	338	14	2af4	c	99.2	15	329	97.3373	transferase	phosphate acetyltransferase;	phosphotransacetylase from methanosarcina thermophila co-2 crystallized with coenzyme a
PA2212	338	15	1r5j	a	99.2	15	328	97.0414	transferase	putative phosphotransacetylase;	crystal structure of a phosphotransacetylase from2 streptococcus pyogenes
PA2212	338	16	4e4r	A	99.1	15	328	97.0414	transferase	phosphate acetyltransferase;	eutd phosphotransacetylase from staphylococcus aureus
PA2212	338	17	1vmi	a	99	15	323	95.5621	transferase	putative phosphate acetyltransferase;	crystal structure of putative phosphate acetyltransferase2 (np_416953.1) from escherichia coli k12 at 2.32 a resolution
PA2212	338	18	1vmi	A	99	15	323	95.5621	transferase	putative phosphate acetyltransferase;	crystal structure of putative phosphate acetyltransferase2 (np_416953.1) from escherichia coli k12 at 2.32 a resolution
PA2212	338	19	1a05	a	99	21	326	96.4497	oxidoreductase	3-isopropylmalate dehydrogenase;	crystal structure of the complex of 3-isopropylmalate2 dehydrogenase from thiobacillus ferrooxidans with 3-3 isopropylmalate
PA2212	338	20	1u7n	a	98.9	21	329	97.3373	structural genomics, unknown function	fatty acid/phospholipid synthesis protein plsx;	crystal structure of the fatty acid/phospholipid synthesis2 protein plsx from enterococcus faecalis v583
PA2820	258	1	2w2u	A	94.8	15	61	23.6434	hydrolase/transport	hypothetical p60 katanin;	structural insight into the interaction between archaeal2 escrt-iii and aaa-atpase
PA2820	258	2	2v6y	A	94.3	10	61	23.6434	hydrolase	aaa family atpase, p60 katanin;	structure of the mit domain from a s. solfataricus vps4-2 like atpase
PA2820	258	3	2cpt	a	87.5	11	71	27.5194	protein transport	vacuolar sorting protein 4b;	solution structure of mit domain from human skd1
PA2820	258	4	2v6x	A	86.5	22	53	20.5426	protein transport	vacuolar protein sorting-associated protein 4;	stractural insight into the interaction between escrt-iii2 and vps4
PA2820	258	5	3bee	B	85.5	2	50	19.3798	structural genomics, unknown function	putative yfre protein;	crystal structure of putative yfre protein from vibrio2 parahaemolyticus
PA2820	258	6	1wfd	a	84.6	18	54	20.9302	structural genomics, unknown function	hypothetical protein 1500032h18;	solution structure of mouse mit domain
PA2820	258	7	2m7g	A	83.5	18	54	20.9302	cell adhesion, structural protein, elect	geopilin domain 1 protein;	structure of the type iva major pilin from the electrically conductive2 bacterial nanowires of geobacter sulfurreducens
PA2820	258	8	2y4t	A	81.5	19	30	11.6279	chaperone	dnaj homolog subfamily c member 3;	crystal structure of the human co-chaperone p58(ipk)
PA2820	258	9	2bug	a	81.5	12	53	20.5426	hydrolase	serine/threonine protein phosphatase 5;	solution structure of the tpr domain from protein2 phosphatase 5 in complex with hsp90 derived peptide
PA2820	258	10	2xcb	A	81	17	53	20.5426	protein binding	regulatory protein pcrh;	crystal structure of pcrh in complex with the chaperone2 binding region of popd
PA2820	258	11	4i17	A	80.4	17	29	11.2403	structural genomics, unknown function	hypothetical protein;	crystal structure of a tpr repeats protein (bf2334) from bacteroides2 fragilis nctc 9343 at 1.50 a resolution
PA2820	258	12	3urz	B	79.7	13	30	11.6279	protein binding	uncharacterized protein;	crystal structure of a putative protein binding protein (bacova_03105)2 from bacteroides ovatus atcc 8483 at 2.19 a resolution
PA2820	258	13	1iip	a	79.6	16	30	11.6279	isomerase	cyclophilin 40;	bovine cyclophilin 40, tetragonal form
PA2820	258	14	3rau	B	78.5	14	211	81.7829	hydrolase	tyrosine-protein phosphatase non-receptor type 23;	crystal structure of the hd-ptp bro1 domain
PA2820	258	15	3ieg	B	75.9	19	30	11.6279	chaperone	dnaj homolog subfamily c member 3;	crystal structure of p58(ipk) tpr domain at 2.5 a
PA2820	258	16	2c2l	D	75.9	10	29	11.2403	chaperone	carboxy terminus of hsp70-interacting protein;	crystal structure of the chip u-box e3 ubiquitin ligase
PA2820	258	17	2l6j	A	75.4	17	29	11.2403	protein binding	tpr repeat-containing protein associated with hsp90;	tah1 complexed by meevd
PA2820	258	18	2jq9	a	74.9	12	48	18.6047	protein transport	vacuolar protein sorting-associating protein 4a;	vps4a mit-chmp1a complex
PA2820	258	19	4u0z	H	73.6	7	57	22.093	transferase	adenosine monophosphate-protein transferase ficd;	eukaryotic fic domain containing protein with bound apcpp
PA2820	258	20	2vyi	A	73	10	30	11.6279	chaperone	sgta protein;	crystal structure of the tpr domain of human sgt
PA2752	148	1	4q2e	A	62.7	11	37	25	transferase	phosphatidate cytidylyltransferase;	crystal structure of an intramembrane cdp-dag synthetase central for2 phospholipid biosynthesis (s200c/s258c, active mutant)
PA2752	148	2	4q2g	A	44.4	11	37	25	transferase	phosphatidate cytidylyltransferase;	crystal structure of an intramembrane cdp-dag synthetase central for2 phospholipid biosynthesis (s200c/s223c, inactive mutant)
PA2752	148	3	2bbj	B	23.4	28	47	31.7568	metal transport/membrane protein	divalent cation transport-related protein;	crystal structure of the cora mg2+ transporter
PA2752	148	4	2oso	a	11.5	3	38	25.6757	metal binding protein	hypothetical protein mj1460;	crystal structure of a vinyl-4-reductase family protein (mj_1460) from2 methanocaldococcus jannaschii dsm at 1.90 a resolution
PA2752	148	5	3njc	A	9.7	27	14	9.45946	structural genomics, unknown function	yslb protein;	crystal structure of the yslb protein from bacillus subtilis.2 northeast structural genomics consortium target sr460.
PA2752	148	6	1kpl	a	7.3	11	37	25	membrane protein	putative clc family, chlorine transport protein;	crystal structure of the clc chloride channel from s. typhimurium
PA2752	148	7	5edl	A	5.2	13	52	35.1351	transport protein	putative hmp/thiamine permease protein ykoe;	crystal structure of an s-component of ecf transporter
PA2752	148	8	2hnh	A	4.2	23	42	28.3784	transferase	dna polymerase iii alpha subunit;	crystal structure of the catalytic alpha subunit of e. coli2 replicative dna polymerase iii
PA2752	148	9	4ndl	C	3.7	18	33	22.2973	de novo protein	enh-c2b, computational designed homodimer;	computational design and experimental verification of a symmetric2 homodimer
PA2752	148	10	2mom	B	3.4	14	21	14.1892	membrane protein	lysosome-associated membrane glycoprotein 2;	structural insights of tm domain of lamp-2a in dpc micelles
PA2752	148	11	2mom	C	3.4	14	21	14.1892	membrane protein	lysosome-associated membrane glycoprotein 2;	structural insights of tm domain of lamp-2a in dpc micelles
PA2752	148	12	2lbg	A	3.1	27	21	14.1892	membrane protein	major prion protein;	structure of the chr of the prion protein in dpc micelles
PA2752	148	13	2jpl	A	3.1	36	10	6.75676	antimicrobial protein	bacteriocin lactococcin-g subunit alpha;	lactococcin g-a in tfe
PA2752	148	14	2jpj	A	3.1	36	10	6.75676	antimicrobial protein	bacteriocin lactococcin-g subunit alpha;	lactococcin g-a in dpc
PA2752	148	15	1wc9	a	2.7	9	42	28.3784	transport protein	trafficking protein particle complex subunit3;	the crystal structure of truncated mouse bet3p
PA2752	148	16	4px7	A	2.7	16	64	43.2432	hydrolase	phosphatidylglycerophosphatase;	crystal structure of lipid phosphatase e. coli pgpb
PA2752	148	17	2lft	A	2.5	19	45	30.4054	membrane protein	major prion protein;	human prion protein with e219k protective polymorphism
PA2752	148	18	4ndk	A	2.3	14	42	28.3784	fluorescent protein, de novo protein	e23p-yfp, chimeric construct;	crystal structure of a computational designed engrailed homeodomain2 variant fused with yfp
PA2752	148	19	1r9f	a	2.2	26	18	12.1622	viral protein/rna	core protein p19;	crystal structure of p19 complexed with 19-bp small2 interfering rna
PA2752	148	20	2knc	A	2.1	15	42	28.3784	cell adhesion	integrin alpha-iib;	platelet integrin alfaiib-beta3 transmembrane-cytoplasmic2 heterocomplex
PA2817	137	1	1ash	a	64.7	24	37	27.0073	oxygen storage	hemoglobin (oxy);	the structure of ascaris hemoglobin domain i at 2.22 angstroms resolution: molecular features of oxygen avidity
PA2817	137	2	2zs1	D	52.1	6	49	35.7664	oxygen storage, oxygen transport	extracellular giant hemoglobin major globin subunit b1;	structural basis for the heterotropic and homotropic interactions of2 invertebrate giant hemoglobin
PA2817	137	3	2wtg	A	47.9	10	40	29.1971	oxygen transport	globin-like protein;	high resolution 3d structure of c.elegans globin-like2 protein glb-1
PA2817	137	4	1x46	A	41.3	11	37	27.0073	oxygen storage/transport	hemoglobin component vii;	crystal structure of a hemoglobin component (ta-vii) from2 tokunagayusurika akamusi
PA2817	137	5	2qfk	a	33.3	11	35	25.5474	transport protein	dehaloperoxidase a;	x-ray crystal structure analysis of the binding site in the2 ferric and oxyferrous forms of the recombinant heme3 dehaloperoxid
PA2817	137	6	4rib	A	32.1	25	67	48.9051	hydrolase/dna	fanconi-associated nuclease 1;	fan1 nuclease bound to 5' phosphorylated p(dt) single flap dna
PA2817	137	7	1gcv	a	31.3	15	19	13.8686	oxygen storage/transport	hemoglobin;	deoxy form hemoglobin from mustelus griseus
PA2817	137	8	1jbo	b	29.3	16	49	35.7664	photosynthesis	c-phycocyanin beta chain;	the 1.45a three-dimensional structure of c-phycocyanin from the2 thermophylic cyanobacterium synechococcus elongatus
PA2817	137	9	2zs0	A	27.7	15	49	35.7664	oxygen storage, oxygen transport	extracellular giant hemoglobin major globin subunit a1;	structural basis for the heterotropic and homotropic interactions of2 invertebrate giant hemoglobin
PA2817	137	10	3d1k	b	26.9	19	20	14.5985	oxygen binding	hemoglobin subunit beta-1/2;	r/t intermediate quaternary structure of an antarctic fish2 hemoglobin in an alpha(co)-beta(pentacoordinate) state
PA2817	137	11	2vml	D	26.3	15	46	33.5766	photosynthesis	phycocyanin beta chain;	the monoclinic structure of phycocyanin from gloeobacter2 violaceus
PA2817	137	12	1hbr	b	26.2	14	20	14.5985	oxygen storage/transport	protein (hemoglobin d);	r-state form of chicken hemoglobin d
PA2817	137	13	1lht	a	26.1	16	44	32.1168	oxygen storage	myoglobin;	loggerhead sea turtle myoglobin (cyano-met)
PA2817	137	14	2wy4	A	25.2	15	42	30.6569	oxygen transport	single domain haemoglobin;	structure of bacterial globin from campylobacter jejuni at2 1.35 a resolution
PA2817	137	15	1b5e	a	25.1	20	14	10.219	transferase	protein (deoxycytidylate hydroxymethylase);	dcmp hydroxymethylase from t4
PA2817	137	16	1mbs	a	24.7	13	44	32.1168	oxygen transport	myoglobin;	x-ray crystallographic studies of seal myoglobin. the2 molecule at 2.5 angstroms resolution
PA2817	137	17	1lia	a	24.6	13	55	40.146	light harvesting protein	r-phycoerythrin;	crystal structure of r-phycoerythrin from polysiphonia at2 2.8 a resolution
PA2817	137	18	1gcv	b	24.2	14	20	14.5985	oxygen storage/transport	hemoglobin;	deoxy form hemoglobin from mustelus griseus
PA2817	137	19	3mkb	D	24.1	14	20	14.5985	oxygen storage, oxygen transport	hemoglobin subunit beta;	crystal structure determination of shortfin mako (isurus oxyrinchus)2 hemoglobin at 1.9 angstrom resolution
PA2817	137	20	2v1f	a	24	13	44	32.1168	oxygen transport	myoglobin;	crystal structure of radiation-induced myoglobin compound2 ii - intermediate h at ph 8.7
PA3043	444	1	4xds	E	100	33	439	98.8739	hydrolase/dna	deoxyguanosinetriphosphate triphosphohydrolase;	deoxyguanosinetriphosphate triphosphohydrolase from escherichia coli2 with nickel
PA3043	444	2	3bg2	A	100	42	438	98.6486	hydrolase	dgtp triphosphohydrolase;	crystal structure of deoxyguanosinetriphosphate triphosphohydrolase2 from flavobacterium sp. med217
PA3043	444	3	2pgs	A	100	84	434	97.7477	hydrolase	putative deoxyguanosinetriphosphate triphosphohydrolase;	crystal structure of a putative deoxyguanosinetriphosphate2 triphosphohydrolase from pseudomonas syringae pv. phaseolicola 1448
PA3043	444	4	2dqb	B	100	32	429	96.6216	hydrolase, dna binding protein	deoxyguanosinetriphosphate triphosphohydrolase, putative;	crystal structure of dntp triphosphohydrolase from thermus2 thermophilus hb8, which is homologous to dgtp triphosphohydrolase
PA3043	444	5	2hek	a	100	21	224	50.4505	structural genomics, unknown function	hypothetical protein;	crystal structure of o67745, a hypothetical protein from aquifex2 aeolicus at 2.0 a resolution.
PA3043	444	6	5ao4	D	100	19	345	77.7027	hydrolase	deoxynucleoside triphosphate triphosphohydrolase samhd1;	crystal structure of in vitro phosphorylated human samhd12 (amino acid residues 115-626) bound to gtp
PA3043	444	7	2o6i	a	99.8	31	131	29.5045	hydrolase	hd domain protein;	structure of an enterococcus faecalis hd domain phosphohydrolase
PA3043	444	8	2o6i	A	99.8	31	131	29.5045	hydrolase	hd domain protein;	structure of an enterococcus faecalis hd domain phosphohydrolase
PA3043	444	9	3u1n	C	99.7	27	129	29.0541	hydrolase	sam domain and hd domain-containing protein 1;	structure of the catalytic core of human samhd1
PA3043	444	10	2q14	A	99.7	20	409	92.1171	hydrolase	phosphohydrolase;	crystal structure of phosphohydrolase (bt4208) from bacteroides2 thetaiotaomicron vpi-5482 at 2.20 a resolution
PA3043	444	11	4bzb	B	99.7	30	129	29.0541	hydrolase	deoxynucleoside triphosphate triphosphohydrolase samhd1;	crystal structure of the tetrameric dgtp-bound samhd12 mutant catalytic core
PA3043	444	12	4s1c	A	99.1	16	243	54.7297	hydrolase	lmo1466 protein;	crystal structure of l. monocytogenes phosphodiesterase pgph hd domain
PA3043	444	13	3ccg	A	98.2	29	206	46.3964	hydrolase	hd superfamily hydrolase;	crystal structure of predicted hd superfamily hydrolase involved in2 nad metabolism (np_347894.1) from clostridium acetobutylic
PA3043	444	14	5ihy	B	98.1	26	179	40.3153	hydrolase	uncharacterized protein;	the crystal structure of bacillus subtilis semet-ypgq
PA3043	444	15	3gw7	A	97.7	19	72	16.2162	hydrolase	uncharacterized protein yedj;	crystal structure of a metal-dependent phosphohydrolase2 with conserved hd domain (yedj) from escherichia coli in3 complex with
PA3043	444	16	2ogi	A	97.6	36	49	11.036	hydrolase	hypothetical protein sag1661;	crystal structure of a putative metal dependent phosphohydrolase2 (sag1661) from streptococcus agalactiae serogroup v at 1.85 a
PA3043	444	17	2o08	B	97.4	28	49	11.036	hydrolase	bh1327 protein;	crystal structure of a putative hd superfamily hydrolase (bh1327) from2 bacillus halodurans at 1.90 a resolution
PA3043	444	18	2qgs	a	97.4	13	76	17.1171	structural genomics, unknown function	protein se1688;	crystal structure of se1688 protein from staphylococcus epidermidis.2 northeast structural genomics consortium target ser89
PA3043	444	19	2pq7	a	97.3	24	67	15.0901	hydrolase	predicted hd superfamily hydrolase;	crystal structure of predicted hd superfamily hydrolase2 (104161995) from uncultured thermotogales bacterium at3 1.45 a resolut
PA3043	444	20	3m1t	A	97	19	188	42.3423	hydrolase	putative phosphohydrolase;	crystal structure of putative phosphohydrolase (yp_929327.1) from2 shewanella amazonensis sb2b at 1.62 a resolution
PA3009	78	1	2fuv	B	63	16	43	55.1282	isomerase	phosphoglucomutase;	phosphoglucomutase from salmonella typhimurium.
PA3009	78	2	1p5d	x	47.2	24	41	52.5641	isomerase	phosphomannomutase;	enzyme-ligand complex of p. aeruginosa pmm/pgm
PA3009	78	3	2hbp	A	29.5	18	37	47.4359	endocytosis, protein binding	cytoskeleton assembly control protein sla1;	solution structure of sla1 homology domain 1
PA3009	78	4	4bju	B	26.6	20	46	58.9744	isomerase	n-acetylglucosamine-phosphate mutase;	genetic and structural validation of aspergillus fumigatus2 n-acetylphosphoglucosamine mutase as an antifungal target
PA3009	78	5	1vw4	V	20.4	46	12	15.3846	ribosome	54s ribosomal protein l36, mitochondrial;	structure of the yeast mitochondrial large ribosomal subunit
PA3009	78	6	4hjh	A	19.8	14	56	71.7949	isomerase	phosphomannomutase;	iodide sad phased crystal structure of a phosphoglucomutase from2 brucella melitensis complexed with glucose-6-phosphate
PA3009	78	7	1wjw	a	18.6	15	33	42.3077	isomerase	phosphoacetylglucosamine mutase;	solution structure of the c-terminal domain of mouse2 phosphoacetylglucosamine mutase (pagm)
PA3009	78	8	2yug	A	17.7	27	21	26.9231	gene regulation	protein frg1;	solution structure of mouse frg1 protein
PA3009	78	9	3jz3	B	17.5	7	27	34.6154	transferase	sensor protein qsec;	structure of the cytoplasmic segment of histidine kinase qsec
PA3009	78	10	2z0f	A	17.1	13	47	60.2564	isomerase	putative phosphoglucomutase;	crystal structure of putative phosphoglucomutase from thermus2 thermophilus hb8
PA3009	78	11	4uei	A	15.2	20	45	57.6923	transferase	sterol carrier protein 2/3-oxoacyl-coa thiolase;	solution structure of the sterol carrier protein domain 22 of helicoverpa armigera
PA3009	78	12	2qgo	A	14.4	19	15	19.2308	biosynthetic protein	putative fe-s biosynthesis protein;	crystal structure of a putative fe-s biosynthesis protein from2 lactobacillus acidophilus
PA3009	78	13	2nra	c	13.1	17	17	21.7949	replication/dna	pi protein;	crystal structure of pi initiator protein in complex with iteron dna
PA3009	78	14	1rep	c	12.9	13	15	19.2308	replication/dna	protein (replication initiation protein);	crystal structure of replication initiator protein repe542 of mini-f plasmid complexed with an iteron dna
PA3009	78	15	3c04	A	11.6	15	56	71.7949	isomerase	phosphomannomutase/phosphoglucomutase;	structure of the p368g mutant of pmm/pgm from p. aeruginosa
PA3009	78	16	1kfi	A	10.7	12	50	64.1026	isomerase	phosphoglucomutase 1;	crystal structure of the exocytosis-sensitive2 phosphoprotein, pp63/parafusin (phosphoglucomutase) from3 paramecium
PA3009	78	17	4qg5	D	10.3	24	67	85.8974	isomerase	putative phosphoglucomutase;	crystal structure of phosphoglucomutase from leishmania major at 3.52 angstrom resolution
PA3009	78	18	1dfc	a	10.1	19	21	26.9231	structural protein	fascin;	crystal structure of human fascin, an actin-crosslinking protein
PA3009	78	19	2dkd	A	9.9	14	50	64.1026	isomerase	phosphoacetylglucosamine mutase;	crystal structure of n-acetylglucosamine-phosphate mutase,2 a member of the alpha-d-phosphohexomutase superfamily, in3 the prod
PA3009	78	20	2l66	B	9.4	17	17	21.7949	transcription regulator	transcriptional regulator, abrb family;	the dna-recognition fold of sso7c4 suggests a new member of spovt-abrb2 superfamily from archaea.
PA2384	108	1	4mtd	A	99.8	16	87	80.5556	dna binding protein/dna	zinc uptake regulation protein;	zinc uptake regulator complexed with zinc and dna
PA2384	108	2	4i7h	A	99.8	19	88	81.4815	transcription	peroxide stress sensing regulator;	structural basis for peroxide sensing and gene regulation by perr from2 streptococcus pyogenes
PA2384	108	3	2fe3	B	99.8	19	82	75.9259	dna binding protein	peroxide operon regulator;	the crystal structure of bacillus subtilis perr-zn reveals a novel2 zn(cys)4 structural redox switch
PA2384	108	4	4raz	B	99.8	14	86	79.6296	metal binding protein	dna-binding transcriptional dual regulator of siderophore	crystal structure of magnetospirillum gryphiswaldense msr-1 holo-fur
PA2384	108	5	5fd6	A	99.7	12	85	78.7037	transcription	ferric uptake regulation protein;	zinc-bound manganese uptake regulator
PA2384	108	6	2w57	A	99.7	26	85	78.7037	metal transport	ferric uptake regulation protein;	crystal structure of the vibrio cholerae ferric uptake2 regulator (fur) reveals structural rearrangement of the3 dna-binding do
PA2384	108	7	4ets	B	99.7	13	89	82.4074	metal binding protein	ferric uptake regulation protein;	crystal structure of campylobacter jejuni ferric uptake regulator
PA2384	108	8	3eyy	A	99.7	17	87	80.5556	transport	putative iron uptake regulatory protein;	structural basis for the specialization of nur, a nickel-2 specific fur homologue, in metal sensing and dna3 recognition
PA2384	108	9	1mzb	a	99.7	25	83	76.8519	gene regulation	ferric uptake regulation protein;	ferric uptake regulator
PA2384	108	10	2fu4	B	99.7	30	78	72.2222	dna binding protein	ferric uptake regulation protein;	crystal structure of the dna binding domain of e.coli fur (ferric2 uptake regulator)
PA2384	108	11	2xig	A	99.6	13	86	79.6296	transcription	ferric uptake regulation protein;	the structure of the helicobacter pylori ferric uptake2 regulator fur reveals three functional metal binding sites
PA2384	108	12	2o03	A	99.6	20	78	72.2222	gene regulation	probable zinc uptake regulation protein furb;	crystal structure of furb from m. tuberculosis- a zinc uptake2 regulator
PA2384	108	13	3mwm	A	99.6	20	68	62.963	transcription	putative metal uptake regulation protein;	graded expression of zinc-responsive genes through two regulatory2 zinc-binding sites in zur
PA2384	108	14	1mkm	a	97.7	19	65	60.1852	transcription	iclr transcriptional regulator;	crystal structure of the thermotoga maritima iclr
PA2384	108	15	2g9w	a	97.4	27	66	61.1111	dna binding protein	conserved hypothetical protein;	crystal structure of rv1846c, a putative transcriptional regulatory2 protein of mycobacterium tuberculosis
PA2384	108	16	1mkm	A	97.4	19	65	60.1852	transcription	iclr transcriptional regulator;	crystal structure of the thermotoga maritima iclr
PA2384	108	17	1sd4	a	97.4	16	72	66.6667	dna binding protein	penicillinase repressor;	crystal structure of a semet derivative of blai at 2.0 a
PA2384	108	18	1stz	a	97.3	17	67	62.037	transcription	heat-inducible transcription repressor hrca homolog;	crystal structure of a hypothetical protein at 2.2 a resolution
PA2384	108	19	2o0y	B	97.2	14	65	60.1852	transcription	transcriptional regulator;	crystal structure of putative transcriptional regulator rha1_ro069532 (iclr-family) from rhodococcus sp.
PA2384	108	20	5h1a	C	97.2	16	65	60.1852	transcription regulator	iclr transcription factor homolog;	crystal structure of an iclr homolog from microbacterium sp. strain2 hm58-2
PA4800	267	1	3e8s	A	100	22	259	97.0037	transferase	putative sam dependent methyltransferase;	crystal structure of putative sam dependent methyltransferase in2 complex with sah (np_744700.1) from pseudomonas putida kt2440
PA4800	267	2	3g5l	A	100	16	226	84.6442	transferase	putative s-adenosylmethionine dependent	crystal structure of putative s-adenosylmethionine2 dependent methyltransferase from listeria monocytogenes
PA4800	267	3	3bkw	B	100	20	226	84.6442	transferase	s-adenosylmethionine dependent methyltransferase;	crystal structure of s-adenosylmethionine dependent methyltransferase2 (np_104914.1) from mesorhizobium loti at 1.60 a resoluti
PA4800	267	4	4p7c	B	100	20	256	95.8801	transferase	trna (mo5u34)-methyltransferase;	crystal structure of putative methyltransferase from pseudomonas2 syringae pv. tomato
PA4800	267	5	5hij	A	100	16	254	95.1311	transferase	glycine sarcosine n-methyltransferase;	crystal structure of glycine sarcosine n-methyltransferase from2 methanohalophilus portucalensis in complex with betaine
PA4800	267	6	4qnu	H	99.9	23	211	79.0262	transferase	trna (mo5u34)-methyltransferase;	crystal structure of cmob bound with cx-sam in p21212
PA4800	267	7	5je0	B	99.9	15	241	90.2622	transferase	methyl transferase;	crystal structure of burkholderia glumae toxa with bound s-2 adenosylhomocysteine (sah) and 1,6-didemethyltoxoflavin
PA4800	267	8	1r74	a	99.9	18	235	88.015	transferase	glycine n-methyltransferase;	crystal structure of human glycine n-methyltransferase
PA4800	267	9	4pne	A	99.9	20	256	95.8801	biosynthetic protein	methyltransferase-like protein;	crystal structure of the [4+2]-cyclase spnf
PA4800	267	10	3g2q	A	99.9	14	196	73.4082	transferase	pcza361.24;	crystal structure of the glycopeptide n-methyltransferase mtfa2 complexed with sinefungin
PA4800	267	11	1y8c	a	99.9	15	250	93.633	transferase	s-adenosylmethionine-dependent methyltransferase;	crystal structure of a s-adenosylmethionine-dependent2 methyltransferase from clostridium acetobutylicum atcc 824
PA4800	267	12	4hgy	C	99.9	17	230	86.1423	transferase	ccbj;	structure of the ccbj methyltransferase from streptomyces caelestis
PA4800	267	13	3lcc	A	99.9	21	232	86.8914	transferase	putative methyl chloride transferase;	structure of a sam-dependent halide methyltransferase from arabidopsis2 thaliana
PA4800	267	14	1xva	a	99.9	17	229	85.7678	methyltransferase	glycine n-methyltransferase;	methyltransferase
PA4800	267	15	4htf	A	99.9	16	251	94.0075	transferase	s-adenosylmethionine-dependent methyltransferase;	crystal structure of s-adenosylmethionine-dependent methyltransferase2 from escherichia coli in complex with s-adenosylmethioni
PA4800	267	16	5bp9	A	99.9	15	238	89.1386	transferase	putative methyltransferase protein;	crystal structure of sam-dependent methyltransferase from bacteroides2 fragilis in complex with s-adenosyl-l-homocysteine
PA4800	267	17	4kdc	A	99.9	20	251	94.0075	transferase	3-demethylubiquinone-9 3-methyltransferase;	crystal structure of ubig
PA4800	267	18	4krh	B	99.9	17	179	67.0412	transferase	phosphoethanolamine n-methyltransferase 2;	semet haemonchus contortus phosphoethanolamine n-methyltransferase 22 in complex with s-adenosyl-l-methionine
PA4800	267	19	1d2h	a	99.9	17	222	83.1461	transferase	glycine n-methyltransferase;	crystal structure of r175k mutant glycine n-2 methyltransferase complexed with s-adenosylhomocysteine
PA4800	267	20	5bsz	A	99.9	18	235	88.015	transferase	n-methyltransferase;	x-ray structure of the sugar n-methyltransferase keds8 from2 streptoalloteichus sp atcc 53650
PA4691	203	1	1yq3	C	30.9	15	87	42.8571	oxidoreductase	succinate dehydrogenase cytochrome b, large subunit;	avian respiratory complex ii with oxaloacetate and ubiquinone
PA4691	203	2	3vrb	G	30.3	22	87	42.8571	oxidoreductase/oxidoreductase inhibitor	cytochrome b-large subunit;	mitochondrial rhodoquinol-fumarate reductase from the parasitic2 nematode ascaris suum with the specific inhibitor flutolanil a
PA4691	203	3	2bs2	c	17.3	14	108	53.202	oxidoreductase	quinol-fumarate reductase diheme cytochrome b	quinol:fumarate reductase from wolinella succinogenes
PA4691	203	4	1m0k	a	16.7	20	53	26.1084	ion transport	bacteriorhodopsin;	bacteriorhodopsin k intermediate at 1.43 a resolution
PA4691	203	5	1m0k	A	16.7	20	53	26.1084	ion transport	bacteriorhodopsin;	bacteriorhodopsin k intermediate at 1.43 a resolution
PA4691	203	6	1q90	b	15.2	18	111	54.6798	photosynthesis	cytochrome b6;	structure of the cytochrome b6f (plastohydroquinone : plastocyanin2 oxidoreductase) from chlamydomonas reinhardtii
PA4691	203	7	2e74	a	13.2	24	102	50.2463	photosynthesis	cytochrome b6;	crystal structure of the cytochrome b6f complex from m.laminosus
PA4691	203	8	1nek	c	11.4	14	64	31.5271	oxidoreductase/electron transport	succinate dehydrogenase cytochrome b-556 subunit;	complex ii (succinate dehydrogenase) from e. coli with2 ubiquinone bound
PA4691	203	9	2kix	D	10.8	25	19	9.35961	transport protein	bm2 protein;	channel domain of bm2 protein from influenza b virus
PA4691	203	10	1c8s	a	9.2	20	53	26.1084	ion transport	bacteriorhodopsin ("m" state intermediate);	bacteriorhodopsin d96n late m state intermediate
PA4691	203	11	2lcx	B	7.9	17	28	13.7931	transferase	receptor tyrosine-protein kinase erbb-4;	spatial structure of the erbb4 dimeric tm domain
PA4691	203	12	2l2t	A	7.9	17	28	13.7931	membrane protein	receptor tyrosine-protein kinase erbb-4;	solution nmr structure of the erbb4 dimeric membrane domain
PA4691	203	13	2m20	B	7.3	28	28	13.7931	signaling protein	epidermal growth factor receptor;	egfr transmembrane - juxtamembrane (tm-jm) segment in bicelles: md2 guided nmr refined structure.
PA4691	203	14	2axt	i	7	10	28	13.7931	electron transport	photosystem ii reaction center i protein;	crystal structure of photosystem ii from thermosynechococcus elongatus
PA4691	203	15	3a0h	i	7	10	28	13.7931	electron transport	photosystem ii reaction center protein i;	crystal structure of i-substituted photosystem ii complex
PA4691	203	16	3gia	A	6.5	12	90	44.335	transport protein	uncharacterized protein mj0609;	crystal structure of apct transporter
PA4691	203	17	3jcu	I	5.9	17	28	13.7931	membrane protein	protein photosystem ii reaction center protein i;	cryo-em structure of spinach psii-lhcii supercomplex at 3.2 angstrom2 resolution
PA4691	203	18	1jb0	a	5.6	17	52	25.6158	photosynthesis	photosystem i p700 chlorophyll a apoprotein a1;	crystal structure of photosystem i: a photosynthetic reaction center2 and core antenna system from cyanobacteria
PA4691	203	19	1xme	c	5.4	20	9	4.4335	oxidoreductase	cytochrome c oxidase polypeptide iia;	structure of recombinant cytochrome ba3 oxidase from thermus2 thermophilus
PA4691	203	20	3bvd	C	5.4	20	9	4.4335	oxidoreductase	cytochrome c oxidase polypeptide 2a;	structure of surface-engineered cytochrome ba3 oxidase from2 thermus thermophilus under xenon pressure, 100psi 5min
PA4118	190	1	1y7o	a	99.9	14	148	77.8947	hydrolase	atp-dependent clp protease proteolytic subunit;	the structure of streptococcus pneumoniae a153p clpp
PA4118	190	2	3kth	D	99.9	17	148	77.8947	hydrolase	atp-dependent clp protease proteolytic subunit;	structure of clpp from bacillus subtilis in orthorombic crystal form
PA4118	190	3	4jcq	U	99.9	15	148	77.8947	hydrolase	atp-dependent clp protease proteolytic subunit;	clpp1 from listeria monocytogenes
PA4118	190	4	1y7o	E	99.9	14	148	77.8947	hydrolase	atp-dependent clp protease proteolytic subunit;	the structure of streptococcus pneumoniae a153p clpp
PA4118	190	5	3p2l	D	99.9	14	148	77.8947	hydrolase	atp-dependent clp protease proteolytic subunit;	crystal structure of atp-dependent clp protease subunit p from2 francisella tularensis
PA4118	190	6	2f6i	a	99.9	17	148	77.8947	hydrolase	atp-dependent clp protease, putative;	crystal structure of the clpp protease catalytic domain from2 plasmodium falciparum
PA4118	190	7	1tg6	a	99.9	14	148	77.8947	hydrolase	putative atp-dependent clp protease proteolytic subunit;	crystallography and mutagenesis point to an essential role for the n-2 terminus of human mitochondrial clpp
PA4118	190	8	2f6i	G	99.9	18	148	77.8947	hydrolase	atp-dependent clp protease, putative;	crystal structure of the clpp protease catalytic domain from2 plasmodium falciparum
PA4118	190	9	1yg6	a	99.9	15	148	77.8947	hydrolase	atp-dependent clp protease proteolytic subunit;	clpp
PA4118	190	10	1tg6	G	99.9	14	148	77.8947	hydrolase	putative atp-dependent clp protease proteolytic subunit;	crystallography and mutagenesis point to an essential role for the n-2 terminus of human mitochondrial clpp
PA4118	190	11	3q7h	M	99.9	15	148	77.8947	hydrolase	atp-dependent clp protease proteolytic subunit;	structure of the clpp subunit of the atp-dependent clp protease from2 coxiella burnetii
PA4118	190	12	2cby	a	99.9	18	148	77.8947	hydrolase	atp-dependent clp protease proteolytic subunit 1;	crystal structure of the atp-dependent clp protease2 proteolytic subunit 1 (clpp1) from mycobacterium3 tuberculosis
PA4118	190	13	2cby	G	99.9	18	148	77.8947	hydrolase	atp-dependent clp protease proteolytic subunit 1;	crystal structure of the atp-dependent clp protease2 proteolytic subunit 1 (clpp1) from mycobacterium3 tuberculosis
PA4118	190	14	4u0g	G	99.9	14	148	77.8947	hydrolase/antibiotic	atp-dependent clp protease proteolytic subunit 2;	crystal structure of m. tuberculosis clpp1p2 bound to adep and agonist
PA4118	190	15	2deo	A	99.8	12	153	80.5263	hydrolase	441aa long hypothetical nfed protein;	1510-n membrane protease specific for a stomatin homolog from2 pyrococcus horikoshii
PA4118	190	16	4hnk	I	99.8	17	148	77.8947	hydrolase	atp-dependent clp protease proteolytic subunit;	crystal structure of an enzyme
PA4118	190	17	3bez	C	99.6	17	155	81.5789	hydrolase	protease 4;	crystal structure of escherichia coli signal peptide peptidase (sppa),2 semet crystals
PA4118	190	18	3rst	H	99.5	23	154	81.0526	hydrolase	signal peptide peptidase sppa;	crystal structure of bacillus subtilis signal peptide peptidase a
PA4118	190	19	3fdu	F	98.1	14	153	80.5263	isomerase	putative enoyl-coa hydratase/isomerase;	crystal structure of a putative enoyl-coa hydratase/isomerase from2 acinetobacter baumannii
PA4118	190	20	4jcs	A	98	18	153	80.5263	lyase	enoyl-coa hydratase/isomerase;	crystal structure of enoyl-coa hydratase/isomerase from cupriavidus2 metallidurans ch34
PA3461	399	1	2gre	C	100	37	341	85.4637	hydrolase	deblocking aminopeptidase;	crystal structure of deblocking aminopeptidase from bacillus cereus
PA3461	399	2	5ds0	F	100	19	341	85.4637	hydrolase	peptidase m42;	crystal structure of tet aminopeptidase from marine sediment archaeon2 thaumarchaeota archaeon scgc ab-539-e09
PA3461	399	3	1vhe	A	100	18	341	85.4637	structural genomics, unknown function	aminopeptidase/glucanase homolog;	crystal structure of a aminopeptidase/glucanase homolog
PA3461	399	4	3kl9	F	100	21	339	84.9624	hydrolase	glutamyl aminopeptidase;	crystal structure of pepa from streptococcus pneumoniae
PA3461	399	5	2pe3	A	100	22	338	84.7118	hydrolase	354aa long hypothetical operon protein frv;	crystal structure of frv operon protein frvx (ph1821)from pyrococcus2 horikoshii ot3
PA3461	399	6	1y0y	A	100	21	336	84.2105	hydrolase/hydrolase inhibitor	frv operon protein frvx;	crystal structure of tetrahedral aminopeptidase from p. horikoshii in2 complex with amastatin
PA3461	399	7	3isx	A	100	18	336	84.2105	hydrolase	endoglucanase;	crystal structure of endoglucanase (tm1050) from thermotoga2 maritima at 1.40 a resolution
PA3461	399	8	4wwv	A	100	21	341	85.4637	hydrolase	aminopeptidase from family m42;	aminopeptidase apdkam598 from the archaeon desulfurococcus2 kamchatkensis
PA3461	399	9	2cf4	A	100	22	336	84.2105	hydrolase	protein ph0519;	pyrococcus horikoshii tet1 peptidase can assemble into a2 tetrahedron or a large octahedral shell
PA3461	399	10	1ylo	A	100	18	338	84.7118	structural genomics, unknown function	hypothetical protein sf2450;	crystal structure of protein of unknown function (possible2 aminopeptidase) s2589 from shigella flexneri 2a str. 2457t
PA3461	399	11	2fvg	A	100	22	335	83.9599	hydrolase	endoglucanase;	crystal structure of endoglucanase (tm1049) from thermotoga maritima2 at 2.01 a resolution
PA3461	399	12	3l6s	A	100	19	341	85.4637	hydrolase	aspartyl aminopeptidase;	crystal structure of human aspartyl aminopeptidase (dnpep), in complex2 with aspartic acid hydroxamate
PA3461	399	13	3var	A	100	19	341	85.4637	hydrolase	aspartyl aminopeptidase;	crystal structure of dnpep, znzn form
PA3461	399	14	3cpx	C	100	22	337	84.4612	hydrolase	aminopeptidase, m42 family;	crystal structure of putative m42 glutamyl aminopeptidase2 (yp_676701.1) from cytophaga hutchinsonii atcc 33406 at 2.39 a3 reso
PA3461	399	15	1ylo	a	100	18	336	84.2105	structural genomics, unknown function	hypothetical protein sf2450;	crystal structure of protein of unknown function (possible2 aminopeptidase) s2589 from shigella flexneri 2a str. 2457t
PA3461	399	16	2glf	B	100	17	339	84.9624	hydrolase	probable m18-family aminopeptidase 1;	crystal structure of aminipeptidase (m18 family) from thermotoga2 maritima
PA3461	399	17	1vho	A	100	20	337	84.4612	structural genomics, unknown function	endoglucanase;	crystal structure of a putative peptidase/endoglucanase
PA3461	399	18	2gre	a	100	37	343	85.9649	hydrolase	deblocking aminopeptidase;	crystal structure of deblocking aminopeptidase from bacillus cereus
PA3461	399	19	1xfo	a	100	20	340	85.213	hydrolase	frv operon protein frvx;	crystal structure of an archaeal aminopeptidase
PA3461	399	20	2ijz	F	100	18	329	82.4561	hydrolase	probable m18-family aminopeptidase 2;	crystal structure of aminopeptidase
PA3912	297	1	5d88	A	100	10	185	62.2896	hydrolase	predicted protease of the collagenase family;	the structure of the u32 peptidase mk0906
PA3912	297	2	1vli	A	98	17	161	54.2088	biosynthetic protein	spore coat polysaccharide biosynthesis protein spse;	crystal structure of spore coat polysaccharide biosynthesis protein2 spse (bsu37870) from bacillus subtilis at 2.38 a resolutio
PA3912	297	3	1vli	a	97.9	17	161	54.2088	biosynthetic protein	spore coat polysaccharide biosynthesis protein spse;	crystal structure of spore coat polysaccharide biosynthesis protein2 spse (bsu37870) from bacillus subtilis at 2.38 a resolutio
PA3912	297	4	2zdr	a	97.8	18	161	54.2088	lyase	capsule biosynthesis protein;	crystal structure of sialic acid synthase (neub) from2 neisseria meningitidis in complex with mg2+ and (4s)-2-3 methyl-2,4-pent
PA3912	297	5	1xuz	A	97.6	16	157	52.862	biosynthetic protein	polysialic acid capsule biosynthesis protein siac;	crystal structure analysis of sialic acid synthase (neub)from2 neisseria meningitidis, bound to mn2+, phosphoenolpyruvate, and
PA3912	297	6	3g8r	A	96.7	19	138	46.4646	biosynthetic protein	probable spore coat polysaccharide biosynthesis protein e;	crystal structure of putative spore coat polysaccharide biosynthesis2 protein e from chromobacterium violaceum atcc 12472
PA3912	297	7	1geq	a	96.5	17	126	42.4242	lyase	tryptophan synthase alpha-subunit;	entropic stabilization of the tryptophan synthase a-subunit from a2 hyperthermophile, pyrococcus furiosus: x-ray analysis and c
PA3912	297	8	1e0t	a	96.4	13	136	45.7912	phosphotransferase	pyruvate kinase;	r292d mutant of e. coli pyruvate kinase
PA3912	297	9	3igs	B	96.1	15	120	40.404	isomerase	n-acetylmannosamine-6-phosphate 2-epimerase 2;	structure of the salmonella enterica n-acetylmannosamine-6-phosphate2 2-epimerase
PA3912	297	10	2ekc	A	95.9	12	114	38.3838	lyase	tryptophan synthase alpha chain;	structural study of project id aq_1548 from aquifex aeolicus vf5
PA3912	297	11	3ez4	B	95.3	19	156	52.5253	transferase	3-methyl-2-oxobutanoate hydroxymethyltransferase;	crystal structure of 3-methyl-2-oxobutanoate2 hydroxymethyltransferase from burkholderia pseudomallei
PA3912	297	12	3qja	A	95.1	13	131	44.1077	lyase	indole-3-glycerol phosphate synthase;	crystal structure of the mycobacterium tuberculosis indole-3-glycerol2 phosphate synthase (trpc) in apo form
PA3912	297	13	3vnd	D	95.1	15	114	38.3838	lyase	tryptophan synthase alpha chain;	crystal structure of tryptophan synthase alpha-subunit from the2 psychrophile shewanella frigidimarina k14-2
PA3912	297	14	2c3z	A	94.9	17	131	44.1077	lyase	indole-3-glycerol phosphate synthase;	crystal structure of a truncated variant of indole-3-2 glycerol phosphate synthase from sulfolobus solfataricus
PA3912	297	15	3nav	B	94.9	15	114	38.3838	lyase	tryptophan synthase alpha chain;	crystal structure of an alpha subunit of tryptophan synthase from2 vibrio cholerae o1 biovar el tor str. n16961
PA3912	297	16	1e0t	D	94.8	13	136	45.7912	phosphotransferase	pyruvate kinase;	r292d mutant of e. coli pyruvate kinase
PA3912	297	17	3tsm	B	94.5	13	122	41.0774	lyase	indole-3-glycerol phosphate synthase;	crystal structure of indole-3-glycerol phosphate synthase from2 brucella melitensis
PA3912	297	18	1xcf	a	94.4	14	123	41.4141	lyase	tryptophan synthase alpha chain;	crystal structure of p28l/y173f tryptophan synthase alpha-2 subunits from escherichia coli
PA3912	297	19	1ujp	a	94.2	20	151	50.8418	lyase	tryptophan synthase alpha chain;	crystal structure of tryptophan synthase a-subunit from thermus2 thermophilus hb8
PA3912	297	20	5kzm	A	94.1	14	114	38.3838	lyase	tryptophan synthase alpha chain;	crystal structure of tryptophan synthase alpha-beta chain complex from2 francisella tularensis
PA4058	157	1	3vv1	B	43.9	18	32	20.3822	sugar binding protein	protein lec-6;	crystal structure of caenorhabditis elegans galectin lec-6
[truncated: 41,082 more rows]
